# Supplementary material for: Immunological link between periodontitis and type 2 diabetes deciphered by single‐cell RNA analysis
Source: Clin Transl Med. 2023 Dec 11;13(12):e1503. doi: 10.1002/ctm2.1503 (PMC10713875; doi:10.1002/ctm2.1503)
Supplement: Supplementary file 1 — Supporting information [file CTM2-13-e1503-s002.xlsx]

## Sheet: naiveCD8T_PDvsH
Table S2. List of differentially expressed genes in PD compared to healthy individuals.
	p_val	avg_log2FC	pct.1	pct.2	p_val_adj
IFITM1	2.07613e-72	0.460441	0.549	0.368	4.87723e-68
HIST1H4C	4.0165e-55	0.371299	0.711	0.592	9.43555e-51
AES	3.16666e-42	0.368145	0.615	0.462	7.43911e-38
S100A4	1.03789e-34	0.333321	0.701	0.588	2.43821e-30
GIMAP7	1.38235e-65	0.326118	0.923	0.859	3.24742e-61
JUND	5.47409e-50	0.304359	0.912	0.822	1.28597e-45
CD52	2.58141e-56	0.280558	0.982	0.952	6.06424e-52
SEPT6	1.32299e-35	0.278971	0.493	0.351	3.10797e-31
ACTB	3.21736e-33	0.274606	0.992	0.984	7.55822e-29
JUNB	2.31409e-25	0.272361	0.849	0.768	5.43625e-21
ANXA1	5.03441e-23	0.2632	0.407	0.307	1.18268e-18
TRAC	4.47655e-25	0.255371	0.901	0.872	1.05163e-20
PLCG2	1.38193e-12	0.250798	0.431	0.353	3.24644e-08
LTB	9.93673e-34	0.243299	0.956	0.91	2.33434e-29
RARRES3	6.54118e-28	0.240304	0.457	0.338	1.53665e-23
MTRNR2L12	1.4882e-13	0.236859	0.61	0.538	3.49608e-09
TMSB4X	4.28172e-100	0.236294	1	1	1.00586e-95
GIMAP4	4.9512e-27	0.233629	0.75	0.658	1.16314e-22
S100A6	5.68284e-34	0.229757	0.869	0.798	1.33501e-29
EMP3	3.23069e-31	0.22697	0.712	0.608	7.58953e-27
SEPT7	2.42897e-27	0.223499	0.486	0.357	5.70615e-23
PFN1	1.67138e-28	0.221734	0.943	0.912	3.92641e-24
RGCC	5.51537e-36	0.220917	0.514	0.36	1.29567e-31
IL32	1.0794e-37	0.220666	0.986	0.972	2.53572e-33
HSP90AA1	5.19501e-24	0.214497	0.886	0.851	1.22041e-19
RPS29	3.5472e-55	0.214319	1	1	8.33309e-51
SH3BGRL3	4.67348e-21	0.21012	0.894	0.857	1.09789e-16
ATP5F1E	2.77942e-42	0.20703	0.993	0.989	6.52942e-38
LIMD2	1.62238e-27	0.206767	0.895	0.841	3.8113e-23
MYL6	3.04668e-26	0.205212	0.881	0.833	7.15726e-22
JUN	2.96011e-16	0.203543	0.721	0.621	6.95388e-12
FOSB	2.70431e-12	0.202451	0.435	0.37	6.35296e-08
TMA7	1.04414e-33	0.198879	0.97	0.959	2.45289e-29
TRBC2	6.54616e-16	0.195107	0.883	0.851	1.53782e-11
TRAF3IP3	3.27091e-25	0.193545	0.846	0.799	7.68401e-21
TUBA1A	2.41408e-16	0.191629	0.631	0.551	5.67117e-12
RPLP2	2.62404e-96	0.188925	1	1	6.16439e-92
SEPT9	3.03545e-26	0.188741	0.398	0.275	7.13089e-22
CORO1A	1.03416e-17	0.183591	0.893	0.862	2.42945e-13
RPL36AL	4.09984e-22	0.182496	0.955	0.932	9.63134e-18
CALM1	2.44605e-24	0.180342	0.966	0.934	5.74627e-20
CYBA	1.36566e-17	0.179903	0.807	0.75	3.20821e-13
NOP10	1.55789e-25	0.177794	0.439	0.321	3.65979e-21
UBL5	1.60721e-21	0.176157	0.758	0.694	3.77565e-17
RPS28	1.40047e-64	0.173531	1	1	3.28999e-60
RAC2	1.97462e-19	0.173132	0.826	0.768	4.63878e-15
RPL37	2.09389e-67	0.173106	1	1	4.91896e-63
RPL38	2.18428e-31	0.168652	1	1	5.1313e-27
TOMM7	1.19827e-27	0.168618	0.991	0.987	2.81498e-23
C1orf162	1.13355e-13	0.166991	0.435	0.358	2.66293e-09
C8orf59	1.69264e-19	0.166825	0.375	0.274	3.97635e-15
HCST	6.9274e-16	0.16569	0.895	0.864	1.62738e-11
FTL	3.56387e-16	0.164256	0.988	0.987	8.37224e-12
VIM	2.45196e-14	0.164055	0.941	0.924	5.76014e-10
RPS27	1.50427e-60	0.163655	1	1	3.53384e-56
H3F3A	3.74928e-24	0.161697	0.975	0.962	8.80781e-20
CFL1	7.89891e-18	0.160844	0.943	0.922	1.85561e-13
KIAA1551	3.91771e-14	0.159034	0.338	0.255	9.20348e-10
IGKC	4.59541e-08	0.158761	0.271	0.222	0.00107955
SERF2	2.53653e-18	0.154581	0.967	0.956	5.95882e-14
DNAJA1	1.97847e-18	0.154551	0.437	0.338	4.64782e-14
BTG2	4.93137e-13	0.153701	0.521	0.438	1.15848e-08
ATP5ME	5.18465e-15	0.153362	0.7	0.636	1.21798e-10
NDUFB1	6.13268e-15	0.151502	0.555	0.469	1.44069e-10
COX6B1	1.18271e-14	0.151471	0.781	0.74	2.77842e-10
CD7	3.22983e-11	0.151163	0.796	0.757	7.58751e-07
GIMAP1	4.99175e-15	0.150272	0.664	0.583	1.17266e-10
RPL36	5.63744e-39	0.14931	1	1	1.32435e-34
MT-CO2	4.79723e-20	0.148733	0.991	0.991	1.12697e-15
LAT	1.28295e-13	0.148333	0.567	0.488	3.0139e-09
MINOS1	4.42606e-18	0.146528	0.33	0.236	1.03977e-13
SEPT1	9.84909e-20	0.145957	0.374	0.265	2.31375e-15
DNAJB1	5.97526e-13	0.144949	0.557	0.486	1.40371e-08
MT-ND3	1.92704e-16	0.144624	0.988	0.989	4.527e-12
EVL	2.39757e-10	0.144193	0.838	0.82	5.63237e-06
TRMT112	7.48073e-16	0.144178	0.633	0.548	1.75737e-11
IER2	3.0988e-14	0.144083	0.411	0.322	7.27971e-10
CCL5	2.54205e-10	0.143713	0.123	0.078	5.97178e-06
RPL39	5.15452e-44	0.143033	1	1	1.2109e-39
CTSW	4.11363e-08	0.143016	0.568	0.521	0.000966375
DYNLL1	1.02119e-19	0.141738	0.353	0.25	2.39897e-15
RPLP1	5.51608e-30	0.141594	1	1	1.29584e-25
TUBA1B	2.66994e-14	0.140719	0.518	0.43	6.27222e-10
S100A11	8.96472e-12	0.13257	0.256	0.19	2.10599e-07
HLA-C	3.46356e-15	0.130867	0.995	0.997	8.1366e-11
FTH1	1.46126e-10	0.130383	0.972	0.969	3.43279e-06
NOG	6.77919e-19	0.129423	0.232	0.148	1.59257e-14
C19orf70	1.02801e-13	0.127749	0.286	0.208	2.415e-09
PTPRC	2.83827e-10	0.125883	0.938	0.93	6.66766e-06
SNRPG	3.54157e-14	0.125739	0.513	0.422	8.31985e-10
RPL6	7.92438e-32	0.125647	1	1	1.8616e-27
PPIA	2.76603e-12	0.125129	0.952	0.934	6.49796e-08
ARPC5	1.46596e-09	0.124964	0.657	0.609	3.44383e-05
S1PR4	2.37838e-12	0.124662	0.402	0.324	5.5873e-08
RPL41	2.12773e-24	0.122458	1	1	4.99847e-20
POLR2J3.1	1.86136e-11	0.122236	0.328	0.253	4.3727e-07
PCBP1	4.95281e-09	0.122128	0.7	0.667	0.000116351
C6orf48	8.43233e-13	0.121188	0.407	0.317	1.98092e-08
APBB1IP	5.50964e-10	0.121077	0.549	0.487	1.29432e-05
CLEC2D	2.0134e-07	0.120907	0.722	0.691	0.00472988
ARPC2	2.22649e-09	0.120808	0.816	0.776	5.23048e-05
ZFP36L1	8.86537e-10	0.120777	0.496	0.432	2.08265e-05
CD2	9.32164e-09	0.119961	0.727	0.688	0.000218984
FAM173A	7.37473e-17	0.119636	0.219	0.141	1.73247e-12
CRIP1	2.02405e-07	0.118517	0.359	0.306	0.00475491
C16orf54	1.2038e-09	0.118085	0.379	0.31	2.82797e-05
ACAP1	1.71014e-09	0.117997	0.708	0.669	4.01746e-05
ITGB2	1.06647e-07	0.117444	0.489	0.441	0.00250535
SEM1	5.47847e-12	0.115989	0.46	0.382	1.287e-07
PTPN6	7.85517e-11	0.115451	0.349	0.277	1.84534e-06
YWHAB	9.10704e-09	0.11541	0.755	0.716	0.000213943
MRPL51	2.84433e-12	0.115314	0.393	0.314	6.68191e-08
LDHB	3.37867e-10	0.115069	0.974	0.975	7.93717e-06
RPS14	9.42957e-34	0.114378	1	1	2.2152e-29
RPS15	4.71424e-21	0.11424	1	1	1.10747e-16
UQCR10	3.59138e-10	0.112879	0.659	0.606	8.43687e-06
LY9	1.14773e-11	0.112625	0.337	0.264	2.69625e-07
CSTB	2.01836e-08	0.111924	0.445	0.388	0.000474152
IFITM2	3.86601e-07	0.111848	0.756	0.722	0.00908202
RPS25	6.97192e-28	0.111812	1	1	1.63784e-23
COX7C	1.03977e-12	0.111136	0.992	0.988	2.44263e-08
RPL35A	1.9774e-23	0.11101	1	1	4.6453e-19
COMMD6	1.05187e-08	0.110862	0.935	0.931	0.000247105
CALM2	1.11674e-08	0.110792	0.737	0.691	0.000262346
RPS12	9.38061e-21	0.110524	1	1	2.20369e-16
SRSF5	2.33e-09	0.110517	0.927	0.912	5.47364e-05
SIT1	1.35983e-14	0.110515	0.226	0.154	3.19451e-10
RPL32	6.41545e-21	0.110287	1	1	1.50712e-16
HSPE1	3.98134e-09	0.110092	0.62	0.559	9.35297e-05
AIF1	2.00729e-07	0.109957	0.671	0.626	0.00471553
RNF213	2.08869e-08	0.109807	0.652	0.594	0.000490674
ROMO1	1.60886e-09	0.109791	0.415	0.351	3.77953e-05
RPS23	3.16658e-29	0.109496	1	1	7.43893e-25
CHD4	9.40119e-09	0.109095	0.331	0.271	0.000220853
GPSM3	2.74349e-07	0.108868	0.785	0.769	0.00644501
PSMA7	3.68377e-08	0.108385	0.638	0.588	0.000865392
SLC38A2	5.16775e-10	0.10749	0.377	0.305	1.21401e-05
NDUFA3	2.42569e-07	0.107474	0.61	0.568	0.00569842
SEC61B	6.83334e-11	0.107339	0.502	0.427	1.60529e-06
EIF4A2	3.60874e-08	0.10733	0.829	0.795	0.000847765
SMIM37	3.65548e-15	0.10707	0.184	0.116	8.58746e-11
ITM2C	7.72389e-16	0.107018	0.194	0.123	1.8145e-11
HSP90B1	9.63077e-08	0.106819	0.538	0.48	0.00226246
RPL23A	7.11417e-33	0.106515	1	1	1.67126e-28
TPT1	5.13893e-28	0.106292	1	1	1.20724e-23
MT-ND4L	3.1831e-07	0.106119	0.66	0.614	0.00747773
RPL34	1.33892e-32	0.105641	1	1	3.1454e-28
ARL4C	6.72775e-08	0.105636	0.664	0.614	0.00158048
H2AFZ	4.80268e-08	0.105626	0.559	0.505	0.00112824
RPS8	1.41112e-22	0.105618	1	1	3.31501e-18
VAMP8	5.91815e-09	0.104843	0.573	0.518	0.000139029
HLA-B	8.65126e-16	0.104374	1	1	2.03235e-11
IRF2BP2	2.55129e-08	0.103973	0.407	0.347	0.000599348
IL16	1.30326e-07	0.103962	0.434	0.377	0.00306162
SLC9A3R1	5.40488e-11	0.103479	0.299	0.23	1.26971e-06
ATP2B1-AS1	6.97429e-09	0.103418	0.291	0.231	0.00016384
FYB1	3.01753e-07	0.103142	0.904	0.898	0.00708878
RPS15A	1.67754e-19	0.103076	1	1	3.94087e-15
PTGES3	5.84179e-09	0.102307	0.663	0.615	0.000137235
SPN	2.33678e-09	0.102007	0.302	0.239	5.48956e-05
ATP6V0E1	2.46113e-09	0.101946	0.719	0.668	5.7817e-05
LINC00402	1.1654e-15	0.101646	0.17	0.104	2.73776e-11
ZNF706	1.76526e-08	0.101316	0.549	0.487	0.000414696
RPL37A	5.77652e-20	0.101307	1	1	1.35702e-15
CRTAM	2.63431e-10	0.101103	0.287	0.22	6.18851e-06
CDC42EP3	1.11427e-13	0.100971	0.184	0.12	2.61765e-09
COX7B	2.63202e-09	0.100328	0.603	0.537	6.18314e-05
MTRNR2L8	7.73351e-09	0.100163	0.294	0.233	0.000181676
IL27RA	1.54693e-11	0.100079	0.282	0.21	3.63405e-07
COX6A1	8.99193e-08	0.100061	0.631	0.581	0.00211238
NDUFB4	2.05001e-07	0.100048	0.553	0.501	0.00481589
EVI2A	3.17001e-09	0.0997824	0.317	0.254	7.44699e-05
RPS19	1.45307e-16	0.0997477	1	1	3.41355e-12
OST4	8.67227e-08	0.0988729	0.888	0.865	0.00203729
GNG5	7.79645e-09	0.0988539	0.459	0.394	0.000183154
DNAJC8	2.09539e-08	0.0987986	0.5	0.438	0.00049225
GNAS	1.56051e-07	0.0972976	0.91	0.894	0.00366594
RPL10	2.24485e-13	0.0968016	1	1	5.2736e-09
DDX5	1.02908e-08	0.0962267	0.988	0.984	0.000241752
MT-CO1	2.59735e-13	0.0961045	0.992	0.993	6.10168e-09
PTMA	1.48395e-12	0.0960035	1	1	3.4861e-08
POLR2L	1.70882e-07	0.0956145	0.598	0.544	0.00401437
SKP1	1.60597e-07	0.0949791	0.837	0.825	0.00377274
TCF7	1.10953e-08	0.0947038	0.882	0.86	0.000260651
NR4A2	6.06797e-09	0.0943926	0.18	0.129	0.000142549
CLTA	9.92442e-11	0.0939804	0.311	0.24	2.33144e-06
HINT1	3.49664e-07	0.0935471	0.954	0.951	0.00821431
LYSMD2	1.53852e-11	0.0932931	0.241	0.175	3.61429e-07
FAM208A	2.03301e-14	0.0931817	0.153	0.092	4.77596e-10
CDK2AP2	1.20834e-12	0.0931055	0.214	0.147	2.83863e-08
GNLY	9.84491e-17	0.0925733	0.139	0.077	2.31277e-12
RPS9	6.30118e-19	0.0924501	1	1	1.48027e-14
MRPS36	2.79178e-07	0.0921816	0.24	0.191	0.00655845
MUC20-OT1	3.09159e-10	0.0921157	0.178	0.123	7.26275e-06
COX17	4.77461e-09	0.0920634	0.292	0.23	0.000112165
FAM96B	5.8325e-10	0.0909628	0.243	0.181	1.37017e-05
SOD1	2.32269e-07	0.0888293	0.778	0.745	0.00545646
SEPT2	7.94108e-12	0.0888125	0.204	0.14	1.86552e-07
ICAM2	6.26767e-10	0.0883504	0.289	0.223	1.4724e-05
CTCF	1.89318e-07	0.0876164	0.291	0.236	0.00444746
C12orf65	3.80368e-08	0.0875596	0.292	0.234	0.00089356
AC013394.1	1.92013e-21	0.0869732	0.106	0.046	4.51077e-17
TRAF1	1.16841e-16	0.0869468	0.135	0.074	2.74483e-12
RPL35	9.0711e-13	0.0864991	1	1	2.13098e-08
NDUFV2	8.93987e-08	0.0863176	0.424	0.361	0.00210015
NDUFAF3	5.88694e-08	0.0860012	0.344	0.284	0.00138296
ARF5	7.67632e-09	0.0856815	0.248	0.19	0.000180332
FKBP2	1.85985e-10	0.0845986	0.178	0.123	4.36917e-06
BRK1	1.58597e-07	0.0843999	0.567	0.506	0.00372575
RPL30	1.24377e-17	0.0839875	1	1	2.92185e-13
NCBP2-AS2	1.55476e-08	0.0838982	0.195	0.144	0.000365244
GPR183	1.10736e-08	0.0838056	0.138	0.094	0.000260141
MOB3A	3.26997e-12	0.0836973	0.169	0.11	7.68182e-08
SQSTM1	1.86158e-07	0.0836246	0.354	0.295	0.00437321
CENPK	1.21656e-09	0.0833337	0.237	0.176	2.85794e-05
GATA3	1.33937e-07	0.0833045	0.194	0.146	0.00314644
C19orf24	1.13541e-09	0.0828926	0.195	0.139	2.6673e-05
IL10RA	1.85206e-09	0.0820658	0.242	0.181	4.35085e-05
RAB8B	4.7257e-10	0.0820511	0.183	0.129	1.11016e-05
RPL11	5.97347e-16	0.0813802	1	1	1.40329e-11
RPS13	3.7793e-13	0.0812962	1	1	8.87833e-09
NDUFB3	6.23932e-08	0.0811021	0.424	0.358	0.00146574
SSBP2	2.02598e-10	0.0804195	0.179	0.124	4.75943e-06
AHNAK	6.11845e-08	0.0803971	0.188	0.14	0.00143735
PDCD10	3.60587e-07	0.079648	0.313	0.258	0.0084709
AL445686.2	1.4299e-10	0.0778558	0.16	0.107	3.35912e-06
TXNDC17	7.69946e-09	0.0776589	0.181	0.13	0.000180876
THRA	5.73695e-08	0.0774239	0.19	0.141	0.00134772
RPL18A	9.85248e-12	0.0773423	1	1	2.31455e-07
SDHD	2.77775e-07	0.077096	0.325	0.268	0.00652549
RPS3	6.62942e-11	0.0758857	1	1	1.55738e-06
RPS27A	1.05505e-12	0.0736876	1	1	2.47852e-08
RPL18	1.55791e-09	0.0731825	1	1	3.65985e-05
ID3	1.01141e-12	0.0728349	0.102	0.056	2.37599e-08
RPL24	1.92043e-10	0.0725804	1	1	4.51148e-06
UBA52	3.06183e-09	0.071833	1	1	7.19286e-05
TROVE2	2.33794e-08	0.0718185	0.179	0.13	0.00054923
C14orf119	2.48814e-09	0.0709626	0.179	0.127	5.84515e-05
RPL7A	2.30377e-09	0.0705189	1	1	5.41201e-05
RPL19	1.93546e-11	0.0704107	1	1	4.54678e-07
RPL22	1.12133e-10	0.0702386	1	1	2.63424e-06
DBP	1.12389e-07	0.0701389	0.217	0.166	0.00264025
HIST2H2AC	2.25283e-09	0.069242	0.127	0.083	5.29234e-05
B2M	2.38143e-11	0.0672584	1	1	5.59444e-07
RAB10	3.64753e-08	0.0665097	0.17	0.122	0.000856877
MED11	4.12985e-07	0.0655377	0.198	0.151	0.00970183
TSPOAP1-AS1	2.0295e-07	0.0643308	0.17	0.125	0.0047677
PTPN22	9.19628e-08	0.0640124	0.16	0.115	0.00216039
FMC1	4.80299e-09	0.063933	0.188	0.134	0.000112832
PYCARD	3.43686e-07	0.0638968	0.22	0.169	0.00807386
PRDX3	2.73198e-07	0.0628366	0.186	0.139	0.00641797
RPL13	9.0418e-13	0.0620067	1	1	2.1241e-08
SEPT11	1.84256e-07	0.0612732	0.114	0.077	0.00432854
LRIF1	3.54443e-07	0.0599156	0.131	0.092	0.00832659
NRBF2	8.69206e-08	0.0595871	0.158	0.113	0.00204194
C19orf66	5.64493e-08	0.0595066	0.166	0.119	0.00132611
RPS21	3.2163e-08	0.0590681	1	1	0.000755573
C1orf123	8.94621e-08	0.0581668	0.127	0.087	0.00210164
LFNG	3.99991e-07	0.0571149	0.158	0.115	0.00939659
TUBB4B	3.84318e-07	0.056464	0.131	0.092	0.0090284
MRPL58	2.89603e-07	0.0563308	0.133	0.093	0.00680336
RPS18	1.60434e-09	0.0557189	1	1	3.76891e-05
RPS16	1.03247e-09	0.055472	1	1	2.42547e-05
RPL3	3.11183e-09	0.0542229	1	1	7.31032e-05
CBR1	3.88234e-08	0.0541433	0.132	0.089	0.00091204
MRPL27	3.98202e-07	0.0536311	0.147	0.105	0.00935457
NUPL2	2.84455e-08	0.0531844	0.101	0.064	0.000668241
NUAK2	2.33926e-08	0.051785	0.103	0.065	0.000549539
FAM96A	3.64309e-07	0.0493533	0.101	0.066	0.00855835
CETN3	1.17141e-07	0.0480178	0.107	0.07	0.00275189
AC245407.2	3.07038e-07	-0.055355	0.071	0.109	0.00721295
TUG1	6.29811e-08	-0.0582097	0.085	0.129	0.00147955
TASOR	9.91043e-08	-0.0599097	0.08	0.121	0.00232816
SYNGAP1	3.90592e-08	-0.0620066	0.094	0.14	0.000917579
ERCC5	3.51499e-07	-0.0633282	0.088	0.129	0.00825741
RPL7	1.99877e-07	-0.0634705	1	1	0.00469551
HNRNPA1P48	1.80843e-07	-0.0655753	0.096	0.138	0.00424837
GNPDA1	2.38598e-07	-0.0662575	0.092	0.133	0.00560513
ARL5A	2.38318e-07	-0.0684155	0.125	0.172	0.00559857
MMP28	1.21088e-09	-0.0684239	0.071	0.117	2.84461e-05
PXN	5.38013e-08	-0.0694434	0.113	0.161	0.0012639
TRAPPC5	1.27565e-07	-0.0706556	0.149	0.2	0.00299676
AP002387.2	4.90419e-08	-0.0712118	0.117	0.165	0.00115209
RO60	3.20068e-09	-0.0731921	0.088	0.136	7.51904e-05
CIAPIN1	2.85201e-08	-0.0748671	0.151	0.205	0.000669994
SFMBT1	6.69445e-10	-0.0751019	0.094	0.146	1.57266e-05
DENND6A	6.03792e-08	-0.0753912	0.112	0.159	0.00141843
AC090948.1	1.62572e-12	-0.076032	0.06	0.111	3.81914e-08
AL118516.1	3.5374e-11	-0.0778045	0.091	0.147	8.31005e-07
AC092821.3	8.04613e-11	-0.0789002	0.067	0.114	1.8902e-06
MRPS24	1.00471e-08	-0.0830448	0.141	0.196	0.000236027
UPP1	3.32043e-08	-0.0833456	0.153	0.206	0.000780036
ADGRE5	3.23524e-07	-0.0835235	0.259	0.316	0.00760023
UGCG	6.16514e-09	-0.083609	0.11	0.16	0.000144832
PDE4D	1.86457e-10	-0.0853448	0.08	0.129	4.38026e-06
AC012615.1	2.69919e-13	-0.0861394	0.07	0.127	6.34093e-09
LINC01138	2.64919e-10	-0.0891665	0.124	0.183	6.22347e-06
IFI6	3.3824e-07	-0.0896424	0.21	0.262	0.00794592
CITED4	8.01213e-10	-0.0903568	0.21	0.277	1.88221e-05
ARID5A	2.4364e-10	-0.0906945	0.146	0.208	5.7236e-06
MHENCR	3.30701e-08	-0.0907061	0.284	0.347	0.000776882
PCGF5	1.56738e-08	-0.0910402	0.226	0.287	0.000368209
ADPRM	2.14255e-12	-0.0912416	0.129	0.196	5.03329e-08
BCL2L11	4.29103e-14	-0.0919383	0.063	0.119	1.00805e-09
SLA	2.15747e-08	-0.0926708	0.23	0.291	0.000506834
SEPTIN2	5.58826e-13	-0.0928651	0.1	0.163	1.31279e-08
SHFL	2.42652e-16	-0.0933495	0.055	0.114	5.70038e-12
TTC28-AS1	1.9241e-14	-0.0941442	0.062	0.119	4.52009e-10
YPEL2	5.63762e-10	-0.0949392	0.203	0.269	1.32439e-05
SNHG9	1.7446e-07	-0.0958602	0.297	0.356	0.00409841
MYLIP	5.22157e-09	-0.0986642	0.206	0.267	0.000122665
AC025164.1	4.40894e-10	-0.0994122	0.232	0.302	1.03575e-05
RBM3	1.19948e-07	-0.101102	0.67	0.719	0.00281783
CERS6	1.50562e-12	-0.101524	0.129	0.195	3.53701e-08
HNRNPL	1.71336e-09	-0.101963	0.284	0.352	4.02503e-05
SNHG25	7.09889e-08	-0.102786	0.381	0.441	0.00166767
NCBP2AS2	9.29585e-16	-0.103083	0.106	0.179	2.18378e-11
RAPGEF6	2.37606e-09	-0.103198	0.249	0.314	5.58185e-05
TRIM22	2.04925e-08	-0.103369	0.261	0.321	0.00048141
SGK1	5.70519e-11	-0.10348	0.099	0.153	1.34026e-06
ITGA6	3.32475e-09	-0.104013	0.275	0.343	7.8105e-05
MYC	2.27462e-07	-0.104587	0.394	0.459	0.00534353
AC008875.3	2.29764e-16	-0.107482	0.066	0.129	5.39761e-12
SCML1	3.22365e-15	-0.107565	0.094	0.162	7.573e-11
CCND3	2.50408e-10	-0.108826	0.642	0.702	5.88258e-06
SNHG1	5.41795e-18	-0.109133	0.077	0.148	1.27279e-13
FAM118A	1.96897e-11	-0.110258	0.139	0.202	4.62551e-07
ARRDC3	4.13266e-10	-0.110413	0.243	0.313	9.70845e-06
TMEM243	1.27177e-09	-0.112192	0.482	0.546	2.98764e-05
EIF3E	2.07273e-11	-0.113132	0.919	0.957	4.86925e-07
UBALD2	4.38513e-09	-0.113886	0.528	0.592	0.000103016
ATP6V0C	1.4686e-16	-0.113951	0.126	0.205	3.45003e-12
WASF2	9.55579e-10	-0.114117	0.456	0.526	2.24485e-05
OIP5-AS1	1.04979e-14	-0.115752	0.117	0.189	2.46617e-10
XBP1	5.96239e-09	-0.116134	0.328	0.395	0.000140069
DYNLT1	1.07246e-12	-0.118341	0.229	0.307	2.51942e-08
SEPTIN1	1.71877e-13	-0.119925	0.142	0.212	4.03773e-09
HERPUD1	5.72288e-11	-0.120348	0.199	0.265	1.34442e-06
GABARAP	8.60817e-13	-0.120733	0.261	0.344	2.02223e-08
CEMIP2	4.89641e-15	-0.121261	0.147	0.223	1.15027e-10
LINC01089	1.83428e-12	-0.122447	0.212	0.286	4.3091e-08
POLR2C	4.65042e-12	-0.122727	0.256	0.33	1.09248e-07
RBIS	2.20538e-13	-0.124198	0.173	0.248	5.18087e-09
LDHA	4.95243e-11	-0.12612	0.442	0.515	1.16342e-06
AC114760.2	1.04979e-11	-0.129241	0.173	0.239	2.46616e-07
MICOS13	3.34839e-20	-0.13008	0.106	0.19	7.86605e-16
TXK	5.38465e-11	-0.130124	0.553	0.622	1.26496e-06
MICOS10	1.78028e-16	-0.131673	0.164	0.249	4.18224e-12
OXNAD1	2.3076e-10	-0.133447	0.589	0.65	5.42101e-06
GGNBP2	2.28644e-14	-0.134528	0.461	0.553	5.3713e-10
SNHG14	1.97374e-12	-0.134993	0.158	0.229	4.63672e-08
KLRK1	8.17233e-13	-0.136111	0.308	0.398	1.91984e-08
RNF125	9.59426e-12	-0.138565	0.276	0.349	2.25388e-07
LEPROTL1	2.49543e-12	-0.138947	0.785	0.84	5.86227e-08
CIRBP	3.26357e-15	-0.141599	0.805	0.867	7.66678e-11
PLAAT4	1.78208e-16	-0.141834	0.209	0.302	4.18647e-12
DANCR	2.74872e-23	-0.14262	0.107	0.199	6.45728e-19
LINC-PINT	7.47918e-19	-0.143765	0.128	0.214	1.75701e-14
UGP2	1.2274e-14	-0.144775	0.38	0.465	2.88341e-10
CCDC18-AS1	1.8794e-19	-0.145247	0.126	0.212	4.41509e-15
ATXN7	2.93105e-17	-0.145251	0.143	0.224	6.88563e-13
TOMM6	4.09263e-19	-0.145959	0.217	0.321	9.61441e-15
SELL	3.1836e-12	-0.151966	0.758	0.814	7.47892e-08
IKZF1	4.48163e-14	-0.152002	0.728	0.791	1.05282e-09
SEPTIN9	3.91414e-19	-0.152045	0.178	0.272	9.19509e-15
SAMHD1	1.23056e-15	-0.15289	0.541	0.63	2.89084e-11
AL627171.2	8.50497e-17	-0.152923	0.124	0.202	1.99799e-12
SARAF	8.69636e-19	-0.153175	0.963	0.981	2.04295e-14
CRYBG1	3.91039e-17	-0.15418	0.198	0.284	9.1863e-13
TMEM123	4.95612e-12	-0.154948	0.745	0.784	1.16429e-07
SFXN1	4.22659e-15	-0.158114	0.329	0.416	9.92911e-11
CYTIP	4.25759e-14	-0.162413	0.649	0.709	1.00019e-09
DSEL	5.25049e-23	-0.163129	0.14	0.238	1.23344e-18
POLR2J3	3.51382e-19	-0.16344	0.179	0.273	8.25467e-15
IFI44L	9.4491e-28	-0.168756	0.039	0.117	2.21978e-23
AL499604.1	3.8125e-32	-0.169926	0.062	0.159	8.95633e-28
SMAP2	4.48645e-17	-0.170774	0.601	0.673	1.05396e-12
ITK	1.42274e-17	-0.173471	0.416	0.51	3.34229e-13
TNFSF8	2.33591e-34	-0.173948	0.099	0.214	5.48753e-30
SOCS1	1.39169e-31	-0.177098	0.158	0.282	3.26935e-27
STAT3	1.77307e-19	-0.177458	0.42	0.521	4.16529e-15
ZBTB16	1.44811e-49	-0.177488	0.014	0.114	3.40191e-45
SNHG16	5.68628e-26	-0.177663	0.12	0.221	1.33582e-21
APBA2	6.82114e-23	-0.183393	0.322	0.436	1.60242e-18
RPS17	1.88938e-08	-0.184077	0.824	0.823	0.000443853
ATF7IP2	3.9782e-23	-0.188906	0.295	0.408	9.34559e-19
PDE4B	7.84389e-23	-0.189399	0.166	0.265	1.84269e-18
SOCS3	2.66933e-16	-0.189629	0.15	0.227	6.2708e-12
FAM153CP	4.8208e-30	-0.189671	0.104	0.212	1.1325e-25
IL7R	2.33129e-21	-0.190068	0.931	0.96	5.47668e-17
SNHG3	1.30385e-37	-0.200577	0.085	0.202	3.06301e-33
NFKBIZ	2.46001e-24	-0.203035	0.306	0.426	5.77905e-20
GABPB1-IT1	3.88693e-36	-0.206926	0.112	0.234	9.13118e-32
CELF2	1.54809e-18	-0.207718	0.568	0.649	3.63678e-14
SEPTIN7	1.22867e-25	-0.210599	0.244	0.368	2.8864e-21
LIME1	3.82496e-27	-0.211514	0.235	0.363	8.98559e-23
NEAT1	1.26499e-15	-0.216359	0.645	0.718	2.97172e-11
TNFAIP3	5.74844e-16	-0.218784	0.407	0.495	1.35042e-11
SEPTIN6	4.28017e-26	-0.219661	0.222	0.341	1.0055e-21
BCL2	1.89329e-25	-0.224586	0.422	0.545	4.44772e-21
PIM1	2.74313e-27	-0.224956	0.342	0.466	6.44417e-23
FBXO32	2.95811e-31	-0.229129	0.186	0.309	6.9492e-27
SNHG5	4.93215e-21	-0.237457	0.323	0.446	1.15866e-16
RESF1	2.36991e-23	-0.243378	0.226	0.338	5.56739e-19
FKBP5	3.15872e-27	-0.243796	0.466	0.572	7.42046e-23
IL6ST	1.3796e-30	-0.246081	0.402	0.529	3.24096e-26
CD55	4.38016e-32	-0.249778	0.482	0.605	1.02899e-27
SNHG6	1.43849e-28	-0.251325	0.332	0.479	3.37929e-24
NDFIP1	4.16264e-32	-0.253783	0.714	0.791	9.77887e-28
PIK3IP1	2.51471e-38	-0.255827	0.756	0.85	5.90755e-34
RPL36A	9.76351e-24	-0.259838	0.967	0.97	2.29364e-19
SNHG32	4.07284e-33	-0.261703	0.257	0.397	9.56792e-29
GADD45A	2.99754e-51	-0.263455	0.036	0.155	7.04183e-47
KLF9	1.76219e-48	-0.275104	0.231	0.398	4.13973e-44
DDIT4	8.70003e-51	-0.299871	0.223	0.391	2.04381e-46
ETS1	4.15943e-35	-0.303498	0.784	0.837	9.77132e-31
TOB1	4.02717e-34	-0.305863	0.486	0.601	9.46063e-30
NME2	3.5298e-30	-0.318085	0.326	0.448	8.29222e-26
LINC01578	1.84285e-46	-0.324894	0.225	0.39	4.32922e-42
TSC22D3	1.65749e-35	-0.326889	0.853	0.899	3.89377e-31
TLE5	7.93285e-34	-0.329887	0.306	0.447	1.86359e-29
ID2	1.47635e-29	-0.336612	0.397	0.514	3.46825e-25
CD69	8.21689e-37	-0.346467	0.506	0.641	1.93031e-32
RPS10	7.62898e-54	-0.354183	0.993	0.995	1.7922e-49
GAS5	1.5893e-38	-0.409219	0.351	0.506	3.73359e-34
RPL17	1.1737e-24	-0.479534	0.89	0.872	2.75726e-20
PCED1B-AS1	3.21566e-47	-0.493332	0.313	0.469	7.55423e-43
SNHG29	2.23852e-50	-0.51566	0.343	0.503	5.25874e-46
EEF1G	6.31853e-52	-0.58604	0.38	0.533	1.48435e-47
TXNIP	2.08442e-172	-0.661437	0.993	0.996	4.89672e-168
PRKCQ-AS1	1.0383e-81	-0.683263	0.247	0.448	2.43916e-77

## Sheet: naiveCD4T_PDvsH
	p_val	avg_log2FC	pct.1	pct.2	p_val_adj
PLCG2	2.72944e-226	0.501032	0.453	0.292	6.41201e-222
RPS29	0	0.404134	1	1	0
IFITM1	2.14408e-212	0.401451	0.497	0.359	5.03687e-208
HIST1H4C	0	0.397054	0.685	0.52	0
MTRNR2L12	5.60535e-175	0.376245	0.612	0.475	1.31681e-170
RPL38	0	0.280713	1	1	0
S100A4	5.05961e-114	0.280466	0.671	0.577	1.1886e-109
GIMAP7	1.83492e-222	0.257053	0.946	0.892	4.31059e-218
CRIP1	4.19742e-134	0.249389	0.554	0.431	9.86059e-130
RPS27	0	0.239581	1	1	0
RPS4Y1	1.73017e-120	0.230904	0.694	0.525	4.0645e-116
MT-ND3	3.94155e-109	0.229059	0.986	0.991	9.25949e-105
CD52	3.77116e-170	0.216897	0.983	0.959	8.8592e-166
ANXA1	5.88832e-96	0.211235	0.589	0.483	1.38328e-91
ATP5F1E	1.20343e-181	0.2046	0.99	0.985	2.8271e-177
TOMM7	8.73635e-167	0.198433	0.992	0.987	2.05234e-162
TMA7	6.19631e-145	0.196423	0.965	0.942	1.45564e-140
RPL31	4.94373e-167	0.194163	0.999	0.998	1.16138e-162
MTRNR2L8	5.94257e-109	0.183598	0.284	0.183	1.39603e-104
RPLP2	0	0.183022	1	1	0
GIMAP4	7.02983e-73	0.181501	0.739	0.671	1.65145e-68
EMP3	3.3465e-86	0.173228	0.753	0.671	7.86161e-82
ATP5ME	5.60014e-79	0.166421	0.668	0.586	1.31558e-74
C1orf162	8.85315e-73	0.166258	0.491	0.399	2.07978e-68
FHIT	4.00575e-95	0.164722	0.338	0.236	9.41032e-91
RPL37	9.06666e-275	0.163002	1	1	2.12994e-270
JUNB	7.46276e-29	0.16237	0.795	0.776	1.75315e-24
RGCC	5.47994e-81	0.162201	0.51	0.406	1.28735e-76
NDUFB1	3.47821e-67	0.159249	0.508	0.426	8.17101e-63
S100A11	1.71436e-71	0.157305	0.44	0.347	4.02737e-67
ACTB	8.65017e-36	0.157054	0.982	0.98	2.0321e-31
TMSB4X	2.20881e-207	0.15342	1	1	5.18893e-203
RPS21	1.46172e-174	0.153062	1	1	3.43386e-170
TRAC	1.31343e-39	0.152027	0.884	0.858	3.08552e-35
UBL5	1.01391e-72	0.149632	0.718	0.649	2.38188e-68
CD2	7.77416e-55	0.149149	0.721	0.662	1.82631e-50
HSP90AA1	5.80329e-58	0.146632	0.86	0.827	1.36331e-53
RPL27A	6.10142e-103	0.143544	0.999	0.998	1.43335e-98
SEPT6	7.13092e-33	0.141527	0.422	0.366	1.67519e-28
MYL6	4.54426e-61	0.137812	0.879	0.845	1.06754e-56
PFN1	5.19515e-47	0.136471	0.934	0.914	1.22044e-42
MT-ND4L	3.80493e-41	0.135846	0.565	0.502	8.93855e-37
TRBC2	1.99409e-27	0.135583	0.857	0.838	4.68452e-23
RPS28	9.76542e-172	0.135311	1	1	2.29409e-167
RPL37A	5.60796e-137	0.132428	1	1	1.31742e-132
RPL36AL	2.47329e-63	0.132413	0.957	0.937	5.81025e-59
CD247	3.57921e-49	0.13066	0.628	0.564	8.40829e-45
NDUFA3	1.65304e-56	0.128003	0.564	0.484	3.88332e-52
NOP10	6.66402e-64	0.127789	0.421	0.332	1.56551e-59
GIMAP1	5.86846e-49	0.127136	0.676	0.608	1.37862e-44
JUN	4.86168e-30	0.126562	0.685	0.627	1.14211e-25
S100A6	3.1798e-46	0.125775	0.871	0.826	7.47e-42
ZFP36L1	5.88106e-46	0.124832	0.487	0.414	1.38158e-41
DNAJA1	1.04493e-51	0.12188	0.405	0.329	2.45476e-47
EVI2A	1.2917e-55	0.121746	0.313	0.238	3.03447e-51
JUND	4.12311e-53	0.119785	0.916	0.871	9.686e-49
BTG2	8.70073e-27	0.118371	0.51	0.459	2.04398e-22
NOG	9.93025e-64	0.118303	0.256	0.179	2.33281e-59
TRMT112	4.16409e-45	0.118208	0.565	0.497	9.78227e-41
RPL27	2.4519e-90	0.116213	1	1	5.75999e-86
SNRPG	3.91524e-49	0.115321	0.469	0.393	9.19768e-45
PCBP1	2.6399e-41	0.115218	0.698	0.646	6.20165e-37
RPL39	2.08701e-143	0.114838	1	1	4.90281e-139
C16orf54	4.50532e-45	0.114727	0.392	0.32	1.05839e-40
KIAA1551	5.39616e-22	0.114424	0.289	0.246	1.26767e-17
NDUFC1	7.58175e-44	0.114038	0.446	0.377	1.7811e-39
RARRES3	4.33226e-23	0.11403	0.382	0.337	1.01773e-18
IL16	6.88163e-42	0.113959	0.429	0.362	1.61663e-37
IER2	5.70711e-32	0.112078	0.414	0.353	1.34071e-27
ATP6V0E1	1.84947e-41	0.111545	0.673	0.616	4.34477e-37
MIF	3.63603e-57	0.111331	0.726	0.64	8.54177e-53
AES	1.472e-15	0.110521	0.554	0.52	3.45803e-11
ARPC5	1.32655e-35	0.110024	0.636	0.583	3.11632e-31
TMCO1	1.92861e-41	0.109871	0.349	0.283	4.53069e-37
EIF1AY	7.9909e-77	0.10927	0.197	0.122	1.87722e-72
CD99	1.6812e-39	0.108938	0.422	0.356	3.94947e-35
EVI2B	1.5285e-36	0.108355	0.52	0.458	3.59076e-32
TUBA1B	4.38109e-30	0.108202	0.56	0.506	1.02921e-25
S1PR4	1.7867e-42	0.10727	0.388	0.319	4.19732e-38
PTPRC	8.73952e-47	0.107132	0.962	0.949	2.05309e-42
AQP3	4.75775e-33	0.106168	0.367	0.308	1.11769e-28
NDUFA1	5.70134e-39	0.105806	0.63	0.574	1.33936e-34
APBB1IP	2.21367e-36	0.105804	0.478	0.415	5.20036e-32
RPS20	7.37409e-80	0.105719	1	1	1.73232e-75
COX7C	2.21538e-47	0.105691	0.987	0.983	5.20436e-43
COX17	1.01929e-45	0.105074	0.276	0.21	2.39451e-41
TRAF3IP3	3.26263e-36	0.104308	0.832	0.8	7.66457e-32
SLFN5	1.50014e-25	0.102608	0.548	0.496	3.52413e-21
RPL36	3.75729e-79	0.102465	1	1	8.82662e-75
DDX3Y	9.82899e-42	0.10243	0.225	0.167	2.30903e-37
YWHAB	3.96645e-34	0.102067	0.771	0.73	9.31798e-30
LINC00402	4.58737e-58	0.101495	0.185	0.122	1.07767e-53
TSHZ2	4.1302e-33	0.101367	0.468	0.401	9.70268e-29
SON	8.5282e-34	0.101338	0.831	0.814	2.00345e-29
C6orf48	8.12354e-22	0.10123	0.348	0.302	1.90838e-17
DNAJB1	1.39181e-26	0.101208	0.504	0.45	3.26965e-22
CALM1	6.17461e-43	0.100853	0.964	0.955	1.45054e-38
COMMD6	3.61032e-32	0.0995735	0.925	0.915	8.48137e-28
MTRNR2L1	1.04838e-50	0.0986037	0.131	0.081	2.46285e-46
SEPT9	7.22962e-24	0.0985183	0.348	0.3	1.69838e-19
POLR2L	4.92996e-31	0.0983534	0.515	0.457	1.15815e-26
RPL23A	1.00559e-119	0.0983266	1	1	2.36233e-115
SEPT7	4.95636e-16	0.0973797	0.41	0.375	1.16435e-11
TES	8.80776e-33	0.0972606	0.331	0.274	2.06912e-28
DYNLL1	3.04799e-38	0.0968412	0.348	0.283	7.16033e-34
MBNL1	5.24773e-29	0.0958657	0.79	0.761	1.2328e-24
HSPE1	5.17771e-31	0.0957274	0.526	0.467	1.21635e-26
ID3	7.60403e-77	0.095699	0.126	0.065	1.78634e-72
INPP4B	1.55715e-31	0.0955861	0.389	0.33	3.65805e-27
PPIA	9.52253e-34	0.0953121	0.934	0.921	2.23703e-29
SIT1	1.69861e-46	0.0952056	0.22	0.159	3.99037e-42
SLC9A3R1	7.24832e-39	0.0948676	0.296	0.234	1.70278e-34
PSMA7	6.06163e-23	0.0946519	0.614	0.577	1.424e-18
SEM1	9.92484e-33	0.0941906	0.422	0.362	2.33154e-28
KRTCAP2	2.641e-35	0.0941135	0.494	0.429	6.20423e-31
GPR183	6.54641e-31	0.0938046	0.453	0.39	1.53788e-26
LBH	1.02971e-24	0.0937915	0.622	0.576	2.419e-20
SPN	3.74464e-33	0.0934318	0.288	0.231	8.79691e-29
RPL35	1.12239e-70	0.0931565	1	1	2.63671e-66
MAT2B	9.57742e-34	0.093102	0.343	0.282	2.24993e-29
CD3G	3.78433e-28	0.0924511	0.874	0.862	8.89016e-24
SH3BGRL3	7.94406e-20	0.092291	0.853	0.833	1.86622e-15
PDE7A	2.96489e-28	0.0919164	0.434	0.379	6.96513e-24
IL32	1.09659e-27	0.0916162	0.933	0.918	2.57612e-23
CHD4	2.46575e-31	0.0908362	0.27	0.216	5.79255e-27
CD7	4.9197e-12	0.0906417	0.688	0.678	1.15574e-07
ITGB2	2.91346e-19	0.0905689	0.518	0.478	6.8443e-15
FAM107B	2.24956e-22	0.0905378	0.63	0.589	5.28466e-18
UQCR10	1.6066e-26	0.0904579	0.619	0.571	3.77422e-22
DYNC1I2	8.4007e-37	0.09009	0.255	0.197	1.97349e-32
AHNAK	7.35273e-27	0.0898116	0.245	0.197	1.7273e-22
EIF2S2	2.8327e-24	0.0894503	0.481	0.428	6.65457e-20
SKP1	1.8061e-25	0.0893586	0.833	0.808	4.2429e-21
RPS8	1.97525e-68	0.0886303	1	1	4.64026e-64
LCP1	5.26602e-23	0.0880449	0.493	0.445	1.23709e-18
TUBA1A	1.30856e-19	0.0879607	0.581	0.537	3.07408e-15
TCF7	3.22904e-22	0.0878497	0.867	0.851	7.58566e-18
H2AFZ	1.76556e-24	0.0844791	0.561	0.506	4.14766e-20
USP10	8.85085e-28	0.0840342	0.207	0.162	2.07924e-23
CYBA	2.93372e-19	0.0836772	0.748	0.717	6.89189e-15
CD40LG	3.18959e-27	0.0836584	0.305	0.253	7.49299e-23
RPL41	2.18559e-38	0.0827596	1	1	5.13439e-34
PET100	3.70899e-23	0.0821291	0.44	0.39	8.71316e-19
H3F3A	3.28929e-30	0.0820955	0.974	0.96	7.72719e-26
ZNF217	1.885e-35	0.082006	0.185	0.135	4.42824e-31
RPL34	8.52493e-94	0.0819913	1	1	2.00268e-89
ATP5IF1	5.92383e-21	0.0808682	0.626	0.588	1.39163e-16
NDUFB2	1.8011e-21	0.0807423	0.545	0.5	4.23114e-17
RPL35A	5.31859e-51	0.0806536	1	1	1.24944e-46
HIST2H2AC	9.19245e-59	0.0805729	0.112	0.062	2.15949e-54
NDUFB4	2.38161e-22	0.0804791	0.528	0.48	5.59489e-18
CALM2	2.78011e-22	0.0804553	0.698	0.662	6.53103e-18
LTB	5.86868e-28	0.0803272	0.978	0.964	1.37867e-23
TNFSF10	2.63399e-31	0.080296	0.251	0.197	6.18777e-27
SEPT1	1.9156e-21	0.0798887	0.31	0.263	4.50014e-17
ATP5MPL	3.37987e-19	0.0795367	0.651	0.611	7.93999e-15
VIM	6.12405e-14	0.0792654	0.921	0.909	1.43866e-09
ICAM2	2.32704e-30	0.0792573	0.336	0.278	5.46669e-26
ARPC1B	1.7444e-20	0.0790203	0.557	0.512	4.09796e-16
IL2RG	2.08285e-20	0.0790164	0.616	0.575	4.89303e-16
MRPS6	3.21076e-24	0.078675	0.303	0.255	7.54272e-20
CENPK	5.12275e-32	0.0786443	0.244	0.19	1.20344e-27
KMT2A	2.30836e-15	0.0785674	0.514	0.48	5.42281e-11
CFL1	5.11918e-19	0.0785444	0.919	0.912	1.2026e-14
NDUFA12	6.99313e-20	0.0785265	0.565	0.525	1.64283e-15
ITGB1	1.36387e-21	0.0784675	0.162	0.126	3.204e-17
OAZ1	9.78082e-24	0.0783325	0.865	0.842	2.29771e-19
SLC38A2	2.79691e-19	0.0781095	0.337	0.293	6.57051e-15
ATP5MD	8.06464e-18	0.0780172	0.602	0.566	1.89455e-13
HNRNPF	4.12999e-19	0.0776417	0.521	0.478	9.70217e-15
OST4	7.75924e-19	0.0771335	0.853	0.842	1.8228e-14
IRF2BP2	4.51119e-17	0.0770194	0.388	0.348	1.05977e-12
RAC2	5.19014e-16	0.0769762	0.743	0.717	1.21927e-11
DNAJC8	3.32755e-20	0.0765966	0.438	0.391	7.81707e-16
ROMO1	7.57445e-21	0.076154	0.32	0.275	1.77939e-16
PTGES3	1.15022e-17	0.0760074	0.656	0.626	2.7021e-13
HLA-C	2.34551e-14	0.0759375	0.989	0.996	5.51007e-10
CCND2	1.73166e-19	0.0757156	0.321	0.278	4.068e-15
C8orf59	1.75677e-18	0.0755581	0.323	0.28	4.12701e-14
PASK	5.67114e-15	0.0755082	0.183	0.152	1.33226e-10
FOSB	3.61294e-13	0.0747498	0.384	0.348	8.48751e-09
COX6B1	2.73912e-16	0.0745472	0.749	0.727	6.43474e-12
UQCRB	2.52315e-22	0.0743901	0.978	0.975	5.92739e-18
HCST	1.04543e-10	0.0742438	0.724	0.703	2.45593e-06
CAST	1.80514e-19	0.0733914	0.387	0.341	4.24064e-15
COX6A1	1.92928e-16	0.072927	0.611	0.576	4.53225e-12
SSBP2	3.93864e-27	0.0729139	0.217	0.171	9.25264e-23
ABCF1	4.99938e-23	0.0725837	0.253	0.207	1.17445e-18
GNLY	2.00172e-28	0.072563	0.15	0.109	4.70245e-24
STAG2	4.21441e-20	0.0722899	0.371	0.325	9.90048e-16
HSP90B1	6.61788e-14	0.0721485	0.5	0.462	1.55467e-09
ITGA4	4.26969e-14	0.0721248	0.345	0.307	1.00304e-09
SMIM37	1.18182e-31	0.0718845	0.162	0.117	2.77634e-27
PNRC1	1.70481e-14	0.0717947	0.907	0.905	4.00494e-10
MT-ND6	1.60779e-20	0.0717207	0.303	0.258	3.77702e-16
EPHA1-AS1	2.77628e-24	0.0715529	0.193	0.151	6.52203e-20
RPL13A	4.33759e-76	0.0715109	1	1	1.01899e-71
LY9	4.96844e-23	0.0714517	0.284	0.237	1.16719e-18
CSTB	7.75315e-17	0.0710462	0.454	0.412	1.82137e-12
PSMA5	1.79725e-22	0.0709839	0.334	0.285	4.22211e-18
EMB	1.38574e-19	0.0703623	0.343	0.298	3.25539e-15
ATP5MF	1.06761e-19	0.0702983	0.519	0.474	2.50804e-15
MRPL51	5.11099e-23	0.0701886	0.323	0.274	1.20067e-18
PIK3R1	5.68382e-16	0.0701293	0.502	0.462	1.33524e-11
HSPA8	1.28782e-09	0.0700887	0.847	0.846	3.02534e-05
GIMAP5	2.63987e-14	0.0698979	0.308	0.273	6.20157e-10
TMBIM4	4.41892e-16	0.0694488	0.487	0.447	1.03809e-11
SRSF3	1.09864e-13	0.0694328	0.619	0.589	2.58092e-09
ZNF706	9.26212e-18	0.0689725	0.484	0.44	2.17586e-13
MRPL33	2.63542e-17	0.0688938	0.349	0.308	6.19112e-13
NDUFB3	2.7488e-20	0.0688753	0.359	0.311	6.45749e-16
SOD1	1.06978e-17	0.0688596	0.783	0.756	2.51314e-13
RPL22	1.1563e-45	0.0688478	1	1	2.71637e-41
TNFAIP8	7.31818e-16	0.0680135	0.643	0.612	1.71919e-11
WDR82	1.57645e-16	0.0679775	0.36	0.32	3.7034e-12
CDC42SE2	3.19935e-12	0.0679201	0.664	0.642	7.51591e-08
LAT	2.73338e-14	0.0678597	0.523	0.486	6.42126e-10
PYHIN1	3.59923e-37	0.0677271	0.133	0.089	8.4553e-33
MITD1	3.09148e-20	0.0676347	0.25	0.208	7.26251e-16
SQSTM1	8.5776e-20	0.067324	0.318	0.274	2.01505e-15
BCL11B	3.69666e-13	0.0670684	0.809	0.787	8.6842e-09
RPL6	2.09977e-39	0.0669375	1	1	4.93278e-35
CORO1A	3.88334e-09	0.0668474	0.87	0.872	9.12275e-05
FGD3	2.88283e-15	0.0668405	0.343	0.306	6.77235e-11
HSPD1	5.46969e-15	0.0667889	0.46	0.42	1.28494e-10
SRP9	2.39014e-15	0.0665313	0.52	0.481	5.61491e-11
ATP2B1-AS1	2.1045e-12	0.0663362	0.251	0.22	4.94388e-08
BST2	2.27895e-19	0.0662955	0.329	0.284	5.35372e-15
ZC3H12D	4.73015e-39	0.0659781	0.116	0.073	1.11121e-34
SLC40A1	1.05245e-25	0.0659277	0.153	0.114	2.47241e-21
DBI	2.76559e-16	0.0658505	0.41	0.37	6.49693e-12
TMBIM6	1.43684e-12	0.0656504	0.664	0.642	3.37543e-08
CWF19L2	3.89276e-15	0.0655701	0.299	0.262	9.14487e-11
MID1IP1	2.00996e-32	0.0652906	0.148	0.104	4.72179e-28
NFE2L2	3.24236e-17	0.0652825	0.311	0.27	7.61695e-13
SLIRP	1.85961e-18	0.0652308	0.28	0.239	4.36861e-14
CD44	2.26487e-09	0.0652279	0.679	0.668	5.32064e-05
WIPF1	1.86253e-17	0.0651624	0.399	0.355	4.37546e-13
OTUD6B-AS1	3.37656e-16	0.0651356	0.321	0.281	7.93223e-12
NAA38	2.11234e-15	0.0650221	0.313	0.275	4.96232e-11
DENND2D	2.71228e-17	0.0647903	0.349	0.305	6.37169e-13
TPT1	2.65305e-45	0.0647472	1	1	6.23255e-41
SMIM26	2.82138e-17	0.0646979	0.485	0.439	6.62798e-13
NSA2	7.56248e-14	0.0644484	0.815	0.794	1.77658e-09
RBX1	8.46361e-16	0.0644051	0.434	0.394	1.98827e-11
YWHAE	2.89982e-18	0.0642908	0.283	0.242	6.81225e-14
RPLP1	1.72171e-18	0.064288	1	1	4.04464e-14
CHORDC1	3.77467e-22	0.0642744	0.223	0.18	8.86745e-18
C14orf119	2.40212e-28	0.0641529	0.171	0.128	5.64305e-24
IFITM2	5.95913e-10	0.0640091	0.707	0.692	1.39992e-05
RPS17	1.73438e-39	0.0638779	0.845	0.754	4.07441e-35
YWHAZ	5.31389e-13	0.0634818	0.667	0.643	1.24834e-08
COA6	3.05333e-23	0.0633203	0.188	0.147	7.17289e-19
HP1BP3	1.00831e-11	0.0632936	0.563	0.532	2.36873e-07
ELOB	5.46776e-11	0.0632155	0.635	0.613	1.28449e-06
VBP1	1.41606e-21	0.063176	0.231	0.189	3.32662e-17
KLF13	5.30592e-13	0.063091	0.451	0.415	1.24647e-08
ZNRD1	4.55534e-22	0.0627564	0.248	0.203	1.07014e-17
MESD	8.31844e-18	0.0624605	0.25	0.21	1.95417e-13
NPAT	6.09134e-21	0.0624354	0.21	0.169	1.43098e-16
FNBP1	3.83198e-13	0.0624287	0.492	0.457	9.00209e-09
CD4	1.55751e-15	0.0624266	0.319	0.281	3.65891e-11
HDAC1	3.68345e-16	0.0623782	0.355	0.314	8.65317e-12
PPA1	3.39053e-11	0.0622556	0.492	0.463	7.96502e-07
PTPN6	4.6887e-16	0.0621935	0.289	0.25	1.10147e-11
MRPS31	8.81063e-18	0.0621355	0.262	0.222	2.06979e-13
PTPRA	1.4838e-17	0.0621105	0.303	0.261	3.48574e-13
UXS1	7.85252e-20	0.0620975	0.246	0.204	1.84472e-15
ASF1A	9.08216e-23	0.061955	0.21	0.168	2.13358e-18
SELENOT	8.4674e-20	0.0619311	0.266	0.224	1.98916e-15
MTIF3	1.89735e-12	0.0618603	0.254	0.223	4.45725e-08
PRKACB	1.64458e-13	0.0618217	0.327	0.292	3.86345e-09
GIMAP2	4.11198e-13	0.0616781	0.406	0.369	9.65986e-09
RPS14	3.30056e-33	0.0612802	1	1	7.75366e-29
CLEC2D	2.85035e-10	0.0612606	0.654	0.631	6.69604e-06
RAB8B	8.4311e-27	0.0612216	0.147	0.108	1.98063e-22
CLTA	3.63568e-17	0.0612174	0.289	0.249	8.54093e-13
SNU13	2.79765e-14	0.0611952	0.524	0.486	6.57224e-10
RPS27L	1.53314e-12	0.0610868	0.526	0.493	3.60166e-08
SRSF5	8.38376e-21	0.0609397	0.944	0.926	1.96951e-16
IRF2	1.87605e-15	0.060866	0.289	0.251	4.40722e-11
ABRACL	2.29066e-11	0.060789	0.561	0.53	5.38122e-07
SNRNP27	3.04745e-19	0.0607303	0.201	0.163	7.15908e-15
XRRA1	1.78005e-21	0.0606884	0.185	0.146	4.18169e-17
AAK1	2.92754e-14	0.0606566	0.769	0.745	6.87738e-10
IL27RA	1.04288e-16	0.0605897	0.286	0.245	2.44994e-12
USP1	8.05302e-20	0.0605845	0.206	0.167	1.89182e-15
TLE4	2.59328e-13	0.0605436	0.351	0.313	6.09214e-09
PNRC2	3.72292e-13	0.0602354	0.383	0.348	8.74589e-09
HMGN1	4.13155e-11	0.0601746	0.767	0.757	9.70584e-07
TMEM258	8.99397e-12	0.0601181	0.549	0.52	2.11286e-07
PSME1	2.63296e-10	0.0598758	0.734	0.717	6.18536e-06
ATP5PD	1.62893e-11	0.0598048	0.577	0.544	3.82668e-07
DYRK2	4.67764e-13	0.0596493	0.339	0.304	1.09887e-08
IMP3	5.76574e-15	0.0596009	0.372	0.333	1.35449e-10
TRAPPC1	2.34405e-12	0.0593622	0.448	0.413	5.50664e-08
CYSLTR1	7.46729e-24	0.0593376	0.15	0.112	1.75421e-19
RPAP3	2.79448e-21	0.058687	0.161	0.125	6.5648e-17
CWC15	2.36123e-16	0.0581627	0.318	0.276	5.54699e-12
ARHGAP30	1.4027e-12	0.0579396	0.412	0.377	3.29522e-08
VPS4B	1.7255e-14	0.057839	0.27	0.235	4.05354e-10
EIF3J	2.31874e-12	0.0574377	0.281	0.248	5.44718e-08
RASSF3	1.24455e-15	0.0574377	0.254	0.217	2.9237e-11
AP2B1	9.74427e-17	0.0573664	0.217	0.181	2.28912e-12
GTF2B	7.43429e-19	0.0573043	0.209	0.171	1.74646e-14
MCL1	3.07484e-10	0.057222	0.484	0.453	7.22342e-06
SEC61B	1.56322e-13	0.0571096	0.445	0.406	3.67231e-09
SRP14	3.47971e-13	0.0571086	0.917	0.909	8.17454e-09
VAMP8	3.618e-13	0.0570881	0.521	0.483	8.4994e-09
ST6GAL1	3.78811e-15	0.0570622	0.246	0.211	8.89903e-11
SRSF6	2.05696e-13	0.0570526	0.324	0.288	4.83222e-09
EIF5B	6.05537e-10	0.0569773	0.414	0.382	1.42253e-05
DHRS7	2.304e-15	0.0569608	0.272	0.234	5.41255e-11
IL10RA	5.75326e-17	0.0569346	0.204	0.168	1.35156e-12
NARS	7.85058e-15	0.0569307	0.231	0.197	1.84426e-10
SNRPF	1.30337e-10	0.0569261	0.509	0.48	3.06187e-06
AL445686.2	5.26971e-19	0.0569061	0.141	0.109	1.23796e-14
CBL	8.62944e-18	0.0568883	0.21	0.173	2.02723e-13
ZFAS1	4.41299e-10	0.0568679	0.859	0.851	1.0367e-05
ARL14EP	9.26484e-18	0.0568583	0.226	0.188	2.1765e-13
GRAP2	4.64772e-17	0.056839	0.248	0.21	1.09184e-12
GBP4	1.46932e-14	0.0567575	0.197	0.165	3.45174e-10
KCNQ1OT1	1.02784e-10	0.0565003	0.158	0.133	2.41459e-06
PSMB10	1.30453e-17	0.0564903	0.315	0.271	3.06461e-13
METAP2	5.79442e-13	0.0564432	0.359	0.321	1.36123e-08
SS18L2	1.30626e-18	0.056413	0.269	0.227	3.06866e-14
SDHD	6.54918e-16	0.0562583	0.288	0.25	1.53853e-11
SMG1	6.75007e-15	0.0561235	0.306	0.267	1.58573e-10
RPS25	1.21814e-28	0.0560421	1	1	2.86165e-24
EML4	2.66199e-11	0.0560408	0.364	0.331	6.25355e-07
HNRNPC	6.55233e-10	0.0559802	0.672	0.651	1.53927e-05
EIF4G2	1.80154e-10	0.0559796	0.492	0.463	4.23219e-06
GPX4	1.4151e-09	0.0559239	0.635	0.609	3.32436e-05
RTN4	4.72841e-10	0.0557021	0.354	0.325	1.1108e-05
SERBP1	1.19263e-08	0.0556931	0.659	0.641	0.000280173
ATP5MG	9.49045e-10	0.0553944	0.93	0.928	2.2295e-05
DDX1	2.03322e-17	0.0552829	0.199	0.163	4.77644e-13
SUB1	3.51206e-10	0.0552667	0.741	0.727	8.25052e-06
FAM89B	1.14436e-14	0.0552238	0.288	0.25	2.68832e-10
DDX5	1.98483e-14	0.0551588	0.989	0.987	4.66277e-10
UQCR11	1.29402e-11	0.0551268	0.719	0.694	3.03991e-07
TSC22D4	7.76054e-12	0.0550598	0.323	0.29	1.82311e-07
KIF2A	6.79788e-11	0.0549054	0.407	0.373	1.59696e-06
PLP2	3.45223e-11	0.0548921	0.358	0.325	8.10998e-07
TAOK3	5.42416e-10	0.0548148	0.342	0.313	1.27424e-05
PDCD10	6.80626e-15	0.0547819	0.274	0.237	1.59893e-10
PRPF4B	1.53164e-10	0.0546948	0.396	0.364	3.59813e-06
GCSAM	3.03849e-25	0.0546726	0.126	0.09	7.13803e-21
PPP1R10	5.26785e-16	0.0545133	0.221	0.185	1.23752e-11
SNRPD2	3.01461e-10	0.0544575	0.805	0.794	7.08192e-06
CD27	7.1178e-08	0.0543151	0.63	0.611	0.00167211
MAP3K1	5.10724e-14	0.0542743	0.227	0.193	1.19979e-09
PURA	2.93544e-11	0.054232	0.345	0.312	6.89593e-07
STK17A	1.45579e-07	0.0541911	0.574	0.552	0.00341994
DOK2	5.28724e-19	0.0541621	0.178	0.142	1.24208e-14
SFT2D1	3.14449e-21	0.0540841	0.179	0.141	7.38705e-17
NAP1L1	2.73663e-11	0.05408	0.861	0.844	6.42889e-07
TNFAIP8L2	2.27002e-30	0.0540765	0.109	0.073	5.33274e-26
NOL7	2.01717e-12	0.054015	0.444	0.407	4.73874e-08
RRN3	5.47987e-25	0.0540032	0.122	0.087	1.28733e-20
SESN3	5.57872e-09	0.0539722	0.338	0.311	0.000131055
ZNF638	1.82231e-11	0.0538844	0.301	0.268	4.28097e-07
PAIP2	7.18022e-11	0.0538767	0.505	0.471	1.68678e-06
BRD2	5.22074e-11	0.0538526	0.273	0.243	1.22646e-06
HINT1	1.14742e-09	0.0537919	0.936	0.931	2.69552e-05
SYNRG	1.37532e-10	0.0537229	0.353	0.321	3.23091e-06
RNF7	9.13809e-14	0.0536726	0.355	0.316	2.14672e-09
IRF3	1.02275e-12	0.0536678	0.334	0.299	2.40265e-08
SYPL1	6.86185e-12	0.0533948	0.292	0.26	1.61199e-07
DPY30	1.17402e-14	0.0533581	0.228	0.194	2.75801e-10
SARS	1.17376e-13	0.0533577	0.263	0.228	2.75739e-09
TDG	2.96142e-15	0.0533338	0.183	0.151	6.95697e-11
MRPS18C	8.84445e-14	0.0532564	0.257	0.222	2.07774e-09
EIF4A2	1.61971e-11	0.053241	0.795	0.773	3.80501e-07
PPP1R15A	1.10593e-09	0.0532217	0.307	0.276	2.59804e-05
CBX3	1.19725e-09	0.0532128	0.513	0.484	2.81258e-05
CAPN2	6.111e-16	0.0531714	0.179	0.146	1.4356e-11
MRPL20	1.14415e-10	0.053138	0.458	0.424	2.68783e-06
CDKN1B	1.7311e-11	0.0530831	0.399	0.364	4.0667e-07
SMARCA5	1.8696e-11	0.0530351	0.296	0.264	4.39207e-07
ZMAT3	9.73516e-20	0.0530144	0.143	0.109	2.28698e-15
ZNF721	1.02439e-11	0.0529375	0.266	0.235	2.4065e-07
YY1	4.60359e-09	0.0527202	0.467	0.439	0.000108147
SELENOS	8.78862e-15	0.0526003	0.17	0.139	2.06462e-10
RPA2	5.42163e-14	0.0525783	0.282	0.246	1.27365e-09
BEX3	6.86886e-10	0.0525591	0.297	0.269	1.61363e-05
GABARAPL2	8.29735e-12	0.0525429	0.437	0.402	1.94921e-07
SNRPD3	4.9323e-11	0.0524999	0.396	0.364	1.1587e-06
RGL4	2.66709e-13	0.0522569	0.21	0.179	6.26553e-09
CASP8AP2	5.18004e-13	0.0522117	0.194	0.164	1.21689e-08
PYCR2	5.58531e-11	0.0521846	0.239	0.211	1.3121e-06
ARHGAP25	4.90247e-17	0.0520989	0.193	0.158	1.15169e-12
GIMAP6	3.96513e-15	0.0520516	0.211	0.177	9.31488e-11
TCEAL8	6.50062e-15	0.051969	0.231	0.196	1.52713e-10
C12orf65	7.09217e-13	0.0518344	0.268	0.234	1.66609e-08
UQCRQ	2.4964e-10	0.0517623	0.436	0.403	5.86454e-06
GNG5	7.3109e-12	0.0517524	0.423	0.388	1.71748e-07
MINOS1	1.15378e-09	0.0515669	0.287	0.258	2.71046e-05
ANKRD13D	8.2904e-13	0.0515405	0.26	0.227	1.94758e-08
RSRC2	9.03264e-10	0.0515086	0.412	0.379	2.12195e-05
TSPYL1	9.0855e-10	0.0512876	0.289	0.261	2.13437e-05
IL6R	2.61356e-13	0.0512633	0.233	0.2	6.13977e-09
LSM6	8.46511e-12	0.0512083	0.305	0.273	1.98862e-07
GOLGA8B	3.18068e-17	0.0511908	0.157	0.124	7.47204e-13
COX7B	1.55023e-08	0.0510311	0.515	0.492	0.00036418
ARF5	1.24789e-12	0.0510166	0.211	0.181	2.93154e-08
NCF1	1.84826e-10	0.0507916	0.256	0.227	4.34194e-06
CNPY2	2.59796e-11	0.0507252	0.283	0.252	6.10314e-07
BCL9L	2.16062e-09	0.0506956	0.3	0.272	5.07572e-05
ACAT1	8.01693e-17	0.0506013	0.157	0.125	1.88334e-12
DBP	1.41082e-14	0.0505363	0.215	0.182	3.3143e-10
EID2	1.09244e-19	0.0504813	0.148	0.114	2.56636e-15
CEBPZ	2.0404e-09	0.0503957	0.27	0.242	4.7933e-05
GTF2H5	1.52159e-12	0.0503734	0.251	0.218	3.57451e-08
SELENOH	9.66655e-10	0.0502007	0.614	0.588	2.27087e-05
CCL5	2.03258e-16	0.0500881	0.117	0.089	4.77493e-12
TERF2IP	5.00012e-10	0.0498896	0.446	0.415	1.17463e-05
TNRC6C	7.23572e-09	0.0496859	0.343	0.315	0.000169982
CHCHD10	9.51147e-10	0.0496732	0.412	0.379	2.23443e-05
FGFR1OP2	4.74394e-09	0.0496651	0.368	0.339	0.000111445
RAB10	3.51733e-18	0.0496124	0.153	0.12	8.2629e-14
ARHGAP15	2.95136e-09	0.0496033	0.407	0.376	6.93334e-05
MBP	1.9698e-09	0.049549	0.431	0.4	4.62745e-05
NDUFA13	6.91823e-13	0.0494179	0.488	0.446	1.62523e-08
CTCF	2.47488e-11	0.0493993	0.265	0.234	5.814e-07
NDUFAF4	3.01935e-18	0.0493135	0.151	0.119	7.09305e-14
MT-ATP8	5.7896e-16	0.0492825	0.166	0.134	1.36009e-11
CLEC2B	3.611e-10	0.0492775	0.359	0.327	8.48297e-06
MRPS33	8.63801e-09	0.0492379	0.282	0.256	0.000202924
CD48	4.8329e-12	0.0492348	0.943	0.934	1.13534e-07
SCAF11	1.14535e-07	0.0491818	0.542	0.518	0.00269066
ORAI1	1.81352e-11	0.0490947	0.287	0.255	4.26032e-07
SUMO2	1.41589e-08	0.0490694	0.788	0.78	0.000332622
FLNA	1.37201e-12	0.0489864	0.238	0.206	3.22312e-08
NR4A2	2.42985e-16	0.0489532	0.12	0.092	5.70819e-12
RAB5IF	3.35252e-16	0.0489422	0.18	0.147	7.87573e-12
BANF1	5.13153e-09	0.0488622	0.367	0.339	0.00012055
SELENOK	1.95218e-09	0.0488315	0.343	0.314	4.58607e-05
LIMD2	2.30931e-09	0.048642	0.864	0.851	5.42502e-05
ATP6V1E1	8.62384e-14	0.0486417	0.18	0.149	2.02591e-09
TPRKB	1.88577e-11	0.0485703	0.213	0.185	4.43004e-07
NKG7	6.73155e-15	0.0485452	0.152	0.122	1.58138e-10
CFDP1	1.85683e-09	0.0485045	0.278	0.249	4.36207e-05
FMNL1	9.98441e-09	0.04849	0.327	0.3	0.000234554
RGS10	1.15138e-08	0.0484674	0.791	0.78	0.000270482
WAC	5.9515e-09	0.0483599	0.362	0.334	0.000139813
IDS	9.39097e-09	0.0483157	0.327	0.299	0.000220613
SH2D1A	1.14571e-14	0.048297	0.178	0.146	2.6915e-10
TOP1	2.40643e-11	0.0482719	0.29	0.257	5.65318e-07
ERH	5.66971e-09	0.0482717	0.461	0.434	0.000133193
DYNLRB1	7.73821e-09	0.0482581	0.409	0.382	0.000181786
THOC3	2.62081e-10	0.0482242	0.235	0.207	6.1568e-06
PIGBOS1	2.04138e-15	0.0482184	0.163	0.132	4.7956e-11
LIMS1	1.2663e-07	0.0481586	0.211	0.188	0.0029748
CD46	1.22849e-10	0.0481304	0.337	0.305	2.88598e-06
RHOG	1.38139e-09	0.0480428	0.3	0.271	3.24515e-05
ATP6V1F	4.24561e-09	0.0480268	0.374	0.346	9.9738e-05
GPR174	1.19957e-19	0.0478753	0.136	0.103	2.81803e-15
CSK	1.91637e-09	0.0478746	0.336	0.307	4.50195e-05
BRK1	3.67541e-09	0.0478554	0.506	0.477	8.63428e-05
ZNHIT1	5.59833e-10	0.0477888	0.315	0.285	1.31516e-05
ZFAND6	9.98172e-13	0.0477754	0.22	0.189	2.34491e-08
PFDN6	4.73043e-15	0.0477575	0.165	0.134	1.11127e-10
RNF5	7.20021e-17	0.0476374	0.165	0.132	1.69147e-12
LFNG	1.61865e-17	0.0475659	0.15	0.118	3.80253e-13
SH3GLB1	5.98542e-14	0.0474873	0.183	0.152	1.4061e-09
XIAP	5.53446e-11	0.0474773	0.199	0.172	1.30015e-06
EIF1B	9.8084e-08	0.0474197	0.347	0.323	0.00230419
MOB3A	9.95343e-20	0.0473641	0.137	0.104	2.33826e-15
NDUFB6	5.92892e-11	0.0473508	0.236	0.207	1.39282e-06
NDUFV2	5.4738e-10	0.0473243	0.403	0.371	1.2859e-05
CRLF3	2.89989e-09	0.0473209	0.322	0.294	6.81241e-05
COX6C	6.20333e-10	0.0472035	0.859	0.856	1.45729e-05
MRFAP1L1	1.81319e-14	0.047153	0.205	0.172	4.25956e-10
CCDC107	9.15903e-13	0.0471465	0.197	0.167	2.15164e-08
C2orf49	6.23548e-15	0.0470985	0.145	0.116	1.46484e-10
ROCK1	1.32055e-07	0.0470558	0.376	0.35	0.00310223
LYSMD2	2.02571e-14	0.0469196	0.205	0.173	4.7588e-10
CD3D	1.2471e-09	0.0469192	0.915	0.91	2.92968e-05
RSBN1L	2.53707e-08	0.0468893	0.376	0.348	0.000596008
RNASEH2C	2.13111e-11	0.0468758	0.278	0.246	5.00641e-07
PSMB3	2.50079e-09	0.0468594	0.381	0.352	5.87486e-05
CDK2AP2	1.096e-13	0.0468451	0.171	0.141	2.57473e-09
ASNSD1	1.55741e-16	0.0468341	0.161	0.129	3.65867e-12
UBA52	1.5803e-15	0.0467825	1	1	3.71243e-11
TXNDC17	1.77822e-15	0.0467398	0.147	0.118	4.1774e-11
KIAA0040	1.15726e-11	0.0466676	0.178	0.15	2.71864e-07
PPP1R18	2.64488e-11	0.0466195	0.265	0.234	6.21334e-07
HNRNPA2B1	5.09448e-09	0.0466084	0.913	0.906	0.000119679
YPEL5	9.30267e-08	0.046591	0.417	0.392	0.00218538
NUFIP2	4.65994e-09	0.0465729	0.287	0.259	0.000109471
TROVE2	2.01601e-12	0.0465398	0.155	0.129	4.736e-08
RHOH	4.64006e-08	0.0465204	0.539	0.514	0.00109004
SH3YL1	3.72406e-09	0.0464664	0.371	0.34	8.74857e-05
NMT1	9.37454e-10	0.046453	0.271	0.243	2.20227e-05
CHD3	2.30689e-07	0.0464088	0.384	0.358	0.00541936
CDC26	1.90562e-10	0.0463832	0.283	0.252	4.47668e-06
GATA3	2.42268e-10	0.0462956	0.215	0.187	5.69137e-06
CAPZA1	1.55145e-09	0.0462875	0.322	0.293	3.64467e-05
AHSA1	2.93184e-11	0.0462644	0.228	0.199	6.88749e-07
CHCHD1	4.16313e-14	0.0462382	0.164	0.135	9.78003e-10
CTSS	9.17485e-08	0.0462328	0.367	0.341	0.00215536
CARD16	3.13885e-09	0.0462135	0.239	0.213	7.37378e-05
DMAC1	1.93143e-09	0.0461749	0.234	0.207	4.53732e-05
ACTR3	3.63527e-07	0.0461405	0.564	0.542	0.00853997
USP9Y	3.72374e-17	0.0461303	0.132	0.102	8.74782e-13
CHMP1B	5.06895e-10	0.0461134	0.237	0.21	1.1908e-05
JPT1	1.88356e-13	0.046077	0.178	0.148	4.42487e-09
PPP6R2	4.22424e-14	0.0460242	0.169	0.139	9.92358e-10
SPART	4.97799e-15	0.0458813	0.147	0.118	1.16943e-10
VTI1B	7.6575e-14	0.0456752	0.183	0.153	1.7989e-09
PRDX3	9.5213e-15	0.0456567	0.166	0.136	2.23674e-10
ARID1A	1.03766e-08	0.0455664	0.287	0.26	0.000243766
MACF1	5.13186e-10	0.045537	0.336	0.304	1.20558e-05
ITGAL	1.96987e-12	0.0455137	0.169	0.141	4.62761e-08
DEK	6.07583e-08	0.045502	0.49	0.461	0.00142734
RBM23	9.09487e-10	0.0454995	0.298	0.268	2.13657e-05
GLRX	1.95794e-10	0.0454284	0.373	0.34	4.59959e-06
NDUFA4	2.22674e-07	0.045422	0.772	0.762	0.00523105
PDCD7	1.42152e-11	0.0453905	0.26	0.228	3.33943e-07
TMEM50B	8.85345e-13	0.0453878	0.173	0.144	2.07985e-08
UPF2	2.38625e-09	0.0451804	0.284	0.255	5.60578e-05
BAZ1B	2.05989e-10	0.0451417	0.221	0.193	4.83909e-06
EHD1	1.43287e-13	0.0451232	0.176	0.146	3.3661e-09
GBP5	1.5217e-11	0.045078	0.16	0.134	3.57477e-07
BCAP31	4.33315e-08	0.0449837	0.333	0.307	0.00101794
MSL1	3.41503e-11	0.0449829	0.21	0.181	8.02259e-07
ATP5PF	4.03648e-09	0.0449704	0.563	0.532	9.48249e-05
AC005842.1	1.07191e-09	0.0448689	0.235	0.208	2.51812e-05
ISCA2	1.28538e-13	0.044783	0.187	0.157	3.01961e-09
DNAJC19	1.9711e-09	0.0447453	0.347	0.316	4.63051e-05
DDX27	4.91827e-08	0.0446985	0.243	0.219	0.0011554
SNRPD1	4.38159e-08	0.0446719	0.338	0.311	0.00102932
KTN1	3.47923e-07	0.0446488	0.492	0.466	0.00817341
GLS	1.75546e-08	0.0446283	0.374	0.346	0.000412393
ANAPC13	1.49075e-11	0.0445929	0.17	0.143	3.50206e-07
HMOX2	1.97347e-08	0.0445451	0.311	0.285	0.000463608
H2AFV	2.94352e-08	0.0444774	0.441	0.413	0.000691491
USP14	5.35157e-11	0.0444704	0.207	0.179	1.25719e-06
DAD1	1.56319e-07	0.0444588	0.591	0.57	0.00367223
AMD1	2.98979e-09	0.0443036	0.369	0.338	7.02361e-05
MRPL50	1.20878e-16	0.0442405	0.145	0.114	2.83966e-12
SEC61G	1.82811e-08	0.0441465	0.465	0.436	0.000429459
MKNK2	3.93308e-11	0.0441352	0.221	0.191	9.23959e-07
TMEM8A	7.72791e-13	0.0440935	0.181	0.152	1.81544e-08
FKBP2	1.98487e-13	0.0440361	0.132	0.105	4.66285e-09
CACYBP	1.91676e-08	0.0440058	0.352	0.324	0.000450286
RRP15	2.09477e-10	0.0439826	0.179	0.153	4.92104e-06
MECP2	4.61988e-09	0.043952	0.303	0.275	0.00010853
THRA	1.73326e-12	0.0438821	0.152	0.126	4.07178e-08
SNX20	4.86052e-16	0.0437863	0.134	0.105	1.14183e-11
LBR	6.96304e-09	0.0437688	0.278	0.251	0.000163576
RPRD2	3.05547e-11	0.0435401	0.19	0.162	7.17792e-07
POU2F2	4.43675e-08	0.0434443	0.222	0.198	0.00104228
FLT3LG	1.55578e-07	0.0433897	0.452	0.426	0.00365484
MRPL18	6.8099e-10	0.043294	0.263	0.235	1.59978e-05
MRPL52	1.29521e-07	0.0431894	0.301	0.276	0.00304271
BLOC1S4	4.09027e-09	0.0431779	0.302	0.274	9.60887e-05
DPYD	5.28385e-13	0.0431623	0.146	0.119	1.24128e-08
DIAPH1	4.5546e-09	0.0430509	0.267	0.24	0.000106997
FMC1	1.17733e-14	0.0430301	0.153	0.123	2.76578e-10
RPS23	6.95814e-17	0.0430254	1	1	1.63461e-12
ATXN2L	3.12683e-11	0.0430093	0.203	0.175	7.34554e-07
MBD2	8.48334e-12	0.0429936	0.22	0.19	1.99291e-07
SPCS3	1.60396e-07	0.0429743	0.299	0.274	0.00376803
NIFK	5.59059e-08	0.042927	0.285	0.259	0.00131334
TMEM50A	3.8424e-07	0.0428894	0.357	0.333	0.00902656
SSBP3	9.49771e-10	0.0428296	0.203	0.177	2.2312e-05
SHOC2	3.57203e-11	0.0427768	0.187	0.16	8.3914e-07
NCKAP1L	8.29955e-11	0.0427042	0.21	0.182	1.94973e-06
MAX	1.6457e-07	0.0427011	0.362	0.335	0.00386608
CKLF	1.49871e-08	0.0426693	0.247	0.221	0.000352076
HELB	1.10777e-07	0.042658	0.284	0.258	0.00260238
ELK3	1.22087e-14	0.0426435	0.13	0.103	2.86807e-10
HIST1H1C	1.05008e-10	0.0425991	0.154	0.129	2.46686e-06
CTSC	2.90737e-10	0.0425893	0.201	0.174	6.82998e-06
CD28	1.85248e-08	0.0425795	0.256	0.23	0.000435185
ATP5PB	1.60657e-07	0.0424635	0.411	0.385	0.00377416
SMC3	5.1935e-09	0.0423632	0.27	0.242	0.000122006
C21orf91	1.18163e-18	0.0423542	0.105	0.077	2.77589e-14
ZC3H8	1.25704e-08	0.0423195	0.206	0.182	0.000295305
PPP1R15B	1.03229e-14	0.042234	0.132	0.104	2.42505e-10
BCL2A1	1.83569e-14	0.0420442	0.124	0.097	4.31241e-10
CGGBP1	4.12349e-08	0.0419075	0.286	0.26	0.000968691
NRBF2	6.2824e-13	0.0418907	0.141	0.115	1.47586e-08
MRPS36	8.03272e-10	0.0418822	0.178	0.154	1.88705e-05
TIAM1	2.88063e-12	0.0418527	0.151	0.124	6.76716e-08
KIAA0355	1.21515e-10	0.0418048	0.215	0.186	2.85463e-06
RPL21	1.94545e-19	0.0417949	1	1	4.57025e-15
AP2A2	2.05143e-16	0.0416799	0.132	0.102	4.81922e-12
RPL24	1.31787e-14	0.0416742	1	1	3.09593e-10
IFNAR1	2.26782e-09	0.041645	0.211	0.185	5.32755e-05
MKRN1	2.2915e-08	0.0414313	0.278	0.252	0.000538319
VEZF1	1.3952e-11	0.0413925	0.162	0.135	3.27761e-07
BLOC1S6	1.33654e-08	0.0413753	0.198	0.174	0.00031398
COPB2	1.0117e-12	0.0413602	0.139	0.113	2.37669e-08
PPP1R11	4.67664e-10	0.0413364	0.215	0.188	1.09864e-05
TNFRSF1A	6.88095e-18	0.041326	0.107	0.079	1.61647e-13
PSMC4	8.72214e-11	0.0412715	0.178	0.152	2.049e-06
C19orf70	3.76976e-07	0.0412629	0.22	0.198	0.00885593
CHCHD7	3.53688e-08	0.041214	0.271	0.246	0.000830884
CWC25	3.26549e-10	0.0410511	0.157	0.133	7.67128e-06
GTF2A2	8.03921e-08	0.0410458	0.32	0.294	0.00188857
CBX1	9.91726e-11	0.0409861	0.158	0.133	2.32976e-06
SERINC3	1.24331e-08	0.0408876	0.242	0.217	0.000292078
ARHGEF2	3.88385e-14	0.0408595	0.139	0.111	9.12394e-10
CDKN2D	1.34524e-08	0.0408051	0.27	0.243	0.000316024
TLN1	6.99102e-08	0.040778	0.331	0.305	0.00164233
ZBTB1	3.33866e-11	0.040735	0.174	0.147	7.84319e-07
SDHAF1	7.576e-17	0.0407232	0.109	0.082	1.77975e-12
LIX1L	1.01979e-10	0.0407035	0.179	0.152	2.39569e-06
IVNS1ABP	5.74968e-12	0.0405751	0.177	0.149	1.35071e-07
MORC3	1.38502e-08	0.0405023	0.256	0.23	0.000325368
SUPT16H	9.82716e-09	0.0404118	0.246	0.22	0.00023086
EP300	3.55643e-10	0.0404114	0.197	0.17	8.35477e-06
ZYX	1.7341e-09	0.0403439	0.176	0.152	4.07374e-05
MAP7D1	1.69954e-08	0.0402741	0.223	0.199	0.000399257
NCOR1	9.05457e-08	0.0402455	0.386	0.359	0.0021271
SEPT2	1.62473e-09	0.0401681	0.16	0.137	3.81682e-05
MOB4	2.23471e-12	0.0401286	0.187	0.158	5.24979e-08
HAGH	5.96923e-09	0.0400911	0.233	0.207	0.000140229
XPC	4.14108e-07	0.0400651	0.203	0.182	0.00972823
JADE1	2.53988e-08	0.0400401	0.197	0.173	0.000596668
MAN2A1	1.29881e-10	0.0399602	0.166	0.14	3.05117e-06
RPS15A	3.0819e-13	0.0399396	1	1	7.24e-09
SNW1	3.89045e-08	0.0398792	0.305	0.277	0.000913944
PRR12	1.96788e-16	0.039811	0.109	0.082	4.62294e-12
WDR1	2.68616e-07	0.0398018	0.278	0.255	0.00631032
TCEA3	2.5584e-10	0.0396842	0.174	0.148	6.0102e-06
RPS9	2.2624e-12	0.039501	1	1	5.31482e-08
CHMP2A	5.32695e-08	0.0394781	0.269	0.244	0.00125141
GLIPR1	3.95221e-10	0.0394255	0.164	0.139	9.28454e-06
ITM2B	3.56693e-07	0.0394097	0.944	0.946	0.00837942
RPL23	1.8514e-10	0.0393851	0.999	0.999	4.34932e-06
ZNHIT3	3.44068e-08	0.0393259	0.281	0.254	0.000808285
RPS19	8.75369e-13	0.0393069	1	1	2.05642e-08
TMOD3	2.72959e-07	0.03928	0.244	0.221	0.00641236
IER5	7.40479e-14	0.0391997	0.102	0.078	1.73953e-09
RNF181	1.179e-08	0.0391287	0.215	0.19	0.00027697
NUP50	3.54702e-08	0.0390564	0.23	0.205	0.000833266
RGS19	1.28243e-08	0.0389842	0.205	0.18	0.000301269
PRPF18	2.56019e-10	0.0389725	0.138	0.115	6.01441e-06
MED4	3.6485e-07	0.0389356	0.3	0.276	0.00857106
CFAP97	1.08899e-07	0.0389196	0.274	0.248	0.00255825
TNFRSF25	9.67924e-08	0.0387516	0.239	0.215	0.00227385
OSTF1	4.04261e-07	0.0387076	0.276	0.253	0.00949691
GRK2	2.0982e-07	0.0386162	0.331	0.305	0.00492909
SASH3	3.64895e-13	0.0385853	0.131	0.105	8.57211e-09
LAPTM4A	1.28051e-08	0.0385813	0.245	0.219	0.000300817
OTULIN	1.39613e-11	0.0385237	0.136	0.112	3.27979e-07
RBPJ	1.28583e-07	0.0383537	0.221	0.198	0.00302066
TOMM5	5.5391e-08	0.038252	0.234	0.21	0.00130125
MAN1C1	7.54076e-09	0.0382495	0.179	0.156	0.000177147
CCDC174	6.92933e-08	0.038243	0.16	0.139	0.00162784
ESYT1	2.45517e-09	0.0382235	0.178	0.154	5.76768e-05
MAN1A2	1.59756e-09	0.0381534	0.218	0.191	3.75298e-05
MEF2A	1.65203e-09	0.0381317	0.155	0.132	3.88094e-05
CAPRIN1	4.40833e-09	0.0380702	0.174	0.15	0.00010356
REEP5	6.74233e-12	0.0379633	0.16	0.132	1.58391e-07
ZNF830	1.35978e-08	0.0379489	0.174	0.151	0.00031944
ZBTB4	8.14239e-10	0.0378452	0.151	0.127	1.91281e-05
NIPAL3	3.08047e-08	0.0378418	0.233	0.208	0.000723664
LPXN	1.36241e-08	0.0377726	0.187	0.164	0.000320058
RPS6	7.55587e-21	0.0376247	1	1	1.77503e-16
GPR65	1.75178e-10	0.0376086	0.124	0.102	4.11527e-06
TMEM35B	1.45924e-11	0.0376036	0.103	0.082	3.42804e-07
PNP	7.41596e-15	0.0375853	0.113	0.087	1.74216e-10
KPNA5	2.08123e-09	0.037578	0.168	0.144	4.88921e-05
CRIP2	4.58483e-11	0.0375718	0.153	0.127	1.07707e-06
SEC31A	2.16256e-07	0.0374498	0.225	0.202	0.00508029
FAM208A	8.6699e-12	0.0373005	0.121	0.098	2.03673e-07
FAM96B	4.75364e-08	0.0372857	0.195	0.171	0.00111673
RPP38	1.69448e-11	0.0372855	0.123	0.1	3.98068e-07
NPC2	2.73246e-07	0.0372742	0.285	0.26	0.00641908
HECA	2.39653e-08	0.0372113	0.262	0.235	0.000562994
SAT2	2.96748e-08	0.0371867	0.223	0.198	0.000697122
ACIN1	2.52634e-07	0.0371041	0.214	0.191	0.00593488
CD63	2.81831e-08	0.0370518	0.191	0.168	0.000662078
ARCN1	1.8368e-10	0.037025	0.153	0.129	4.31502e-06
RPS15	3.70495e-07	0.0369305	1	1	0.00870366
ELOC	2.89126e-08	0.0369174	0.274	0.247	0.000679216
EIF3A	5.97384e-08	0.0368569	0.395	0.364	0.00140337
RPL7L1	2.83582e-07	0.0367592	0.325	0.299	0.0066619
NFATC3	1.12504e-07	0.0366063	0.235	0.21	0.00264294
TPM4	3.15674e-11	0.0365224	0.155	0.129	7.41582e-07
CPSF2	4.68517e-12	0.0363741	0.101	0.079	1.10064e-07
RPL32	2.64553e-09	0.0363261	1	1	6.21488e-05
SH3BP5	3.3865e-07	0.0363235	0.243	0.22	0.00795556
PSMA3	9.85106e-08	0.0362115	0.242	0.218	0.00231421
RECQL	8.53574e-09	0.0362066	0.189	0.165	0.000200522
HIVEP2	1.21073e-08	0.0361838	0.195	0.17	0.000284426
PLEKHO1	2.15308e-08	0.0360918	0.175	0.152	0.000505801
IPO7	1.0178e-09	0.0360403	0.151	0.127	2.391e-05
SLC7A6OS	1.11906e-09	0.0358165	0.156	0.132	2.6289e-05
PRAG1	3.64975e-11	0.0357188	0.14	0.115	8.57399e-07
SIRPG	5.0793e-09	0.0356703	0.158	0.136	0.000119323
ZNF766	2.14931e-08	0.0356455	0.174	0.151	0.000504915
CNIH4	2.04951e-10	0.0356205	0.149	0.125	4.8147e-06
IL17RA	2.02251e-08	0.0355752	0.183	0.16	0.000475129
DEGS1	9.14828e-08	0.0355089	0.212	0.189	0.00214911
APOBEC3C	6.52315e-12	0.0354994	0.104	0.082	1.53242e-07
MANF	1.27535e-09	0.035443	0.164	0.14	2.99605e-05
PAFAH1B1	2.48671e-08	0.0354327	0.238	0.212	0.000584179
ERLEC1	1.19074e-07	0.0354104	0.164	0.143	0.00279728
CRNKL1	2.08533e-13	0.0353668	0.102	0.079	4.89886e-09
TOR1AIP1	5.42785e-09	0.0353356	0.142	0.12	0.000127511
STIP1	1.70586e-10	0.0352886	0.148	0.123	4.00741e-06
LAMTOR5	2.69628e-07	0.0352501	0.325	0.299	0.00633409
NUDT21	3.32957e-09	0.0351588	0.157	0.134	7.82181e-05
RPL30	4.48596e-09	0.0350548	1	1	0.000105384
MRPS5	2.03135e-07	0.0349608	0.226	0.202	0.00477205
SVBP	6.83977e-09	0.0349012	0.147	0.125	0.00016068
CYB561D2	1.77849e-12	0.0348715	0.113	0.09	4.17803e-08
EMC7	1.96929e-07	0.0348199	0.187	0.166	0.00462625
TUBB4B	2.57907e-10	0.034773	0.141	0.117	6.05876e-06
HEXIM1	1.29125e-11	0.0347612	0.105	0.083	3.0334e-07
UBE2M	1.26193e-07	0.0347585	0.235	0.21	0.00296454
MYADM	5.47098e-08	0.0346603	0.239	0.213	0.00128524
UBE2Q2	7.38621e-10	0.0346109	0.15	0.127	1.73517e-05
ORMDL2	6.71182e-10	0.0345417	0.129	0.107	1.57674e-05
MIA2	2.26277e-09	0.0345334	0.146	0.124	5.31571e-05
CHD8	7.67336e-08	0.0345079	0.187	0.164	0.00180263
COA4	1.42085e-08	0.034174	0.197	0.173	0.000333785
EEF1B2	1.49899e-07	0.0341497	0.999	0.998	0.00352142
IWS1	5.18301e-08	0.0341108	0.146	0.126	0.00121759
TMEM107	1.0802e-09	0.0340533	0.113	0.092	2.5376e-05
SDF2	7.2904e-09	0.0340152	0.163	0.14	0.000171266
CTSB	5.81804e-09	0.0340014	0.149	0.127	0.000136677
MRPL36	9.6287e-09	0.0339954	0.145	0.123	0.000226197
FAM78A	7.27992e-09	0.0338986	0.162	0.139	0.00017102
TMEM63A	2.11372e-07	0.0338667	0.274	0.248	0.00496555
TMED5	1.09289e-10	0.033862	0.124	0.101	2.56742e-06
ZCCHC9	3.60332e-07	0.0338507	0.133	0.115	0.00846491
TBC1D20	8.69222e-11	0.0338182	0.132	0.108	2.04198e-06
AC093323.1	3.85643e-08	0.033722	0.174	0.152	0.000905952
PSD4	5.24266e-11	0.0336815	0.133	0.109	1.2316e-06
LGALS1	3.29361e-07	0.0335986	0.101	0.085	0.00773735
SDF4	3.90057e-07	0.0335783	0.201	0.18	0.00916323
TERF1	3.44645e-07	0.0335387	0.196	0.175	0.0080964
DEDD2	3.46343e-08	0.033518	0.175	0.153	0.000813628
MRPL35	1.38352e-11	0.0335003	0.118	0.094	3.25016e-07
CMC1	3.17522e-10	0.0334795	0.113	0.092	7.45922e-06
NCK1	1.58182e-07	0.0333864	0.216	0.192	0.003716
ATP6V1D	2.20967e-11	0.0333223	0.114	0.092	5.19097e-07
PYCARD	5.34406e-08	0.0332879	0.184	0.161	0.00125543
ARPP19	5.63184e-08	0.0332661	0.177	0.155	0.00132303
SNAPC5	1.0489e-08	0.0331285	0.135	0.114	0.000246408
CMSS1	3.95829e-07	0.0330764	0.114	0.097	0.00929882
IST1	1.42116e-07	0.0330603	0.17	0.149	0.00333859
MRPL27	2.88696e-11	0.0330115	0.119	0.096	6.78205e-07
TMEM154	6.26305e-08	0.032946	0.156	0.135	0.00147132
KLHL28	3.78864e-08	0.0328593	0.127	0.108	0.000890028
ORMDL3	1.54123e-07	0.0327379	0.201	0.178	0.00362065
RPL26	7.53872e-13	0.0326387	1	1	1.771e-08
THAP1	4.66208e-10	0.0324921	0.13	0.108	1.09521e-05
RNF44	8.33779e-08	0.0324902	0.199	0.176	0.00195871
BRD9	3.00768e-07	0.0324504	0.202	0.18	0.00706565
CBX6	5.86319e-08	0.032396	0.173	0.151	0.00137738
PAQR8	1.212e-10	0.0323391	0.11	0.088	2.84723e-06
TMEM204	2.12099e-09	0.0323005	0.241	0.212	4.98264e-05
TXNDC9	1.08447e-09	0.0322334	0.144	0.121	2.54764e-05
UTY	3.1913e-10	0.0322242	0.125	0.103	7.49699e-06
FBXL3	4.6481e-08	0.0321904	0.179	0.156	0.00109193
LENG1	1.45008e-08	0.032108	0.154	0.132	0.000340652
TRIP11	2.14045e-07	0.0320627	0.226	0.202	0.00502834
REXO4	2.18347e-07	0.0320342	0.176	0.154	0.00512942
CTR9	3.73673e-07	0.0320222	0.166	0.146	0.00877832
COPB1	3.91064e-07	0.0319945	0.199	0.177	0.00918686
POLR2A	9.22931e-08	0.0318564	0.195	0.172	0.00216815
SDR42E2	1.2562e-10	0.0318545	0.114	0.092	2.95105e-06
MFHAS1	7.31191e-08	0.0317946	0.115	0.097	0.00171771
TTC9	2.50692e-07	0.0317568	0.179	0.158	0.00588925
GIMAP8	9.64459e-08	0.0316128	0.126	0.107	0.00226571
ELP5	8.33821e-10	0.0315871	0.122	0.101	1.95881e-05
CTDSPL2	7.31384e-09	0.0314659	0.163	0.14	0.000171817
MICU2	2.11389e-07	0.0314527	0.157	0.137	0.00496594
UBASH3A	2.23435e-08	0.0313793	0.129	0.109	0.000524894
CCDC28A	8.65475e-09	0.0313194	0.147	0.125	0.000203317
DPM1	2.99172e-09	0.0312151	0.125	0.104	7.02816e-05
LRPPRC	6.44145e-08	0.031199	0.182	0.159	0.00151323
HRH2	7.25001e-11	0.0311366	0.104	0.083	1.70317e-06
GPATCH11	1.11053e-09	0.0309738	0.117	0.096	2.60885e-05
DHX15	3.47379e-07	0.0309703	0.142	0.123	0.00816062
EIF4E3	1.98364e-08	0.030844	0.13	0.11	0.000465998
TNFRSF1B	1.17641e-07	0.0308378	0.107	0.09	0.00276362
C19orf24	2.09627e-07	0.0307786	0.153	0.133	0.00492455
RPS11	7.32605e-11	0.0307778	1	1	1.72104e-06
NFYB	3.42933e-10	0.0306108	0.123	0.101	8.05619e-06
RNF34	8.53498e-10	0.0305684	0.116	0.095	2.00504e-05
PCYOX1	1.92811e-08	0.0305562	0.113	0.094	0.000452953
MED29	3.02891e-08	0.0305285	0.113	0.095	0.000711551
MAP4	1.60009e-08	0.0304618	0.101	0.083	0.000375894
CREBL2	1.80964e-08	0.0304107	0.122	0.103	0.00042512
SUPT3H	2.63535e-07	0.0303989	0.148	0.129	0.00619096
CBR1	7.39383e-08	0.0303711	0.121	0.103	0.00173696
HSPH1	3.88496e-07	0.030345	0.17	0.149	0.00912655
MCMBP	5.02525e-09	0.0302837	0.115	0.095	0.000118053
GTPBP8	7.24617e-08	0.0299985	0.124	0.105	0.00170227
SNX1	1.91045e-07	0.0299509	0.147	0.127	0.00448803
MT-ND5	5.89546e-09	0.0299096	0.871	0.859	0.000138496
PAFAH1B2	3.03125e-07	0.0298945	0.15	0.13	0.00712102
ELMSAN1	3.80756e-08	0.02979	0.127	0.107	0.000894473
ZCCHC10	1.5174e-07	0.0296592	0.129	0.11	0.00356467
NTPCR	2.64385e-09	0.0296464	0.106	0.086	6.21093e-05
LEO1	3.83329e-09	0.029583	0.118	0.098	9.00517e-05
MRPL13	7.59124e-08	0.0294978	0.129	0.109	0.00178334
AK6	1.09094e-08	0.0294086	0.126	0.106	0.000256284
NEK7	1.12167e-08	0.0291565	0.113	0.094	0.000263502
ZNF708	2.44121e-07	0.0290929	0.155	0.135	0.00573489
RNF6	1.44338e-07	0.0288918	0.13	0.111	0.0033908
CCDC47	7.43719e-08	0.0287419	0.113	0.095	0.00174715
MED1	1.81909e-07	0.0286391	0.134	0.114	0.00427341
FBXW11	4.19318e-09	0.028637	0.123	0.102	9.85061e-05
TMEM223	1.63903e-07	0.0284793	0.134	0.115	0.0038504
LASP1	4.13941e-08	0.0284007	0.128	0.108	0.000972429
ORC4	2.93793e-07	0.0282604	0.159	0.139	0.0069018
RPP21	1.10528e-07	0.0281468	0.123	0.104	0.00259651
SLCO3A1	7.61174e-08	0.0280563	0.113	0.095	0.00178815
DIMT1	7.51884e-08	0.0277925	0.122	0.103	0.00176633
AZIN1	7.41415e-08	0.0275534	0.124	0.105	0.00174173
CD59	1.83481e-07	0.0273357	0.111	0.094	0.00431034
FKBP4	9.51751e-08	0.0273004	0.116	0.098	0.00223585
ZFP90	6.02811e-08	0.0267191	0.113	0.095	0.00141612
RAB9A	1.69996e-07	0.0262141	0.11	0.093	0.00399354
TMEM101	1.40926e-08	0.0260842	0.107	0.088	0.000331063
RPS18	9.18075e-09	0.0258764	1	1	0.000215674
UBE2Q1	1.66949e-07	0.0256024	0.109	0.091	0.00392197
ILK	1.85044e-07	0.0253198	0.104	0.087	0.00434706
APOBEC3G	2.45362e-08	0.0252253	0.101	0.083	0.000576405
SNAPIN	1.64365e-07	0.025029	0.11	0.092	0.00386127
ING1	1.34584e-07	0.0247535	0.114	0.096	0.00316164
TMEM11	2.89045e-07	0.0233044	0.101	0.085	0.00679023
EEF1A1	1.55284e-08	-0.00913689	1	1	0.000364792
RPL4	2.83405e-07	-0.0222228	0.996	0.998	0.00665776
AC025159.1	3.85344e-07	-0.0236973	0.087	0.104	0.00905249
LAP3	2.60825e-07	-0.0245838	0.084	0.101	0.0061273
FAM174C	9.3053e-08	-0.0247086	0.086	0.104	0.002186
ERV3-1	3.11936e-08	-0.0258555	0.098	0.117	0.0007328
RPS5	2.76251e-11	-0.0263867	1	0.998	6.4897e-07
RPSA	2.66886e-12	-0.0278299	1	1	6.2697e-08
ARL17A	5.86378e-11	-0.0297798	0.084	0.106	1.37752e-06
NUCB1	3.1021e-07	-0.0310342	0.186	0.209	0.00728746
SNHG15	9.10045e-08	-0.0318602	0.142	0.163	0.00213788
SC5D	9.83103e-09	-0.0328152	0.092	0.111	0.000230951
SERPINB9	1.71259e-07	-0.033137	0.163	0.185	0.00402321
DENND6A	1.96029e-09	-0.0333782	0.103	0.124	4.60512e-05
ARRDC3	7.21551e-09	-0.0343086	0.223	0.252	0.000169507
RBIS	1.47976e-07	-0.0348355	0.187	0.211	0.00347625
CIAPIN1	4.34042e-10	-0.0352273	0.113	0.136	1.01965e-05
YBX1	1.38646e-07	-0.0353116	0.858	0.88	0.00325706
EIF3F	5.99095e-08	-0.0353174	0.812	0.84	0.00140739
ICA1L	1.36777e-10	-0.0357965	0.1	0.122	3.21317e-06
IRF7	4.18452e-10	-0.035872	0.092	0.113	9.83027e-06
RPL14	7.2391e-20	-0.0359541	1	1	1.70061e-15
MRPS24	6.61624e-08	-0.0364632	0.149	0.171	0.00155429
PARP9	2.1208e-10	-0.0366552	0.088	0.109	4.98218e-06
BTF3	5.69303e-11	-0.0368082	0.978	0.984	1.33741e-06
RNMT	3.99656e-07	-0.0371599	0.325	0.351	0.00938872
CMTM8	2.54574e-13	-0.037624	0.081	0.105	5.98045e-09
HNRNPA1P48	4.53021e-12	-0.0377556	0.089	0.112	1.06424e-07
MICOS13	1.76589e-08	-0.0394347	0.118	0.139	0.000414842
TSTD1	3.50138e-07	-0.0397114	0.468	0.494	0.00822544
TGIF1	7.63535e-13	-0.0399927	0.092	0.116	1.7937e-08
RETREG1	3.16545e-08	-0.0404512	0.273	0.3	0.000743628
SLC25A3	3.40147e-07	-0.0411216	0.647	0.671	0.00799074
PRDX6	1.2601e-07	-0.0412301	0.438	0.469	0.00296023
MRPL42	2.43401e-09	-0.041523	0.203	0.23	5.71798e-05
RPS2	5.95377e-21	-0.0417747	1	1	1.39866e-16
HMGB2	2.32315e-08	-0.0422184	0.339	0.368	0.000545755
SOD2	8.94246e-08	-0.0428078	0.189	0.212	0.00210076
ARRDC2	1.26164e-08	-0.0429698	0.168	0.192	0.000296384
HNRNPL	6.82069e-09	-0.0430775	0.257	0.286	0.000160232
VSIR	4.19214e-09	-0.0433208	0.331	0.362	9.84819e-05
H3F3B	1.0118e-09	-0.0433408	0.94	0.956	2.37693e-05
S100A8	3.81815e-07	-0.0433436	0.104	0.121	0.00896961
VMP1	2.6866e-08	-0.0433884	0.192	0.216	0.000631135
LENG8	5.72061e-08	-0.0434022	0.277	0.304	0.00134388
EPB41	1.33943e-07	-0.0436165	0.493	0.523	0.00314659
TMSB10	5.77503e-08	-0.0437258	1	1	0.00135667
CHRM3-AS2	4.06326e-07	-0.0441628	0.304	0.329	0.0095454
RBM7	3.76027e-14	-0.0443852	0.137	0.167	8.83363e-10
GZMM	2.15979e-09	-0.0444738	0.408	0.441	5.07377e-05
MYLIP	2.78563e-09	-0.0445676	0.184	0.21	6.54399e-05
SNHG9	7.88872e-08	-0.0447823	0.247	0.272	0.00185322
RPS4X	7.30365e-21	-0.0448505	1	1	1.71577e-16
CISH	2.91549e-14	-0.0450197	0.138	0.169	6.84907e-10
SESN1	4.16949e-15	-0.0452237	0.109	0.138	9.79497e-11
RPLP0	1.40167e-18	-0.045551	0.998	0.999	3.29281e-14
ISG20	1.62804e-07	-0.0461677	0.56	0.589	0.00382458
NUCB2	1.36499e-08	-0.0463726	0.516	0.547	0.000320663
ATP6V0C	1.84212e-11	-0.0469472	0.144	0.171	4.32752e-07
RPL29	1.681e-28	-0.0471947	1	1	3.949e-24
SYTL3	1.48872e-14	-0.0473163	0.108	0.135	3.49731e-10
SCML1	1.85961e-16	-0.0473295	0.105	0.135	4.3686e-12
ADAM10	9.59398e-11	-0.0477501	0.187	0.216	2.25382e-06
TCF25	6.60726e-10	-0.0477739	0.416	0.451	1.55218e-05
SEPTIN1	2.72499e-13	-0.0480278	0.143	0.172	6.40155e-09
ADPRM	2.44385e-13	-0.0482161	0.153	0.183	5.74108e-09
ARID5A	1.05697e-10	-0.0483948	0.15	0.176	2.48303e-06
LINC00476	9.78233e-15	-0.0484125	0.115	0.144	2.29806e-10
BAZ1A	4.042e-07	-0.0485007	0.27	0.294	0.00949547
TMEM243	1.34051e-08	-0.0485049	0.447	0.475	0.000314912
ELF1	7.25553e-09	-0.0490237	0.499	0.526	0.000170447
AP002387.2	6.40057e-20	-0.049146	0.122	0.157	1.50362e-15
ZFP36L2	8.02723e-13	-0.0493486	0.875	0.912	1.88576e-08
PTPN4	2.62907e-11	-0.0497273	0.276	0.309	6.1762e-07
TOMM6	1.79973e-10	-0.04983	0.231	0.261	4.22792e-06
ATXN7	6.59925e-10	-0.0498611	0.145	0.169	1.55029e-05
RACK1	8.36227e-25	-0.0501865	1	1	1.96447e-20
ZC3HAV1	3.07137e-09	-0.0511208	0.519	0.55	7.21525e-05
RNF157	1.39469e-13	-0.0511645	0.19	0.222	3.27641e-09
DANCR	6.49015e-17	-0.0511667	0.114	0.146	1.52467e-12
PCGF5	1.19717e-10	-0.051683	0.211	0.24	2.81238e-06
TTC14	3.39888e-09	-0.0522004	0.389	0.418	7.98465e-05
GRAMD1A	8.08242e-14	-0.052739	0.233	0.269	1.89872e-09
TSPAN14	1.29221e-12	-0.0534555	0.32	0.357	3.03565e-08
RPS24	6.275e-25	-0.0538641	1	1	1.47412e-20
MCUB	1.04452e-12	-0.054473	0.496	0.534	2.4538e-08
PRKCB	1.03738e-11	-0.0549177	0.255	0.287	2.437e-07
LUC7L3	1.2515e-08	-0.0550106	0.57	0.598	0.000294002
EIF4A1	2.36761e-07	-0.0555012	0.425	0.445	0.00556199
HERPUD1	4.94363e-14	-0.0556766	0.154	0.184	1.16136e-09
LINC-PINT	6.86948e-12	-0.0558767	0.155	0.183	1.61378e-07
TGFBR2	3.73935e-10	-0.0560789	0.37	0.401	8.78448e-06
SNHG14	9.20091e-12	-0.0561406	0.153	0.181	2.16148e-07
BIN2	7.94219e-12	-0.0571074	0.492	0.526	1.86578e-07
SNHG1	3.01676e-22	-0.0572728	0.089	0.123	7.08698e-18
S100A9	2.16116e-22	-0.0574738	0.109	0.145	5.077e-18
BTN3A2	4.28767e-13	-0.0576734	0.371	0.409	1.00726e-08
SP110	2.26279e-11	-0.057864	0.411	0.447	5.31574e-07
AL118516.1	8.70684e-30	-0.0578641	0.087	0.126	2.04541e-25
LEF1	1.52341e-10	-0.0583909	0.703	0.724	3.57879e-06
LAPTM5	4.70838e-17	-0.059463	0.731	0.783	1.10609e-12
ILF3-DT	3.43054e-14	-0.0603395	0.293	0.332	8.05902e-10
NCBP2AS2	3.47384e-23	-0.0605966	0.101	0.136	8.16076e-19
IGLC2	4.05351e-23	-0.0610959	0.076	0.108	9.52249e-19
NCK2	3.92058e-15	-0.06115	0.382	0.423	9.21023e-11
CERS6	1.31441e-22	-0.0613389	0.111	0.147	3.08781e-18
ITGA6	6.17567e-09	-0.061533	0.282	0.308	0.000145079
RBMS1	3.63123e-12	-0.0630726	0.394	0.428	8.53049e-08
USP15	5.93836e-10	-0.0634522	0.417	0.445	1.39504e-05
SFXN1	1.0586e-14	-0.0640395	0.268	0.305	2.48685e-10
RPL28	8.08893e-60	-0.0643241	1	1	1.90025e-55
EIF3E	1.20365e-16	-0.0643832	0.914	0.929	2.82762e-12
WASF2	9.76184e-14	-0.0648425	0.467	0.503	2.29325e-09
JAK1	3.46086e-14	-0.0649631	0.626	0.664	8.13025e-10
EEF2	9.09805e-25	-0.0663379	0.925	0.944	2.13731e-20
CDC14A	3.00923e-12	-0.0664313	0.269	0.301	7.06929e-08
ISG15	3.02355e-08	-0.0665064	0.226	0.249	0.000710291
GGNBP2	3.62621e-16	-0.0671796	0.399	0.441	8.51869e-12
RNF125	3.85795e-14	-0.0675053	0.226	0.26	9.0631e-10
EIF2S3	1.38687e-13	-0.0684355	0.605	0.636	3.25805e-09
PDE3B	7.19795e-11	-0.0690317	0.383	0.413	1.69094e-06
FAM118A	1.19694e-20	-0.069352	0.147	0.184	2.81185e-16
KLF3	1.78354e-15	-0.0693758	0.437	0.48	4.18989e-11
RPS3A	2.14891e-27	-0.0696534	1	1	5.04822e-23
CDK6	2.70273e-20	-0.0698318	0.115	0.149	6.34926e-16
DYNLT1	1.48633e-21	-0.0704846	0.23	0.275	3.49168e-17
MX1	1.54604e-25	-0.0705231	0.119	0.158	3.63197e-21
GYPC	3.67184e-19	-0.0707662	0.635	0.682	8.62589e-15
SF1	3.84536e-21	-0.0715329	0.848	0.888	9.03352e-17
SEPTIN9	1.18807e-15	-0.0717942	0.205	0.24	2.79101e-11
HLA-E	6.46976e-16	-0.0721966	0.977	0.982	1.51988e-11
ZFP36	2.90826e-11	-0.0729448	0.362	0.393	6.83208e-07
MDM4	7.7938e-17	-0.0729545	0.448	0.49	1.83092e-12
LIME1	2.41131e-18	-0.0741828	0.26	0.304	5.66466e-14
N4BP2	3.55434e-30	-0.0773153	0.142	0.189	8.34985e-26
PDK1	3.48486e-21	-0.077458	0.219	0.263	8.18662e-17
POLR2C	9.77172e-26	-0.0776718	0.236	0.286	2.29557e-21
LDHA	4.47823e-16	-0.0779193	0.431	0.468	1.05203e-11
PNN	7.30965e-18	-0.0786428	0.576	0.616	1.71718e-13
CCR7	1.54094e-18	-0.0790973	0.788	0.821	3.61999e-14
YPEL2	3.41314e-35	-0.0808391	0.144	0.195	8.01816e-31
CCNL1	3.99562e-16	-0.0813853	0.544	0.579	9.38651e-12
TRIM22	3.85287e-22	-0.0816923	0.259	0.305	9.05116e-18
BIN1	5.34614e-26	-0.0817486	0.372	0.428	1.25592e-21
AC100810.1	4.86965e-39	-0.0825548	0.136	0.19	1.14398e-34
TMEM123	4.56381e-19	-0.0831119	0.7	0.732	1.07213e-14
C1orf56	3.84995e-14	-0.0836383	0.422	0.461	9.04431e-10
SEPTIN7	2.1338e-14	-0.083749	0.286	0.323	5.01273e-10
CCDC18-AS1	1.79648e-31	-0.0837898	0.131	0.178	4.22028e-27
AC025164.1	2.1851e-25	-0.0846872	0.248	0.298	5.13324e-21
SATB1	1.44038e-19	-0.0847616	0.596	0.64	3.38374e-15
CITED4	3.70241e-38	-0.0852051	0.193	0.253	8.69769e-34
UGCG	7.52156e-31	-0.0855276	0.136	0.182	1.76696e-26
SNHG16	2.5217e-36	-0.0860035	0.109	0.156	5.92398e-32
UPP1	9.26287e-29	-0.0861864	0.223	0.276	2.17603e-24
UGP2	1.94838e-23	-0.0862341	0.339	0.389	4.57712e-19
PTP4A2	5.37953e-20	-0.0875995	0.565	0.609	1.26376e-15
MHENCR	2.08002e-32	-0.0876073	0.259	0.318	4.88637e-28
EIF2AK2	6.87912e-28	-0.0878417	0.166	0.212	1.61604e-23
UFD1	3.03127e-35	-0.0883125	0.202	0.259	7.12106e-31
RBM3	2.51712e-24	-0.0911577	0.643	0.687	5.91323e-20
EEF1D	2.10499e-50	-0.0913413	0.99	0.993	4.94505e-46
PNISR	1.47635e-27	-0.0916653	0.845	0.877	3.46824e-23
CCND3	2.1121e-29	-0.0925654	0.563	0.62	4.96173e-25
MT-CYB	3.45249e-13	-0.0933859	0.987	0.992	8.1106e-09
LY6E	1.53556e-17	-0.0955131	0.452	0.491	3.60733e-13
POLR2J3	4.10478e-20	-0.0961516	0.202	0.241	9.64296e-16
BTG1	3.91006e-30	-0.0971772	0.995	0.998	9.18552e-26
XIST	3.58051e-27	-0.0971915	0.26	0.317	8.41134e-23
PRMT2	8.43286e-22	-0.0975485	0.649	0.685	1.98105e-17
OXNAD1	1.85805e-24	-0.0982881	0.486	0.533	4.36493e-20
STAT1	2.13026e-28	-0.0998929	0.248	0.301	5.0044e-24
ARID5B	4.00363e-21	-0.100044	0.252	0.294	9.40532e-17
GABPB1-AS1	5.64999e-26	-0.100134	0.357	0.41	1.3273e-21
XBP1	6.22265e-28	-0.101996	0.337	0.391	1.46183e-23
RPL12	3.24838e-85	-0.102002	1	1	7.6311e-81
MYC	4.42278e-32	-0.102737	0.367	0.431	1.039e-27
IFI6	1.41557e-21	-0.103221	0.208	0.249	3.32545e-17
SOCS3	3.31147e-37	-0.105127	0.225	0.287	7.7793e-33
UBALD2	5.5435e-35	-0.1055	0.534	0.595	1.30228e-30
LINC01089	3.43437e-50	-0.106625	0.187	0.255	8.06802e-46
FAM153CP	6.07081e-37	-0.109759	0.134	0.185	1.42615e-32
LEPROTL1	6.62975e-32	-0.112334	0.74	0.776	1.55746e-27
SNHG3	1.90302e-62	-0.11406	0.098	0.16	4.47057e-58
FBXO32	1.50361e-50	-0.114909	0.129	0.188	3.53228e-46
APBA2	1.69975e-44	-0.115866	0.208	0.272	3.99305e-40
SNHG32	4.31886e-22	-0.116931	0.283	0.327	1.01459e-17
PRDM1	9.30332e-116	-0.117597	0.036	0.101	2.18554e-111
TNFSF8	2.50614e-83	-0.117622	0.09	0.162	5.88743e-79
CRYBG1	4.87723e-50	-0.118326	0.17	0.234	1.14576e-45
SMAP2	2.51207e-29	-0.11962	0.523	0.571	5.90136e-25
ITK	8.53724e-39	-0.120991	0.374	0.437	2.00557e-34
IRF9	1.44622e-48	-0.121506	0.193	0.259	3.39747e-44
STK17B	8.47541e-22	-0.121774	0.681	0.703	1.99104e-17
TXK	4.08497e-33	-0.123328	0.476	0.53	9.59641e-29
RESF1	1.03615e-20	-0.124731	0.237	0.278	2.43412e-16
CIRBP	7.15701e-54	-0.125197	0.793	0.847	1.68132e-49
GAS5	1.48507e-14	-0.127923	0.41	0.441	3.48872e-10
PDE4B	2.91605e-54	-0.128752	0.153	0.218	6.85038e-50
TOB1	5.59195e-31	-0.12998	0.345	0.399	1.31366e-26
RPL8	4.905e-130	-0.131923	1	1	1.15228e-125
MT-CO3	9.20659e-25	-0.135535	0.991	0.994	2.16281e-20
SEPTIN6	6.92931e-28	-0.137413	0.244	0.292	1.62783e-23
AC114760.2	3.91762e-60	-0.139144	0.155	0.224	9.20327e-56
XAF1	6.44646e-34	-0.140063	0.213	0.266	1.5144e-29
AL499604.1	3.34419e-84	-0.14635	0.088	0.159	7.85618e-80
IL6ST	5.97602e-35	-0.148378	0.549	0.597	1.40389e-30
ATF7IP2	1.7527e-73	-0.154499	0.24	0.326	4.11745e-69
SARAF	3.12377e-85	-0.155533	0.948	0.971	7.33836e-81
CELF2	3.6432e-45	-0.160413	0.597	0.651	8.55861e-41
SAMHD1	4.03268e-63	-0.160897	0.585	0.656	9.47356e-59
NME2	1.20676e-27	-0.161031	0.305	0.347	2.83493e-23
CD55	1.56291e-63	-0.162461	0.365	0.447	3.67159e-59
STAT3	1.08718e-74	-0.162846	0.419	0.509	2.554e-70
IKZF1	1.7622e-62	-0.163295	0.756	0.805	4.13977e-58
GABPB1-IT1	1.1857e-111	-0.165411	0.105	0.194	2.78544e-107
CEMIP2	3.97316e-94	-0.165418	0.155	0.244	9.33375e-90
TLE5	1.35557e-22	-0.168893	0.363	0.403	3.18451e-18
NEAT1	2.39777e-33	-0.171177	0.716	0.758	5.63285e-29
NDFIP1	4.16332e-66	-0.17176	0.647	0.707	9.78047e-62
PIM1	1.34715e-85	-0.175424	0.373	0.473	3.16473e-81
GADD45A	1.63821e-153	-0.176074	0.033	0.109	3.84849e-149
CXCR4	3.17468e-56	-0.177776	0.756	0.807	7.45797e-52
SOCS1	1.41127e-157	-0.178463	0.112	0.223	3.31536e-153
BCL2	4.35945e-79	-0.183985	0.409	0.505	1.02412e-74
ETS1	5.16278e-59	-0.189695	0.808	0.835	1.21284e-54
FKBP5	2.54174e-77	-0.191513	0.393	0.482	5.97105e-73
CYTIP	3.7206e-87	-0.196463	0.613	0.686	8.74042e-83
NFKBIZ	6.04651e-112	-0.206377	0.279	0.392	1.42045e-107
RPS10	8.16156e-84	-0.206553	0.988	0.987	1.91731e-79
LINC01578	5.54774e-59	-0.209616	0.271	0.344	1.30328e-54
SNHG29	1.1286e-32	-0.228433	0.394	0.436	2.6513e-28
IFI44L	2.90825e-187	-0.229582	0.035	0.124	6.83207e-183
PIK3IP1	8.33469e-138	-0.232942	0.721	0.804	1.95799e-133
KLF9	2.86431e-163	-0.241925	0.227	0.357	6.72884e-159
RPS26	1.71399e-132	-0.261726	0.843	0.89	4.0265e-128
NFKBIA	3.33635e-165	-0.270354	0.484	0.622	7.83776e-161
PCED1B-AS1	2.67245e-46	-0.289465	0.353	0.407	6.27811e-42
TNFAIP3	4.33947e-115	-0.289716	0.358	0.471	1.01943e-110
EEF1G	8.30423e-37	-0.29406	0.447	0.468	1.95083e-32
DDIT4	4.17111e-230	-0.294533	0.184	0.338	9.79878e-226
CD69	4.16214e-148	-0.295808	0.526	0.653	9.77769e-144
TSC22D3	8.02614e-146	-0.298486	0.829	0.895	1.8855e-141
ID2	1.67934e-113	-0.309474	0.271	0.378	3.9451e-109
PRKCQ-AS1	1.05201e-178	-0.597888	0.301	0.408	2.47138e-174
TXNIP	0	-0.678098	0.993	0.996	0

## Sheet: CD4memory_PDvsH
	p_val	avg_log2FC	pct.1	pct.2	p_val_adj
PLCG2	4.81058e-86	0.552788	0.431	0.251	1.1301e-81
MTRNR2L12	1.18895e-78	0.498346	0.588	0.422	2.79307e-74
RPS29	1.78442e-231	0.394475	1	1	4.19197e-227
CRIP1	7.55767e-73	0.376086	0.804	0.695	1.77545e-68
IFITM1	1.47317e-39	0.374146	0.538	0.455	3.46077e-35
MT-ND3	8.31398e-68	0.338766	0.983	0.988	1.95312e-63
HIST1H4C	6.70271e-64	0.316391	0.677	0.554	1.5746e-59
RPS4Y1	1.67824e-53	0.283633	0.744	0.547	3.94252e-49
RPL38	2.36328e-152	0.281366	1	1	5.55181e-148
GIMAP7	1.31447e-51	0.232342	0.945	0.9	3.08795e-47
RPL27A	9.84098e-75	0.224907	0.999	0.998	2.31184e-70
RPS27	2.0335e-148	0.220716	1	1	4.77709e-144
RPL31	5.99951e-68	0.216996	0.999	0.994	1.40941e-63
RPLP2	2.0481e-144	0.211469	1	1	4.81141e-140
TMA7	9.68981e-48	0.204118	0.977	0.96	2.27633e-43
S100A4	3.32408e-22	0.193667	0.906	0.857	7.80894e-18
ATP5F1E	4.30163e-51	0.193094	0.992	0.987	1.01054e-46
CD52	1.53538e-43	0.190442	0.994	0.985	3.60691e-39
TOMM7	1.33793e-47	0.189293	0.991	0.985	3.14307e-43
RPL36A	3.73262e-25	0.183731	0.966	0.954	8.76866e-21
RPS17	2.79953e-48	0.178521	0.862	0.71	6.57666e-44
TMSB4X	1.0247e-82	0.17809	1	1	2.40723e-78
RPL37	6.45023e-91	0.172181	1	1	1.51529e-86
KLRB1	5.51729e-08	0.171548	0.385	0.334	0.00129612
RPS21	1.07647e-68	0.170472	1	1	2.52884e-64
RPS20	2.3016e-60	0.167673	1	1	5.40693e-56
MIF	3.32589e-32	0.165609	0.784	0.687	7.81319e-28
JUND	9.53957e-19	0.160953	0.947	0.926	2.24104e-14
ATP5ME	2.0634e-24	0.159582	0.697	0.62	4.84735e-20
MTRNR2L8	9.24373e-26	0.155326	0.264	0.179	2.17154e-21
CD2	8.57409e-24	0.154972	0.837	0.793	2.01422e-19
EMP3	5.40324e-24	0.153418	0.878	0.829	1.26933e-19
NDUFB1	2.89406e-24	0.151917	0.533	0.437	6.79872e-20
UBL5	1.72368e-23	0.151564	0.781	0.726	4.04928e-19
GIMAP4	1.11446e-15	0.149658	0.781	0.734	2.61809e-11
CD99	3.08121e-16	0.141829	0.672	0.609	7.23838e-12
BCL11B	4.24811e-17	0.141758	0.776	0.724	9.97965e-13
MT-ND4L	1.77845e-13	0.141189	0.528	0.471	4.17794e-09
RPL37A	7.42324e-50	0.140814	1	1	1.74387e-45
S100A6	2.609e-17	0.135747	0.935	0.912	6.12906e-13
RPL13A	9.11854e-63	0.134271	1	1	2.14213e-58
ARPC1B	9.27666e-16	0.133932	0.727	0.672	2.17927e-11
S100A11	8.82102e-18	0.133758	0.766	0.692	2.07223e-13
LTB	6.16831e-17	0.132646	0.989	0.982	1.44906e-12
SLC38A2	1.22058e-17	0.132341	0.358	0.281	2.86738e-13
PPIA	7.90727e-19	0.128505	0.954	0.947	1.85758e-14
SLFN5	6.76607e-12	0.126929	0.56	0.499	1.58949e-07
RPS28	1.48729e-42	0.126906	1	1	3.49394e-38
RPL35	4.14846e-35	0.126197	1	1	9.74556e-31
RPL27	6.18394e-35	0.125759	1	1	1.45273e-30
PFN1	9.86034e-13	0.125324	0.968	0.962	2.31639e-08
IL32	2.07134e-19	0.124675	0.981	0.966	4.86599e-15
MYL6	1.15118e-16	0.124539	0.938	0.912	2.70435e-12
RPL23A	2.26553e-57	0.124188	1	1	5.32217e-53
NDUFA1	1.90499e-15	0.121697	0.693	0.625	4.47521e-11
RGCC	9.81644e-17	0.121642	0.523	0.438	2.30608e-12
DDX3Y	8.7514e-21	0.120051	0.275	0.195	2.05588e-16
NOP10	1.10425e-16	0.117226	0.452	0.373	2.5941e-12
GPR183	3.1308e-11	0.116352	0.663	0.605	7.35487e-07
RPL39	5.17251e-39	0.114899	1	1	1.21513e-34
ITGA4	3.74893e-09	0.114378	0.425	0.371	8.80699e-05
EVI2A	7.07848e-17	0.112396	0.336	0.26	1.66288e-12
C16orf54	7.80383e-17	0.112216	0.432	0.348	1.83328e-12
EIF1AY	5.85827e-23	0.111208	0.23	0.151	1.37623e-18
FAM107B	3.56014e-10	0.109367	0.715	0.671	8.36348e-06
TES	5.06295e-15	0.109265	0.365	0.291	1.18939e-10
AHNAK	6.97485e-10	0.109108	0.616	0.566	1.63853e-05
CD247	1.77943e-11	0.108552	0.608	0.551	4.18024e-07
LCP1	5.05284e-10	0.108442	0.616	0.567	1.18701e-05
TMCO1	2.83284e-14	0.107135	0.428	0.356	6.65491e-10
AQP3	1.11659e-09	0.106001	0.554	0.497	2.62308e-05
RPL36AL	7.49733e-14	0.10442	0.962	0.952	1.76127e-09
TRAF3IP3	8.15768e-11	0.103988	0.831	0.801	1.9164e-06
SH3BGRL3	3.02497e-07	0.103809	0.954	0.945	0.00710625
KRTCAP2	2.7729e-14	0.103548	0.574	0.502	6.51409e-10
DDX5	1.70221e-15	0.10353	0.992	0.983	3.99883e-11
RPL36	1.7188e-24	0.103078	1	1	4.03781e-20
DNAJA1	5.05057e-12	0.102921	0.454	0.386	1.18648e-07
DNAJB1	1.15663e-08	0.102398	0.573	0.522	0.000271715
IRF2BP2	8.01589e-12	0.102323	0.456	0.392	1.88309e-07
DYNLL1	1.21545e-11	0.101877	0.503	0.437	2.85533e-07
ANXA1	4.70074e-08	0.101046	0.776	0.74	0.0011043
GIMAP5	4.90188e-10	0.100743	0.314	0.26	1.15155e-05
MT-CO1	3.92492e-23	0.100665	0.991	0.994	9.22042e-19
MT-ND5	9.05099e-11	0.100066	0.87	0.859	2.12626e-06
CALM1	7.20544e-14	0.0996318	0.984	0.981	1.6927e-09
CHD4	1.75233e-12	0.0995481	0.32	0.256	4.11658e-08
SON	1.2517e-09	0.0992374	0.837	0.82	2.94049e-05
CKLF	7.01946e-12	0.0989272	0.379	0.316	1.64901e-07
HSPE1	4.02454e-11	0.098892	0.543	0.484	9.45446e-07
IL16	3.04596e-11	0.0986681	0.437	0.377	7.15557e-07
SNHG5	1.9331e-09	0.0986319	0.352	0.292	4.54124e-05
APBB1IP	4.08109e-11	0.0976103	0.533	0.467	9.5873e-07
WDR82	4.49827e-11	0.0973551	0.366	0.306	1.05673e-06
ATP5MD	1.69667e-10	0.0970641	0.682	0.634	3.98583e-06
UQCRB	1.86896e-11	0.096536	0.966	0.961	4.39056e-07
NDUFA3	4.92659e-10	0.0963793	0.586	0.53	1.15735e-05
C1orf162	7.86388e-08	0.0955434	0.424	0.374	0.00184738
PYHIN1	4.59015e-13	0.0954113	0.275	0.213	1.07832e-08
HIST2H2AC	2.80943e-23	0.0954054	0.139	0.077	6.59992e-19
POU2F2	3.76713e-09	0.0931349	0.303	0.249	8.84974e-05
MBNL1	4.78909e-08	0.093108	0.759	0.724	0.00112505
NDUFB3	3.84251e-12	0.0930559	0.402	0.336	9.02682e-08
TRMT112	9.17989e-10	0.0925013	0.605	0.557	2.15654e-05
PCBP1	6.84297e-09	0.0924892	0.736	0.699	0.000160755
RNF213	3.62745e-08	0.0921035	0.61	0.564	0.000852162
TCF7	1.49288e-08	0.0916276	0.841	0.827	0.000350708
GIMAP1	3.80541e-08	0.0901367	0.629	0.586	0.000893967
ATP6V0E1	2.58277e-09	0.0900792	0.745	0.713	6.06744e-05
MT-ND6	4.10216e-10	0.0898183	0.288	0.233	9.6368e-06
OAZ1	9.84055e-10	0.0896058	0.905	0.894	2.31174e-05
SIT1	2.36908e-12	0.0895434	0.316	0.252	5.56545e-08
ZFAS1	8.7005e-09	0.0893009	0.862	0.842	0.000204392
SLC9A3R1	2.85491e-10	0.0892052	0.391	0.331	6.70676e-06
ZNF217	4.86293e-13	0.0891244	0.2	0.146	1.1424e-08
CDC42EP3	2.10425e-14	0.0888193	0.207	0.148	4.94331e-10
CD3D	1.92757e-10	0.0885416	0.946	0.936	4.52825e-06
RPS8	4.25905e-19	0.0883423	1	1	1.00054e-14
INPP4B	5.56988e-08	0.0881406	0.507	0.455	0.00130848
SRSF3	2.41817e-08	0.0880723	0.634	0.592	0.000568076
CFL1	1.40035e-07	0.0879815	0.958	0.954	0.00328969
COX17	1.12921e-09	0.0879539	0.35	0.294	2.65275e-05
ATP5MPL	1.76764e-08	0.0879134	0.671	0.627	0.000415253
MAT2B	2.69865e-08	0.0876912	0.369	0.32	0.000633966
CD3G	2.47537e-11	0.0875949	0.903	0.878	5.81513e-07
PTPRC	2.95972e-11	0.0875588	0.964	0.964	6.95296e-07
UQCR11	3.18299e-07	0.0874367	0.766	0.742	0.00747748
MID1IP1	1.42367e-14	0.0872287	0.189	0.132	3.34448e-10
TMEM258	1.29186e-08	0.0869905	0.62	0.567	0.000303485
IL10RA	4.39036e-08	0.0859985	0.4	0.351	0.00103138
DYRK2	4.96502e-09	0.0840488	0.356	0.303	0.000116638
DOK2	1.56528e-07	0.0836288	0.304	0.259	0.00367716
MTRNR2L1	1.8064e-14	0.0832773	0.114	0.069	4.24359e-10
ZC3H12D	4.72032e-12	0.0831872	0.212	0.158	1.1089e-07
SEC62	2.68829e-09	0.0831857	0.651	0.589	6.31534e-05
SPN	1.10953e-07	0.0831431	0.374	0.325	0.0026065
H3F3A	2.48493e-09	0.082715	0.979	0.973	5.83759e-05
ATP5MF	1.36421e-08	0.082542	0.58	0.532	0.00032048
MAF	1.28446e-07	0.0821884	0.353	0.302	0.00301746
RNASEK	9.40781e-09	0.0821587	0.365	0.309	0.000221008
COMMD6	1.53224e-08	0.0819346	0.926	0.931	0.000359954
COX7C	1.55726e-10	0.0818699	0.984	0.983	3.65832e-06
RBX1	1.63973e-08	0.0816719	0.518	0.463	0.000385206
NDUFC1	3.20139e-09	0.0815493	0.465	0.409	7.52071e-05
ID3	4.72653e-17	0.0812446	0.145	0.089	1.11036e-12
SRP14	9.73734e-09	0.0812125	0.94	0.928	0.00022875
PTPRA	3.12898e-09	0.0811345	0.331	0.278	7.35059e-05
NAP1L1	2.38649e-07	0.0808678	0.876	0.859	0.00560635
RPS9	1.89226e-16	0.0808643	1	1	4.44529e-12
PSMA5	2.33166e-09	0.0806541	0.41	0.355	5.47754e-05
FLT3LG	7.13838e-09	0.0806232	0.481	0.423	0.000167695
MBD2	1.48977e-08	0.0806197	0.296	0.248	0.000349977
SNRPF	1.14595e-07	0.0801295	0.527	0.478	0.00269207
HIST1H1C	2.44985e-09	0.0799922	0.19	0.146	5.75519e-05
NSA2	2.27749e-07	0.0798504	0.786	0.758	0.00535028
ARHGAP25	2.50813e-08	0.0786282	0.255	0.21	0.000589209
TSC22D4	1.24108e-07	0.0785773	0.399	0.351	0.00291554
SPSB2	1.22971e-22	0.0781109	0.116	0.059	2.88883e-18
CALM2	1.65009e-07	0.0778677	0.768	0.737	0.0038764
TMEM35B	9.29205e-14	0.0778091	0.123	0.078	2.18289e-09
UBTF	1.53522e-07	0.0762847	0.329	0.282	0.00360654
YWHAE	5.70606e-09	0.0760662	0.347	0.292	0.000134047
RPL34	2.54555e-20	0.07604	1	1	5.98001e-16
SKP1	2.10648e-07	0.0757552	0.849	0.826	0.00494855
PNRC2	4.73298e-08	0.0757161	0.423	0.373	0.00111187
USP9Y	9.18994e-14	0.0751497	0.155	0.104	2.1589e-09
NDUFA13	9.53902e-09	0.07512	0.54	0.482	0.000224091
DYNC1I2	3.76338e-09	0.0748722	0.285	0.232	8.84094e-05
ITM2B	3.14235e-08	0.0747919	0.958	0.963	0.000738201
CENPK	6.97382e-10	0.0743644	0.264	0.211	1.63829e-05
LINC01934	2.25636e-08	0.0743606	0.135	0.099	0.000530064
RPL6	4.76501e-16	0.0741524	1	1	1.1194e-11
PRKACB	1.9572e-07	0.0738606	0.33	0.283	0.00459785
EVI2B	1.72707e-07	0.0736469	0.631	0.581	0.00405723
HNRNPA2B1	5.36841e-08	0.0732157	0.916	0.902	0.00126115
TNFRSF1B	1.82994e-08	0.0731737	0.249	0.203	0.000429889
SEM1	4.05789e-07	0.0725438	0.478	0.43	0.00953279
PSMB10	3.52004e-09	0.0724039	0.354	0.297	8.26929e-05
SLIRP	1.67125e-07	0.0719735	0.316	0.271	0.00392609
RPL41	2.9058e-08	0.0715566	1	1	0.00068263
RPS25	3.46613e-13	0.071458	1	1	8.14263e-09
DBP	2.00675e-09	0.071174	0.249	0.198	4.71426e-05
CTDSP2	3.08065e-08	0.0711079	0.279	0.231	0.000723705
ROMO1	2.14448e-07	0.0709725	0.359	0.312	0.00503782
PET100	8.6264e-08	0.0707764	0.47	0.417	0.00202651
NOL7	3.44714e-07	0.0702048	0.478	0.427	0.00809803
PPP6R2	6.74327e-11	0.0700203	0.181	0.133	1.58413e-06
TPT1	2.16196e-15	0.0694115	1	1	5.07887e-11
GNLY	3.42265e-12	0.0684065	0.149	0.102	8.0405e-08
MITD1	1.41007e-07	0.0678624	0.269	0.223	0.00331254
RPS11	2.69366e-13	0.0673759	1	1	6.32795e-09
RPL35A	1.07035e-10	0.067094	1	1	2.51446e-06
RAB5IF	7.87595e-08	0.0652452	0.24	0.196	0.00185022
HIST1H1E	1.21129e-09	0.0640168	0.158	0.115	2.84555e-05
MRPL18	1.82092e-07	0.0633465	0.282	0.235	0.00427772
RPL22	1.42041e-11	0.0627147	1	1	3.33683e-07
RAB8B	8.26314e-08	0.0619237	0.19	0.15	0.00194118
RPL21	3.97699e-14	0.0617722	1	1	9.34275e-10
PNP	8.75155e-09	0.0600325	0.167	0.125	0.000205591
SPART	2.11382e-08	0.0597855	0.163	0.123	0.00049658
RPL26	1.91932e-16	0.0591366	1	1	4.50887e-12
C21orf91	1.47611e-08	0.0589791	0.152	0.113	0.000346767
C14orf119	3.69052e-08	0.0585664	0.207	0.163	0.000866978
XRRA1	6.42114e-08	0.0574683	0.183	0.142	0.00150846
GCSAM	3.33591e-07	0.0542908	0.161	0.125	0.00783672
UBA52	8.22878e-08	0.053917	1	1	0.00193311
BMI1	3.60176e-07	0.053148	0.148	0.113	0.00846126
RPL24	3.62559e-07	0.0507926	1	1	0.00851723
RPS18	1.02139e-08	0.0473727	1	1	0.000239946
MT-CO2	6.22236e-08	0.0471082	0.989	0.991	0.00146176
RPS6	5.98791e-09	0.0444832	1	1	0.000140668
NKG7	2.33765e-07	0.0422471	0.151	0.115	0.00549162
RPL17	6.72732e-20	0.0360257	0.892	0.792	1.58038e-15
MT-ATP6	2.76948e-07	0.0345785	0.983	0.99	0.00650606
RACK1	2.22214e-08	-0.0449644	0.999	1	0.000522026
RPSA	7.73537e-10	-0.0465743	1	1	1.81719e-05
RPS5	4.23443e-10	-0.0523856	1	0.999	9.94751e-06
AC100810.1	6.58432e-10	-0.0535536	0.082	0.121	1.54679e-05
RPL29	1.49827e-11	-0.0585932	1	1	3.51972e-07
FTH1	1.44551e-07	-0.0601463	0.99	0.995	0.00339579
PELI1	6.94255e-11	-0.0617782	0.073	0.111	1.63094e-06
IGHA1	3.10644e-12	-0.062367	0.078	0.121	7.29766e-08
RPS4X	2.41036e-10	-0.0642269	1	1	5.66242e-06
ARID5A	1.03734e-07	-0.0654035	0.156	0.196	0.00243692
GRAMD1A	2.98049e-07	-0.0663605	0.229	0.273	0.00700177
EEF1D	2.59527e-10	-0.0674586	0.987	0.995	6.09681e-06
RPL28	8.22084e-22	-0.0685246	1	1	1.93124e-17
N4BP2	3.1182e-09	-0.0738963	0.143	0.188	7.32527e-05
EEF2	2.32112e-12	-0.0761752	0.938	0.962	5.45279e-08
FMN1	1.42476e-18	-0.0779993	0.065	0.117	3.34705e-14
SNHG3	8.64769e-10	-0.0782334	0.105	0.146	2.03151e-05
EIF3F	1.26277e-09	-0.0789043	0.83	0.869	2.96651e-05
UGP2	1.16294e-07	-0.0825697	0.348	0.396	0.00273197
LY6E	4.05057e-07	-0.0828037	0.536	0.587	0.00951559
AC025164.1	1.1388e-07	-0.0833574	0.19	0.233	0.00267527
CMTM8	1.72242e-11	-0.0839707	0.127	0.176	4.0463e-07
RBM3	7.54866e-08	-0.0858091	0.655	0.699	0.00177333
DYNLT1	9.065e-09	-0.0860062	0.27	0.32	0.000212955
GABPB1-AS1	3.43325e-07	-0.0871892	0.289	0.335	0.00806539
RPS3A	8.8628e-14	-0.0875561	1	1	2.08205e-09
MYC	2.36617e-07	-0.0878827	0.335	0.383	0.0055586
MHENCR	1.75542e-10	-0.0901475	0.237	0.292	4.12382e-06
IGLC2	4.97069e-15	-0.0905448	0.088	0.138	1.16771e-10
EIF2S3	2.20962e-09	-0.0907614	0.546	0.6	5.19084e-05
MX1	1.55355e-10	-0.0909074	0.144	0.191	3.64961e-06
AC114760.2	1.18718e-11	-0.0913914	0.144	0.194	2.78892e-07
CIRBP	1.83821e-12	-0.0937326	0.797	0.846	4.31833e-08
UGCG	2.15304e-11	-0.0944433	0.172	0.225	5.05793e-07
VMP1	8.87671e-08	-0.0967464	0.301	0.347	0.00208532
TXK	2.1689e-10	-0.101391	0.354	0.409	5.09518e-06
ITK	1.4649e-07	-0.104412	0.383	0.424	0.00344135
GABPB1-IT1	9.59398e-16	-0.10449	0.097	0.149	2.25382e-11
BCL2	3.80381e-10	-0.108958	0.434	0.493	8.93592e-06
CXCR4	4.52762e-11	-0.112636	0.75	0.805	1.06363e-06
RNF19A	4.15534e-11	-0.115369	0.224	0.278	9.76173e-07
RPL12	1.59057e-32	-0.117738	1	1	3.73656e-28
XBP1	6.20675e-13	-0.118732	0.343	0.409	1.45809e-08
XIST	1.60622e-14	-0.12009	0.219	0.291	3.77334e-10
XAF1	6.50587e-09	-0.12112	0.239	0.287	0.000152836
RPL8	2.68675e-36	-0.12156	1	1	6.31171e-32
BIN1	2.4385e-18	-0.123939	0.39	0.472	5.72852e-14
NFKBIZ	1.74767e-12	-0.127512	0.258	0.317	4.10564e-08
PDE4B	4.13836e-18	-0.128617	0.167	0.235	9.72183e-14
IFI6	6.68088e-09	-0.128744	0.185	0.229	0.000156947
IKZF1	2.52181e-11	-0.12896	0.709	0.74	5.92424e-07
TNFSF8	6.1065e-30	-0.129709	0.107	0.189	1.43454e-25
SMAP2	1.62426e-12	-0.132258	0.492	0.551	3.81572e-08
LEPROTL1	5.58999e-14	-0.133634	0.696	0.742	1.3132e-09
SELL	1.07812e-09	-0.136185	0.684	0.728	2.53271e-05
STAT3	3.60508e-15	-0.136366	0.437	0.504	8.46906e-11
UBALD2	3.43864e-16	-0.138263	0.53	0.601	8.07805e-12
IL6ST	4.79675e-09	-0.141294	0.397	0.441	0.000112685
SOCS3	1.96925e-13	-0.141723	0.289	0.355	4.62615e-09
CEMIP2	1.59207e-19	-0.143038	0.184	0.258	3.7401e-15
GADD45A	1.99388e-31	-0.146511	0.05	0.115	4.68403e-27
PIM1	5.34647e-20	-0.160854	0.378	0.46	1.25599e-15
TNFAIP3	1.19383e-17	-0.165639	0.437	0.518	2.80454e-13
ZFP36L2	3.35388e-19	-0.168465	0.891	0.936	7.87893e-15
CELF2	5.05918e-15	-0.174464	0.611	0.66	1.1885e-10
SAMHD1	2.64197e-22	-0.175339	0.602	0.67	6.20652e-18
ARID5B	1.04072e-19	-0.181632	0.421	0.498	2.44485e-15
FKBP5	7.30508e-17	-0.182282	0.392	0.456	1.71611e-12
CYTIP	6.88561e-24	-0.185955	0.582	0.652	1.61757e-19
SOCS1	5.11302e-45	-0.186005	0.154	0.27	1.20115e-40
SARAF	1.10787e-33	-0.187006	0.937	0.971	2.6026e-29
BTG1	3.2183e-25	-0.196472	0.99	0.993	7.56044e-21
KLF9	2.26094e-37	-0.199831	0.229	0.341	5.3114e-33
IFI44L	2.18428e-32	-0.199938	0.073	0.149	5.1313e-28
CRYBG1	6.24272e-29	-0.20497	0.241	0.336	1.46654e-24
PIK3IP1	1.25571e-29	-0.207582	0.634	0.711	2.94991e-25
DDIT4	2.3451e-30	-0.207801	0.215	0.312	5.50911e-26
RGS1	8.77241e-23	-0.210327	0.117	0.188	2.06082e-18
CD69	8.31429e-38	-0.245113	0.639	0.755	1.95319e-33
NEAT1	1.29644e-20	-0.251351	0.782	0.821	3.0456e-16
NFKBIA	3.36028e-45	-0.269685	0.519	0.642	7.89396e-41
TSC22D3	1.14457e-41	-0.273507	0.862	0.919	2.68881e-37
ID2	1.84259e-30	-0.27971	0.152	0.242	4.32861e-26
PRDM1	1.51043e-38	-0.284885	0.148	0.248	3.5483e-34
PRKCQ-AS1	3.86656e-08	-0.285749	0.237	0.267	0.000908332
RPS26	4.84817e-110	-0.494027	0.866	0.927	1.13893e-105
TXNIP	4.55261e-98	-0.608876	0.989	0.991	1.0695e-93

## Sheet: CD8effector_PDvsH
	p_val	avg_log2FC	pct.1	pct.2	p_val_adj
CRIP1	0	0.611551	0.885	0.729	0
MTRNR2L12	9.73826e-190	0.460114	0.743	0.555	2.28771e-185
HIST1H4C	1.40246e-229	0.43138	0.603	0.402	3.29466e-225
RPL27A	0	0.426937	0.997	0.992	0
CMC1	1.65951e-84	0.369464	0.455	0.329	3.89852e-80
LGALS1	2.41923e-98	0.367177	0.789	0.689	5.68326e-94
ITGB1	6.80913e-91	0.342808	0.81	0.746	1.5996e-86
VIM	9.76769e-135	0.341331	0.927	0.847	2.29463e-130
TRBC1	6.06675e-80	0.332264	0.672	0.552	1.4252e-75
PLEK	9.2046e-155	0.328126	0.822	0.691	2.16234e-150
TOMM7	9.85893e-186	0.32547	0.959	0.917	2.31606e-181
CD2	1.21644e-151	0.314895	0.92	0.853	2.85767e-147
HOPX	1.83704e-113	0.303295	0.669	0.524	4.31558e-109
MBP	3.29657e-132	0.300525	0.788	0.665	7.7443e-128
CX3CR1	1.36926e-114	0.295895	0.62	0.469	3.21667e-110
MYOM2	2.10932e-46	0.292642	0.235	0.154	4.95523e-42
HLA-DRB5	8.54799e-133	0.290006	0.261	0.122	2.00809e-128
RPL17	5.85279e-105	0.289221	0.875	0.721	1.37494e-100
RPL23A	9.89662e-281	0.285693	1	1	2.32491e-276
S100A11	6.48036e-112	0.279738	0.785	0.658	1.52237e-107
AHNAK	1.78364e-97	0.279567	0.846	0.768	4.19012e-93
IFITM1	2.1816e-22	0.279489	0.436	0.405	5.12502e-18
CCL4	4.59137e-08	0.278818	0.75	0.738	0.0010786
RPL31	1.17589e-156	0.275998	0.985	0.967	2.76241e-152
S100A10	3.71892e-115	0.27324	0.94	0.888	8.73649e-111
S100A6	1.17715e-108	0.269249	0.988	0.98	2.76537e-104
RPL27	6.50706e-181	0.266408	0.997	0.993	1.52864e-176
S100A4	1.40324e-120	0.260151	0.995	0.989	3.29649e-116
RPS10	6.85363e-55	0.259469	0.946	0.936	1.61005e-50
RPS17	4.23986e-125	0.258959	0.768	0.584	9.96028e-121
RPS20	5.12876e-163	0.256406	0.996	0.994	1.20485e-158
RPL13A	1.81252e-198	0.255697	1	1	4.25796e-194
C12orf75	1.5123e-100	0.253698	0.77	0.656	3.5527e-96
ATP5F1E	1.21908e-144	0.252291	0.994	0.989	2.86387e-140
MIF	6.532e-116	0.251517	0.71	0.56	1.5345e-111
STK17A	5.52509e-78	0.246298	0.619	0.508	1.29795e-73
RPL38	3.88324e-139	0.245385	0.999	0.998	9.1225e-135
RPS29	5.19741e-115	0.243078	1	1	1.22098e-110
XCL2	2.58492e-116	0.242337	0.309	0.167	6.07249e-112
TRGC2	2.10494e-34	0.238997	0.731	0.66	4.94493e-30
KLF6	5.32487e-69	0.23782	0.85	0.765	1.25092e-64
GIMAP7	6.29559e-92	0.237608	0.871	0.779	1.47896e-87
GZMA	5.29745e-96	0.236608	0.966	0.923	1.24448e-91
KLRF1	5.29964e-57	0.235595	0.245	0.157	1.24499e-52
CCL4L2	2.85921e-29	0.233693	0.235	0.172	6.71685e-25
LIME1	7.12927e-61	0.233193	0.406	0.295	1.67481e-56
PCED1B-AS1	7.45767e-56	0.232143	0.458	0.348	1.75196e-51
RPL35	1.41749e-150	0.228959	0.999	0.999	3.32997e-146
CCL5	1.21631e-53	0.227855	0.998	0.997	2.85735e-49
DYNLL1	1.1444e-72	0.220348	0.622	0.501	2.68843e-68
ANXA1	9.85755e-75	0.219254	0.921	0.857	2.31574e-70
RPS27	6.51103e-138	0.217455	1	1	1.52957e-133
RNASEK	3.10673e-67	0.216748	0.471	0.35	7.29833e-63
RPLP2	4.20152e-167	0.216164	1	1	9.87021e-163
HIST2H2AC	1.40277e-113	0.2157	0.221	0.103	3.29538e-109
RPS9	2.14782e-138	0.21061	0.999	0.998	5.04567e-134
RPL36A	8.06979e-76	0.210565	0.935	0.881	1.89575e-71
CTSC	5.02593e-58	0.208602	0.722	0.641	1.18069e-53
SAMD3	1.46803e-55	0.204707	0.71	0.633	3.44869e-51
KLRG1	1.52752e-51	0.204017	0.692	0.608	3.58846e-47
PLCG2	1.25956e-74	0.203154	0.517	0.361	2.95897e-70
RIPOR2	6.37425e-61	0.202895	0.75	0.665	1.49744e-56
EMP3	3.56334e-74	0.202345	0.941	0.896	8.37101e-70
ANXA2	1.07189e-57	0.202163	0.579	0.479	2.51809e-53
APOBEC3G	1.25728e-54	0.200571	0.661	0.57	2.9536e-50
TLE5	4.74435e-37	0.200149	0.502	0.408	1.11454e-32
ITGB2	4.36187e-46	0.19899	0.881	0.857	1.02469e-41
IFNG	1.15769e-56	0.198304	0.243	0.152	2.71965e-52
CALM1	1.38396e-93	0.197706	0.996	0.994	3.25121e-89
RPS4Y1	2.36157e-42	0.197665	0.649	0.56	5.5478e-38
PLAAT4	2.26205e-43	0.197659	0.442	0.345	5.31401e-39
RPS14	5.30134e-147	0.197353	1	1	1.24539e-142
TMSB4X	9.96429e-208	0.195962	1	1	2.34081e-203
KRTCAP2	7.0749e-58	0.194663	0.613	0.522	1.66204e-53
YWHAB	3.39739e-61	0.190958	0.866	0.816	7.98114e-57
HLA-DQA2	1.18609e-158	0.188395	0.146	0.035	2.78637e-154
MTPN	6.14631e-51	0.187324	0.603	0.515	1.44389e-46
CAST	2.25976e-49	0.186497	0.766	0.695	5.30864e-45
GABARAP	1.05546e-50	0.18531	0.415	0.313	2.47949e-46
CLIC1	1.43003e-50	0.184261	0.88	0.84	3.35942e-46
SLC9A3R1	2.68412e-49	0.183638	0.66	0.576	6.30553e-45
RPL23	4.31709e-78	0.182987	0.971	0.943	1.01417e-73
LCP1	1.26777e-50	0.180896	0.861	0.81	2.97824e-46
CD52	1.34776e-57	0.178159	0.988	0.983	3.16615e-53
CD63	9.71514e-34	0.177153	0.686	0.63	2.28228e-29
BCL11B	4.26615e-32	0.176925	0.629	0.565	1.0022e-27
RPL36AL	3.5286e-71	0.176479	0.961	0.932	8.28939e-67
RPL26	1.6906e-125	0.175633	1	1	3.97155e-121
FAM107B	2.47801e-40	0.175212	0.63	0.556	5.82135e-36
CD48	1.97083e-55	0.175096	0.908	0.87	4.62986e-51
SEPTIN7	1.18841e-36	0.174825	0.501	0.402	2.79182e-32
PSMA7	1.06386e-46	0.174776	0.765	0.702	2.49922e-42
TMEM35B	3.35937e-82	0.174388	0.204	0.105	7.89184e-78
TLN1	2.16228e-39	0.172939	0.684	0.617	5.07962e-35
COX7C	1.27512e-59	0.172854	0.944	0.914	2.99552e-55
HCST	9.06962e-42	0.171252	0.963	0.948	2.13064e-37
CDC42EP3	1.88448e-48	0.171062	0.422	0.327	4.42702e-44
TYROBP	2.59426e-08	0.170192	0.171	0.144	0.000609444
MT2A	6.33783e-11	0.168742	0.5	0.478	1.48888e-06
FOS	2.0858e-32	0.168165	0.54	0.452	4.89996e-28
UBL5	4.29408e-51	0.167109	0.824	0.774	1.00876e-46
RPS11	4.35348e-78	0.166529	0.998	0.996	1.02272e-73
EEF1G	5.68734e-36	0.166175	0.545	0.436	1.33607e-31
ZFP36L1	4.11498e-32	0.165983	0.52	0.44	9.66692e-28
TRG-AS1	8.76363e-20	0.165678	0.5	0.45	2.05875e-15
RPL41	1.14472e-90	0.165006	1	1	2.68918e-86
RPS21	1.02112e-81	0.164303	1	0.999	2.39882e-77
ARL4C	3.63739e-40	0.164169	0.923	0.903	8.54496e-36
DDX5	3.30804e-63	0.163411	0.995	0.991	7.77126e-59
VAMP8	1.35391e-45	0.162699	0.668	0.591	3.1806e-41
IL32	5.2431e-72	0.162371	0.993	0.997	1.23171e-67
SPN	3.11422e-39	0.162065	0.63	0.554	7.31593e-35
DSTN	3.00037e-37	0.161862	0.625	0.545	7.04847e-33
OST4	5.40662e-45	0.160501	0.869	0.823	1.27012e-40
RPL7	1.91666e-65	0.159141	0.994	0.989	4.50262e-61
RPS7	4.74609e-90	0.158876	0.999	1	1.11495e-85
HSPA8	1.42511e-34	0.158705	0.835	0.788	3.34787e-30
COMMD6	4.10243e-43	0.15824	0.846	0.806	9.63743e-39
RPL21	3.31954e-78	0.158194	1	1	7.79825e-74
RPS2	9.89056e-84	0.158104	1	1	2.32349e-79
DNAJA1	9.71704e-41	0.157857	0.467	0.38	2.28273e-36
OAZ1	1.1879e-53	0.157262	0.956	0.941	2.79061e-49
ARPC5L	1.66673e-31	0.157152	0.528	0.46	3.91548e-27
TPM3	2.40908e-39	0.157019	0.879	0.838	5.65941e-35
PSMB10	2.00535e-41	0.155258	0.478	0.39	4.71097e-37
DEK	2.43547e-36	0.155192	0.675	0.6	5.72141e-32
JUND	2.95488e-60	0.154103	0.917	0.881	6.94159e-56
SLFN5	6.57322e-31	0.152689	0.574	0.501	1.54418e-26
RPS23	2.37965e-95	0.152478	1	1	5.59028e-91
ARPC5	3.44144e-39	0.152385	0.745	0.674	8.08463e-35
APBB1IP	1.20117e-41	0.151622	0.627	0.545	2.82178e-37
ITGAL	1.59545e-35	0.150884	0.626	0.551	3.74802e-31
UBA52	5.46341e-66	0.150324	0.999	0.999	1.28346e-61
RPS25	3.71682e-76	0.150109	1	1	8.73155e-72
PPDPF	7.91321e-17	0.149865	0.706	0.691	1.85897e-12
RPL35A	4.50017e-72	0.149719	1	0.999	1.05718e-67
NDUFB2	1.42274e-34	0.149649	0.667	0.602	3.34229e-30
HLA-C	7.41463e-49	0.149486	0.999	1	1.74184e-44
RPL10A	2.74132e-71	0.149395	0.998	0.998	6.43991e-67
UBE2V1	5.43257e-51	0.148769	0.367	0.263	1.27622e-46
RPL3	5.70683e-72	0.148397	1	1	1.34065e-67
RPS19	1.0883e-60	0.148082	1	1	2.55664e-56
MICOS10	1.27381e-43	0.147238	0.273	0.189	2.99244e-39
RPL7A	1.60995e-76	0.146917	1	1	3.78209e-72
RPS16	2.48976e-69	0.145808	1	0.999	5.84895e-65
RNF213	1.55538e-34	0.145433	0.851	0.805	3.65389e-30
PSMA5	1.54304e-42	0.145089	0.478	0.385	3.62491e-38
YWHAZ	8.68225e-38	0.145027	0.885	0.848	2.03963e-33
TPT1	1.46993e-96	0.145	1	1	3.45316e-92
SERBP1	2.58975e-31	0.144524	0.621	0.551	6.08383e-27
NCR3	9.27567e-44	0.143718	0.201	0.127	2.17904e-39
TSPO	3.14111e-39	0.143292	0.609	0.521	7.3791e-35
RPS8	7.7603e-75	0.141719	1	1	1.82305e-70
PTPRC	5.32263e-58	0.141601	0.995	0.992	1.25039e-53
H2AFZ	1.04825e-38	0.141468	0.616	0.534	2.46254e-34
MBNL1	2.05612e-32	0.141411	0.748	0.687	4.83024e-28
CD320	2.55577e-35	0.141353	0.312	0.235	6.00401e-31
LYAR	7.93492e-26	0.141086	0.644	0.586	1.86407e-21
TPM4	1.95527e-23	0.141007	0.357	0.296	4.59333e-19
CD4	3.85679e-72	0.140563	0.121	0.049	9.06037e-68
CD44	2.18235e-26	0.140202	0.619	0.559	5.12677e-22
GNAS	6.96e-35	0.139675	0.798	0.739	1.63504e-30
YWHAQ	3.40024e-30	0.139635	0.622	0.56	7.98783e-26
CCND2	1.09769e-33	0.139532	0.347	0.269	2.57869e-29
FCRL6	1.23072e-27	0.139374	0.475	0.408	2.89121e-23
NDUFA13	3.97165e-42	0.139285	0.611	0.52	9.33021e-38
NDUFA1	2.97365e-33	0.139051	0.727	0.667	6.98571e-29
C1orf162	2.03351e-36	0.138834	0.237	0.164	4.77711e-32
CD81	6.94842e-26	0.138495	0.782	0.744	1.63232e-21
EVI2B	4.68508e-29	0.138414	0.503	0.431	1.10062e-24
TMA7	6.46742e-43	0.13818	0.97	0.957	1.51933e-38
MAF	7.4743e-38	0.137677	0.359	0.273	1.75586e-33
TOMM6	9.09913e-38	0.137467	0.313	0.23	2.13757e-33
SNRPG	5.44142e-38	0.136859	0.528	0.439	1.2783e-33
NCL	3.17687e-26	0.13634	0.817	0.773	7.4631e-22
ZNF683	3.97897e-14	0.135877	0.287	0.245	9.3474e-10
MYADM	3.03229e-31	0.135711	0.35	0.272	7.12345e-27
HIST1H1C	1.50509e-32	0.135563	0.25	0.182	3.53576e-28
SEPTIN1	8.95723e-43	0.135552	0.201	0.129	2.10423e-38
EIF2S2	3.38421e-27	0.13555	0.474	0.404	7.9502e-23
ARL6IP5	3.18172e-31	0.135437	0.827	0.786	7.47449e-27
ACTR3	9.24207e-27	0.135398	0.692	0.632	2.17115e-22
VPS4B	2.2033e-32	0.135377	0.411	0.334	5.17599e-28
H3F3A	6.96049e-49	0.135221	0.99	0.983	1.63516e-44
PLAC8	1.18615e-21	0.134906	0.593	0.537	2.78651e-17
RPS12	1.28985e-67	0.134049	1	1	3.03013e-63
CBX3	1.04047e-29	0.133966	0.466	0.392	2.44427e-25
RPS18	1.1364e-68	0.133752	1	1	2.66963e-64
IKZF3	3.24415e-26	0.133748	0.597	0.529	7.62116e-22
IER2	2.36058e-28	0.133664	0.668	0.601	5.54547e-24
NDUFB3	2.52886e-34	0.133357	0.419	0.339	5.94079e-30
SMDT1	8.27445e-30	0.133325	0.492	0.418	1.94383e-25
ARPC1B	6.66333e-25	0.133238	0.751	0.706	1.56535e-20
RPL24	2.37908e-56	0.133222	0.999	0.997	5.58892e-52
RPL15	1.84981e-59	0.133059	1	1	4.34556e-55
PAK2	9.42319e-26	0.133035	0.499	0.437	2.2137e-21
DNAJC8	3.2523e-27	0.133011	0.572	0.508	7.6403e-23
SRSF3	1.53515e-26	0.13296	0.696	0.641	3.60637e-22
PPIA	8.45355e-42	0.132806	0.973	0.965	1.98591e-37
RPL30	4.72067e-74	0.132244	1	1	1.10898e-69
RPL37A	3.76354e-53	0.132023	1	1	8.8413e-49
ATP5ME	3.69248e-25	0.131979	0.715	0.672	8.67437e-21
MSN	1.56181e-24	0.131172	0.804	0.77	3.669e-20
RPS28	8.73693e-48	0.130834	1	1	2.05248e-43
ITGA4	1.02459e-33	0.130489	0.642	0.559	2.40698e-29
HNRNPF	1.07036e-31	0.130416	0.594	0.52	2.51448e-27
RPL6	1.67722e-58	0.130034	1	1	3.94012e-54
GLS	6.43915e-25	0.129778	0.46	0.396	1.51268e-20
DOK2	7.01436e-23	0.129673	0.501	0.441	1.64781e-18
RPLP1	8.84909e-51	0.129649	1	1	2.07883e-46
TXN	4.03622e-30	0.129236	0.537	0.464	9.4819e-26
SNHG6	1.90719e-29	0.129222	0.442	0.354	4.48037e-25
OPTN	3.66675e-27	0.129114	0.473	0.403	8.61393e-23
RPL18A	2.18661e-53	0.128839	1	1	5.13678e-49
MYL12B	1.56466e-40	0.128821	0.95	0.934	3.6757e-36
PCBP1	2.1965e-28	0.128795	0.683	0.623	5.16001e-24
SLC38A2	7.00468e-26	0.128663	0.363	0.296	1.64554e-21
CHD4	3.38054e-25	0.128097	0.372	0.305	7.94157e-21
ZFAS1	3.24002e-28	0.128	0.659	0.59	7.61145e-24
ATP2B4	1.93035e-27	0.127315	0.434	0.362	4.53479e-23
ABHD17A	2.33003e-20	0.126483	0.791	0.763	5.4737e-16
RPL13	6.16691e-67	0.126386	1	1	1.44873e-62
SYNRG	2.46275e-30	0.126097	0.415	0.34	5.78548e-26
RPS15	4.9066e-57	0.125753	1	1	1.15266e-52
IL2RG	1.09762e-22	0.125658	0.807	0.769	2.57853e-18
POLR2L	5.54983e-23	0.12513	0.62	0.565	1.30377e-18
DHRS7	3.89938e-24	0.12479	0.582	0.521	9.16043e-20
PPP1R15A	4.73061e-31	0.12438	0.415	0.334	1.11131e-26
STK38	5.09317e-24	0.123887	0.4	0.336	1.19649e-19
TES	1.04312e-22	0.123646	0.478	0.416	2.4505e-18
RPL37	1.99542e-50	0.123012	1	1	4.68765e-46
GAS5	1.40863e-23	0.122977	0.344	0.275	3.30915e-19
GIMAP5	6.6606e-39	0.122937	0.208	0.137	1.56471e-34
IFITM2	2.95324e-12	0.122704	0.878	0.874	6.93775e-08
GIMAP1	9.24879e-27	0.122535	0.438	0.367	2.17273e-22
RPS6	5.70121e-57	0.122295	1	1	1.33933e-52
XBP1	2.41577e-25	0.122124	0.465	0.394	5.67513e-21
PTGDR	3.07348e-31	0.121583	0.294	0.223	7.22021e-27
RAB8B	1.36707e-28	0.121383	0.351	0.279	3.21151e-24
SUB1	3.68818e-23	0.121346	0.85	0.829	8.66428e-19
ARHGAP30	1.07448e-23	0.121189	0.6	0.541	2.52417e-19
XRCC5	4.49725e-22	0.120643	0.601	0.548	1.05649e-17
SNRPF	1.04004e-25	0.120502	0.48	0.414	2.44325e-21
GNAI2	1.80561e-23	0.120067	0.758	0.707	4.24175e-19
MATK	2.66244e-22	0.119949	0.502	0.443	6.25461e-18
GIMAP4	1.21446e-24	0.119905	0.699	0.638	2.85302e-20
CDKN2D	4.5129e-24	0.119735	0.456	0.389	1.06017e-19
DIAPH1	6.21824e-22	0.119463	0.582	0.526	1.46079e-17
CDV3	1.63472e-25	0.119327	0.529	0.462	3.84029e-21
RAN	9.25251e-26	0.119153	0.653	0.593	2.1736e-21
NR3C1	1.91523e-24	0.118553	0.396	0.33	4.49925e-20
PTGES3	1.58578e-27	0.118417	0.637	0.564	3.72532e-23
TUBA1A	8.13562e-20	0.11801	0.579	0.526	1.91122e-15
KTN1	1.20573e-21	0.118	0.554	0.493	2.83251e-17
TMBIM4	2.78675e-24	0.11779	0.535	0.47	6.54663e-20
LCK	6.72504e-21	0.117201	0.71	0.666	1.57985e-16
EMB	7.98198e-21	0.117184	0.569	0.508	1.87513e-16
EZR	4.47529e-20	0.117168	0.571	0.513	1.05134e-15
S1PR4	3.66231e-25	0.116549	0.426	0.358	8.6035e-21
PNRC2	2.43557e-25	0.116091	0.428	0.359	5.72165e-21
FAU	1.17449e-41	0.115977	1	1	2.7591e-37
EIF4A1	1.21805e-18	0.115294	0.557	0.498	2.86144e-14
RPL5	1.40531e-41	0.114915	0.999	0.999	3.30135e-37
S1PR1	4.13075e-29	0.114249	0.302	0.232	9.70397e-25
UBE2L3	2.19331e-25	0.114224	0.511	0.444	5.15253e-21
RPL10	1.53767e-45	0.114136	1	1	3.61229e-41
APOL6	2.07036e-20	0.113984	0.407	0.349	4.86369e-16
KIF2A	2.81567e-23	0.113969	0.431	0.366	6.61457e-19
PRELID1	2.43884e-19	0.113949	0.527	0.474	5.72932e-15
KRAS	9.78213e-26	0.113809	0.374	0.305	2.29802e-21
MTRNR2L8	2.21022e-21	0.113788	0.276	0.218	5.19225e-17
OSTF1	3.69089e-20	0.113726	0.536	0.483	8.67064e-16
DOCK2	3.03481e-22	0.113486	0.324	0.265	7.12938e-18
KMT2A	3.16161e-17	0.113461	0.546	0.494	7.42725e-13
MYL12A	4.27483e-32	0.11341	0.99	0.987	1.00424e-27
TAGLN2	2.20616e-18	0.11337	0.662	0.613	5.18271e-14
DNAJC1	2.95481e-22	0.113313	0.393	0.331	6.94145e-18
SPCS2	3.25379e-26	0.113176	0.622	0.554	7.64381e-22
MRPL51	6.87254e-28	0.113019	0.39	0.317	1.6145e-23
CD99	2.3116e-21	0.112771	0.896	0.873	5.43041e-17
DYNLRB1	1.21062e-21	0.112502	0.5	0.439	2.84399e-17
SNRPD2	6.87443e-20	0.11248	0.717	0.671	1.61494e-15
ARHGAP25	2.9094e-22	0.111909	0.391	0.328	6.83476e-18
NDUFA12	1.13075e-23	0.11184	0.519	0.454	2.65637e-19
TRMT112	1.50128e-22	0.111836	0.585	0.525	3.5268e-18
RPL18	9.60275e-41	0.11158	1	1	2.25588e-36
SRSF9	4.55743e-22	0.111555	0.576	0.52	1.07063e-17
CDK2AP2	2.21144e-22	0.11148	0.432	0.367	5.19512e-18
CCDC85B	1.31123e-18	0.11147	0.515	0.464	3.08035e-14
CDC42	9.74292e-20	0.11118	0.903	0.883	2.28881e-15
DBI	1.30719e-23	0.111038	0.742	0.684	3.07086e-19
ATP5PB	5.51985e-24	0.111036	0.464	0.396	1.29672e-19
MZT2B	5.10033e-19	0.110838	0.689	0.642	1.19817e-14
CAPZA1	1.46574e-19	0.11022	0.532	0.476	3.44332e-15
RBX1	2.39259e-23	0.110076	0.542	0.477	5.62067e-19
NDUFB1	4.73872e-18	0.110035	0.483	0.43	1.11322e-13
SLAMF7	3.42961e-24	0.109876	0.345	0.28	8.05683e-20
ITM2A	2.56715e-18	0.10962	0.455	0.395	6.03075e-14
OSBPL8	2.60777e-21	0.109448	0.418	0.356	6.12618e-17
TBCA	2.98525e-20	0.109329	0.614	0.561	7.01295e-16
CLEC2B	4.54227e-18	0.109042	0.633	0.586	1.06707e-13
YY1	3.33728e-19	0.108941	0.506	0.45	7.83993e-15
ENY2	8.80327e-21	0.108755	0.429	0.368	2.06806e-16
ROCK1	4.19205e-15	0.108735	0.526	0.481	9.84796e-11
MORF4L1	2.41335e-20	0.108412	0.658	0.606	5.66945e-16
HNRNPA1	2.13662e-18	0.108023	0.868	0.849	5.01934e-14
FNBP1	1.87202e-20	0.107834	0.603	0.545	4.39774e-16
SH3GLB1	1.49311e-21	0.107705	0.375	0.314	3.50761e-17
RPL32	3.93983e-54	0.107434	1	1	9.25545e-50
UQCR10	3.96994e-23	0.107286	0.66	0.602	9.32618e-19
ANXA6	6.39492e-16	0.107281	0.579	0.533	1.50229e-11
RHOA	5.2444e-21	0.1072	0.757	0.72	1.23201e-16
PPP1R18	1.97093e-19	0.107178	0.547	0.488	4.6301e-15
SLC25A6	2.40042e-16	0.107095	0.787	0.755	5.63906e-12
CKLF	1.27995e-20	0.107064	0.424	0.363	3.00686e-16
MRPL33	3.14929e-21	0.10695	0.387	0.326	7.39831e-17
EEF1B2	4.75856e-32	0.106821	0.977	0.968	1.11788e-27
SEM1	1.49315e-23	0.106808	0.497	0.429	3.5077e-19
TMCO1	5.31524e-20	0.106729	0.499	0.438	1.24866e-15
EIF4G2	9.19092e-21	0.106389	0.54	0.48	2.15913e-16
EIF3G	3.83736e-19	0.106275	0.619	0.566	9.01473e-15
UQCR11	2.93453e-23	0.106273	0.764	0.717	6.89379e-19
SH3BGRL3	1.23477e-17	0.106007	0.996	0.996	2.90073e-13
NDUFB4	7.39179e-22	0.105829	0.498	0.434	1.73648e-17
SOD1	4.71117e-20	0.105784	0.67	0.617	1.10675e-15
CCL3	1.12747e-08	0.105668	0.106	0.083	0.000264865
ATP5MD	3.89615e-19	0.105646	0.69	0.651	9.15283e-15
MYL6	3.25444e-24	0.105642	0.979	0.977	7.64534e-20
HIST1H1E	4.05341e-29	0.105447	0.267	0.197	9.52227e-25
C17orf49	1.96022e-25	0.105105	0.191	0.136	4.60495e-21
RPL14	2.99638e-40	0.10495	1	1	7.03909e-36
TCEA1	1.30076e-18	0.104898	0.492	0.437	3.05574e-14
LINC00861	8.74426e-19	0.104784	0.451	0.391	2.0542e-14
RAC2	6.48527e-17	0.104721	0.851	0.833	1.52352e-12
NSA2	8.30017e-18	0.104665	0.613	0.557	1.94988e-13
NDUFS6	1.06679e-21	0.104641	0.47	0.407	2.50611e-17
SEPTIN6	1.4215e-22	0.104482	0.248	0.19	3.3394e-18
CIAO2B	2.28924e-33	0.104472	0.205	0.139	5.37788e-29
GNG5	4.31875e-20	0.103878	0.595	0.537	1.01456e-15
THEMIS	4.54462e-15	0.103857	0.365	0.316	1.06762e-10
ATP5MG	1.49065e-20	0.103727	0.886	0.871	3.50182e-16
SF3B1	2.90466e-14	0.103432	0.565	0.522	6.82364e-10
MDFIC	5.46691e-28	0.103412	0.279	0.211	1.28429e-23
SNHG5	2.4941e-26	0.103233	0.354	0.278	5.85913e-22
UXT	1.29343e-16	0.103143	0.582	0.532	3.03853e-12
ATP5PD	1.14909e-18	0.102967	0.502	0.445	2.69943e-14
HSP90AB1	1.88169e-15	0.102964	0.776	0.736	4.42047e-11
PFN1	2.02059e-16	0.102888	0.993	0.988	4.74676e-12
PSMB8	4.01682e-17	0.102712	0.644	0.599	9.43631e-13
NME2	3.79914e-24	0.102671	0.395	0.316	8.92494e-20
ABCF1	1.04462e-18	0.102632	0.341	0.286	2.45402e-14
RASA3	1.30326e-23	0.102417	0.308	0.244	3.06162e-19
CSTB	6.20479e-20	0.102411	0.555	0.494	1.45763e-15
TNFAIP8	4.60358e-18	0.1024	0.466	0.41	1.08147e-13
ANXA5	1.01341e-14	0.102349	0.405	0.358	2.38071e-10
GPR183	3.11022e-32	0.101814	0.137	0.083	7.30654e-28
CHMP4A	1.32427e-17	0.101687	0.438	0.384	3.11097e-13
COPS9	4.72096e-17	0.1012	0.596	0.55	1.10905e-12
CD6	1.1071e-15	0.100933	0.421	0.37	2.60079e-11
HP1BP3	3.26157e-15	0.100926	0.617	0.573	7.66207e-11
COX6A1	4.64404e-22	0.100791	0.715	0.66	1.09098e-17
PSMA2	1.00933e-19	0.100738	0.419	0.36	2.37111e-15
LSP1	1.94478e-15	0.100492	0.786	0.756	4.56867e-11
RCSD1	1.44568e-19	0.100193	0.402	0.342	3.3962e-15
HMGN4	7.29238e-29	0.100129	0.208	0.147	1.71313e-24
PAG1	1.41807e-21	0.10009	0.22	0.167	3.33133e-17
PRPF4B	2.73441e-14	0.100036	0.481	0.435	6.42369e-10
PTPRA	1.06464e-18	0.0999342	0.489	0.428	2.50105e-14
GBP5	6.92412e-18	0.099812	0.42	0.361	1.62661e-13
UQCRB	2.86137e-22	0.0997073	0.936	0.921	6.72194e-18
NDUFA4	1.49032e-20	0.0996987	0.76	0.71	3.50105e-16
RPL19	2.05165e-39	0.099656	1	1	4.81974e-35
SAT1	3.79654e-08	0.0995592	0.539	0.504	0.000891883
CORO1A	1.46756e-13	0.0995121	0.909	0.89	3.44758e-09
ATP6V0E1	1.25862e-17	0.0993654	0.759	0.723	2.95676e-13
PRKACB	3.4187e-16	0.0992605	0.423	0.372	8.03122e-12
PRKDC	5.00338e-19	0.0991973	0.325	0.269	1.17539e-14
TMEM50A	4.2739e-19	0.0990913	0.604	0.548	1.00402e-14
TAX1BP1	3.83243e-15	0.0989339	0.514	0.464	9.00315e-11
CIB1	4.45478e-18	0.0988905	0.62	0.565	1.04652e-13
TRIR	7.36783e-16	0.0987774	0.801	0.774	1.73085e-11
SNX6	7.6565e-18	0.0987272	0.487	0.431	1.79866e-13
SYTL2	1.61948e-22	0.0986003	0.25	0.192	3.80448e-18
RPSA	6.30431e-28	0.0984015	0.998	0.998	1.48101e-23
TPR	6.62538e-12	0.0983236	0.511	0.472	1.55643e-07
PDCD10	3.69078e-20	0.0981453	0.377	0.317	8.67038e-16
EIF5B	5.4426e-12	0.0980986	0.447	0.405	1.27857e-07
ARL6IP1	8.74359e-16	0.0978031	0.491	0.441	2.05404e-11
EEF1A1	1.62844e-35	0.0975918	1	1	3.82554e-31
CALM2	7.57806e-20	0.0974159	0.79	0.74	1.78024e-15
NOP53	6.0723e-19	0.0973069	0.838	0.802	1.4265e-14
TGFB1	8.31452e-17	0.0971756	0.688	0.649	1.95325e-12
WDR83OS	9.54983e-17	0.0970295	0.539	0.486	2.24345e-12
CD300A	2.89229e-18	0.0969889	0.256	0.204	6.79456e-14
NDUFA3	9.45717e-16	0.0967251	0.551	0.505	2.22168e-11
STK10	1.80627e-15	0.0967131	0.513	0.462	4.2433e-11
TMEM258	7.76762e-16	0.0964286	0.605	0.561	1.82477e-11
RPL36	6.59092e-30	0.0961506	0.999	0.999	1.54834e-25
NOP10	2.26559e-21	0.0960836	0.446	0.38	5.32233e-17
IL2RB	5.12363e-18	0.0960374	0.315	0.262	1.20364e-13
DPY30	3.6462e-24	0.0955558	0.25	0.19	8.56565e-20
COX7A2	2.83106e-17	0.0952595	0.71	0.66	6.65072e-13
C5orf56	1.38444e-21	0.0952292	0.233	0.177	3.25233e-17
GZMK	1.18884e-13	0.0951831	0.112	0.081	2.79282e-09
ARPP19	8.95533e-19	0.0951352	0.323	0.268	2.10379e-14
S1PR5	1.13893e-15	0.0951303	0.456	0.404	2.67558e-11
MBD2	9.13314e-23	0.0950693	0.314	0.25	2.14556e-18
PCM1	1.58166e-14	0.0949295	0.471	0.419	3.71565e-10
RPS3	1.21724e-29	0.0949074	1	1	2.85954e-25
PET100	6.69983e-15	0.0948077	0.539	0.492	1.57393e-10
IER5	5.85555e-24	0.0946913	0.237	0.178	1.37559e-19
ELOB	7.10909e-15	0.0946808	0.747	0.716	1.67007e-10
AP2B1	1.08689e-16	0.0946633	0.376	0.323	2.55332e-12
RPS27L	1.62843e-14	0.0946048	0.571	0.522	3.82551e-10
SPCS3	4.931e-17	0.0942496	0.44	0.386	1.15839e-12
THRAP3	5.02808e-14	0.0940549	0.545	0.499	1.1812e-09
BDP1	1.2008e-11	0.0940175	0.354	0.313	2.82093e-07
SEC61G	3.22743e-20	0.0937712	0.561	0.499	7.58188e-16
JPT1	1.72301e-15	0.0935993	0.372	0.323	4.04771e-11
YWHAH	2.73254e-23	0.0933035	0.256	0.196	6.41929e-19
ACTR2	4.59738e-14	0.0932159	0.687	0.647	1.08002e-09
ATP5PF	1.37971e-16	0.0931052	0.593	0.545	3.24122e-12
ACAP1	1.65379e-15	0.0930156	0.589	0.539	3.88509e-11
CAP1	1.71506e-12	0.0929546	0.703	0.672	4.02901e-08
COX17	6.77268e-16	0.0928148	0.384	0.331	1.59104e-11
BZW1	3.4564e-17	0.0927698	0.578	0.527	8.11978e-13
PPP1R12A	9.97462e-13	0.0926992	0.564	0.519	2.34324e-08
VCL	9.12941e-16	0.0926929	0.339	0.288	2.14468e-11
ORMDL3	5.83874e-25	0.0921627	0.238	0.178	1.37164e-20
RHOC	1.0355e-15	0.0921519	0.298	0.249	2.43259e-11
PSMD8	4.04246e-16	0.0921417	0.472	0.422	9.49655e-12
GNG2	3.60414e-13	0.0921173	0.535	0.492	8.46684e-09
ASCL2	4.28299e-14	0.0919824	0.318	0.27	1.00616e-09
DDX21	3.44601e-16	0.0919735	0.368	0.314	8.09537e-12
NOL7	9.28559e-19	0.0919309	0.391	0.332	2.18137e-14
HCP5	7.13058e-42	0.0917062	0.128	0.069	1.67512e-37
YTHDC1	5.95191e-15	0.0915705	0.405	0.354	1.39822e-10
SARS	3.78244e-22	0.0914028	0.311	0.249	8.88571e-18
PARK7	1.60165e-14	0.0913947	0.654	0.617	3.7626e-10
PA2G4	5.55802e-15	0.0912877	0.491	0.441	1.30569e-10
RWDD1	1.4904e-12	0.0911588	0.465	0.42	3.50125e-08
MXRA7	1.47327e-16	0.0911541	0.26	0.212	3.461e-12
HLA-F	3.91931e-18	0.0906066	0.843	0.796	9.20725e-14
C18orf32	3.429e-20	0.0903718	0.255	0.2	8.0554e-16
NACA	3.41806e-30	0.0903245	0.999	0.998	8.02972e-26
YWHAE	1.11559e-19	0.090232	0.285	0.229	2.62074e-15
C19orf53	4.0566e-14	0.090197	0.573	0.524	9.52976e-10
LPAR6	9.5219e-27	0.0901523	0.181	0.125	2.23688e-22
WDR82	7.42862e-15	0.0900932	0.368	0.319	1.74513e-10
LCP2	9.59906e-15	0.0899974	0.415	0.365	2.25501e-10
SEC61B	9.8873e-18	0.0899895	0.631	0.578	2.32272e-13
RGS19	9.5716e-16	0.0898235	0.351	0.3	2.24856e-11
MGST3	3.45633e-17	0.089782	0.459	0.401	8.11961e-13
COX7B	1.53012e-16	0.0896879	0.599	0.55	3.59455e-12
PTPN6	1.41894e-12	0.0895933	0.332	0.289	3.33337e-08
PSMB3	5.3617e-17	0.089574	0.526	0.473	1.25957e-12
ARL5A	9.26707e-22	0.0895327	0.256	0.198	2.17702e-17
SUPT16H	1.65668e-15	0.0895303	0.336	0.285	3.89187e-11
NDUFA2	1.96671e-14	0.0894757	0.435	0.387	4.6202e-10
SRRM2	2.74079e-13	0.0894254	0.736	0.706	6.43866e-09
COX20	4.34071e-14	0.0893749	0.308	0.262	1.01972e-09
HIGD2A	2.00697e-14	0.0893479	0.593	0.544	4.71477e-10
CAPNS1	6.30046e-13	0.0892587	0.506	0.463	1.48011e-08
EIF4A2	1.08858e-14	0.0891574	0.726	0.692	2.55729e-10
RPL9	1.00763e-32	0.0890543	1	1	2.36713e-28
NOP56	2.98463e-18	0.0890092	0.301	0.246	7.0115e-14
EIF1	3.41162e-36	0.0889286	0.998	0.998	8.01458e-32
ROMO1	1.3687e-14	0.088902	0.372	0.323	3.21534e-10
CDC42SE2	4.57228e-13	0.0888892	0.677	0.639	1.07412e-08
BOD1L1	1.05349e-10	0.0887423	0.469	0.427	2.47485e-06
PTBP3	5.67914e-17	0.088697	0.411	0.353	1.33414e-12
USP1	1.36957e-20	0.0885543	0.248	0.193	3.2174e-16
DDX3Y	4.03152e-15	0.0885144	0.228	0.184	9.47084e-11
FTL	3.24443e-19	0.0883699	0.994	0.992	7.62182e-15
NMT1	4.00734e-15	0.0883284	0.321	0.273	9.41404e-11
SH2D1A	7.36244e-13	0.0883272	0.33	0.285	1.72958e-08
MYCBP2	2.59693e-13	0.0881908	0.474	0.424	6.10071e-09
CCDC107	1.68566e-15	0.0881621	0.412	0.36	3.95996e-11
SMARCA5	2.65825e-15	0.0880877	0.373	0.321	6.24475e-11
EIF3K	5.65875e-14	0.0877288	0.79	0.765	1.32935e-09
UQCRH	1.6841e-13	0.0877104	0.661	0.619	3.95628e-09
APRT	4.02891e-14	0.087709	0.677	0.631	9.46472e-10
APLP2	5.13031e-16	0.0876947	0.292	0.241	1.20521e-11
CCT3	1.14742e-14	0.0876927	0.412	0.363	2.69552e-10
GIMAP6	2.74403e-21	0.0876624	0.219	0.166	6.44628e-17
SH3BP5	1.13256e-15	0.0876536	0.446	0.391	2.66062e-11
SEPTIN9	1.11854e-17	0.0874625	0.293	0.237	2.62767e-13
VASP	2.60021e-12	0.0874132	0.411	0.366	6.10842e-08
GMFG	3.21247e-14	0.0873521	0.829	0.806	7.54674e-10
NDUFC1	5.18254e-17	0.0872564	0.374	0.318	1.21748e-12
HNRNPAB	9.95398e-14	0.0872245	0.308	0.263	2.33839e-09
TUBB4B	8.57953e-17	0.0872176	0.351	0.297	2.0155e-12
PRMT2	4.6919e-11	0.08721	0.671	0.64	1.10222e-06
BAZ2B	9.65914e-21	0.0871337	0.169	0.122	2.26913e-16
HLA-E	9.63582e-23	0.0870455	0.995	0.994	2.26365e-18
RBIS	1.18819e-19	0.0869536	0.221	0.169	2.79129e-15
SAP18	1.37064e-16	0.0868557	0.68	0.631	3.21991e-12
NDUFAB1	4.7061e-18	0.0867191	0.374	0.317	1.10556e-13
PDCD5	1.17294e-14	0.0867151	0.339	0.292	2.75546e-10
EFHD2	2.18341e-14	0.0866162	0.862	0.837	5.12928e-10
PARP1	3.05698e-13	0.0864489	0.367	0.322	7.18145e-09
MCL1	2.26823e-16	0.0862837	0.552	0.496	5.32853e-12
COX6B1	1.12828e-13	0.0862519	0.772	0.74	2.65055e-09
COPB1	4.85853e-15	0.0861909	0.292	0.244	1.14137e-10
APOBEC3C	6.12883e-12	0.0861771	0.436	0.391	1.43979e-07
HSP90B1	4.34913e-11	0.0860044	0.665	0.624	1.0217e-06
RBL2	3.96093e-13	0.0854438	0.479	0.43	9.30501e-09
FGFR1OP2	1.19637e-15	0.0854257	0.356	0.304	2.81051e-11
ZC3H15	1.87858e-14	0.0853857	0.437	0.385	4.41317e-10
ERAP2	1.58482e-17	0.0853383	0.27	0.218	3.72307e-13
ATP5MPL	9.79807e-12	0.0852977	0.643	0.605	2.30176e-07
CLTA	5.78535e-16	0.0852523	0.343	0.292	1.35909e-11
TGFBR3	9.83427e-14	0.0852268	0.417	0.368	2.31027e-09
ERP29	4.4166e-12	0.0852151	0.667	0.631	1.03755e-07
CSK	7.17449e-12	0.0849153	0.465	0.422	1.68543e-07
GNAI3	6.55738e-15	0.084848	0.337	0.288	1.54046e-10
ISCU	3.75918e-13	0.0846211	0.5	0.457	8.83106e-09
RPS15A	3.44939e-33	0.0846124	1	1	8.1033e-29
TUBA1B	2.5208e-15	0.0845467	0.616	0.567	5.92187e-11
RPS27A	3.76681e-34	0.0844554	1	1	8.84899e-30
GPSM3	8.90052e-12	0.0844474	0.696	0.66	2.09091e-07
SLC4A7	8.40952e-14	0.0844205	0.289	0.244	1.97557e-09
MIEN1	3.12056e-14	0.0841485	0.356	0.309	7.33082e-10
CAPN2	3.90125e-13	0.0840679	0.424	0.376	9.16481e-09
C16orf54	5.59869e-14	0.0840235	0.367	0.317	1.31524e-09
RECQL	2.47723e-14	0.0839516	0.338	0.29	5.81952e-10
TMBIM6	1.00302e-12	0.0836527	0.775	0.751	2.35628e-08
POLR1D	5.17755e-14	0.0835716	0.44	0.39	1.21631e-09
SPTAN1	3.2993e-14	0.0835429	0.361	0.311	7.75072e-10
SASH3	6.78316e-15	0.0835334	0.353	0.303	1.5935e-10
LY9	2.97937e-19	0.0835258	0.262	0.207	6.99915e-15
PRR5L	8.14497e-18	0.0835237	0.26	0.208	1.91342e-13
IL27RA	2.30298e-17	0.0835201	0.247	0.197	5.41015e-13
RAB14	3.16357e-14	0.0834932	0.365	0.317	7.43187e-10
ATP5MC2	9.70046e-12	0.0833542	0.855	0.834	2.27883e-07
LAMTOR5	3.6643e-16	0.0833373	0.432	0.377	8.60817e-12
JTB	3.21276e-13	0.0832824	0.598	0.554	7.54741e-09
EPSTI1	7.23355e-23	0.0832508	0.184	0.132	1.69931e-18
PAFAH1B1	1.27619e-13	0.0831768	0.342	0.296	2.99802e-09
ZNRD1	1.16678e-18	0.0831757	0.288	0.234	2.741e-14
PSME1	1.74535e-11	0.083122	0.865	0.857	4.10019e-07
PYCARD	8.57923e-13	0.0831016	0.362	0.317	2.01543e-08
SLTM	1.39188e-09	0.0830745	0.422	0.386	3.26981e-05
CCT6A	1.08146e-15	0.083017	0.34	0.288	2.54057e-11
RPS13	7.66657e-27	0.0829238	0.999	0.998	1.80103e-22
SMC3	2.011e-13	0.0827989	0.333	0.286	4.72424e-09
MAT2B	1.96499e-12	0.0827535	0.347	0.302	4.61615e-08
SON	7.16774e-15	0.082641	0.858	0.827	1.68385e-10
CASP4	7.82976e-11	0.0826347	0.452	0.411	1.83937e-06
TTC1	2.3793e-15	0.0826243	0.285	0.237	5.58946e-11
SCP2	9.62308e-13	0.082598	0.535	0.493	2.26066e-08
MRPL54	8.11421e-16	0.0825831	0.371	0.318	1.90619e-11
C11orf58	2.88085e-11	0.0823359	0.652	0.62	6.76768e-07
BRD7	1.84467e-14	0.0823358	0.386	0.334	4.3335e-10
IK	1.60397e-09	0.0822654	0.529	0.495	3.76805e-05
TSPAN32	1.78401e-18	0.0820891	0.254	0.201	4.191e-14
PSIP1	2.52228e-10	0.0820487	0.466	0.426	5.92534e-06
CGGBP1	5.71315e-13	0.0820341	0.313	0.268	1.34213e-08
HSP90AA1	3.45234e-19	0.0818842	0.942	0.924	8.11023e-15
RAB8A	3.85265e-14	0.081858	0.335	0.288	9.05066e-10
PRKY	1.14754e-24	0.0818175	0.135	0.089	2.6958e-20
UBTF	7.05067e-12	0.0817538	0.329	0.285	1.65634e-07
NUB1	5.52443e-09	0.0814849	0.389	0.353	0.00012978
ZNF217	2.47193e-18	0.081393	0.197	0.15	5.80706e-14
GTF2A2	4.87591e-16	0.0813917	0.368	0.315	1.14545e-11
SF3B5	2.25578e-12	0.0813653	0.527	0.486	5.29928e-08
SIT1	1.47135e-17	0.0813565	0.272	0.219	3.4565e-13
RSRC2	1.81387e-10	0.0813386	0.452	0.411	4.26115e-06
KIF21A	1.33712e-15	0.08132	0.201	0.158	3.14116e-11
TFAM	2.50487e-15	0.0812592	0.218	0.175	5.88444e-11
DRAP1	7.2582e-14	0.0812586	0.57	0.519	1.7051e-09
LSM14A	3.99666e-13	0.0812494	0.394	0.347	9.38895e-09
PRDX5	5.89098e-10	0.0811075	0.425	0.389	1.38391e-05
ACAA2	1.26245e-14	0.0810405	0.248	0.203	2.96575e-10
CCT5	1.41704e-14	0.0810322	0.332	0.283	3.32892e-10
PDCD7	7.2575e-17	0.0809666	0.288	0.235	1.70493e-12
CWC15	9.19595e-13	0.0809512	0.35	0.305	2.16031e-08
SNRPB	1.35786e-12	0.0809445	0.608	0.568	3.18987e-08
GLIPR1	5.97738e-12	0.0808548	0.429	0.385	1.40421e-07
GLIPR2	1.64082e-12	0.0806256	0.33	0.285	3.85462e-08
CHMP2A	6.7092e-15	0.0806145	0.397	0.345	1.57613e-10
GPR174	5.36124e-16	0.0805161	0.241	0.194	1.25946e-11
BLOC1S1	3.73279e-12	0.0804929	0.567	0.525	8.76908e-08
SKP1	3.38395e-15	0.0804477	0.768	0.72	7.94958e-11
SRP9	2.11817e-12	0.0804301	0.5	0.455	4.97599e-08
EIF4B	9.37963e-12	0.0802445	0.596	0.554	2.20346e-07
MOB3A	5.04951e-19	0.0800386	0.263	0.208	1.18623e-14
IRF1	1.70098e-08	0.0799959	0.638	0.607	0.000399594
POLD4	3.41084e-20	0.0799348	0.213	0.161	8.01276e-16
RNASET2	4.24313e-14	0.0797303	0.355	0.306	9.96797e-10
MICOS13	7.96676e-20	0.0797122	0.179	0.131	1.87155e-15
SCAF11	1.22956e-09	0.0796891	0.63	0.598	2.88848e-05
REST	8.316e-11	0.0796026	0.354	0.312	1.9536e-06
USP34	8.87984e-12	0.0795813	0.338	0.295	2.08605e-07
NEDD8	1.95343e-11	0.0795812	0.638	0.603	4.589e-07
SEC11C	8.4179e-15	0.0795709	0.36	0.309	1.97753e-10
EHD1	2.2938e-13	0.0795102	0.338	0.291	5.38859e-09
PCID2	3.15319e-13	0.0794248	0.269	0.226	7.40747e-09
FLT3LG	2.72958e-19	0.0794213	0.212	0.162	6.41233e-15
TMPO	3.20243e-13	0.0793676	0.311	0.264	7.52314e-09
SELENOF	4.07665e-15	0.0793425	0.444	0.39	9.57686e-11
RPL4	1.87588e-15	0.0793259	0.959	0.955	4.40682e-11
LAMTOR4	5.04356e-12	0.0793152	0.587	0.549	1.18483e-07
EP300	1.36366e-16	0.0790029	0.263	0.212	3.20351e-12
PAIP2	6.66288e-12	0.0790008	0.573	0.528	1.56524e-07
NDUFV2	1.36023e-15	0.0789144	0.391	0.336	3.19544e-11
GPATCH11	1.58679e-19	0.0789032	0.17	0.123	3.72769e-15
LSM6	9.26891e-17	0.0787846	0.301	0.249	2.17745e-12
PNRC1	1.07022e-09	0.0787759	0.863	0.851	2.51415e-05
MIER1	2.62852e-10	0.0787229	0.405	0.366	6.17492e-06
SNRPE	4.038e-15	0.0787115	0.371	0.32	9.48607e-11
SCML4	5.95502e-16	0.078685	0.26	0.212	1.39895e-11
ZC3H13	2.18065e-10	0.0786799	0.372	0.331	5.12279e-06
DAD1	1.32912e-10	0.078561	0.554	0.515	3.12238e-06
MOB1A	2.70282e-12	0.0785411	0.456	0.411	6.34946e-08
ZNF706	2.67901e-14	0.078503	0.402	0.35	6.29353e-10
GBP2	1.0093e-11	0.0783452	0.352	0.31	2.37105e-07
HINT1	3.78324e-11	0.0783405	0.816	0.791	8.88759e-07
TOMM5	2.05743e-18	0.0783366	0.336	0.276	4.83331e-14
MAP1LC3B	2.59743e-12	0.0783163	0.48	0.435	6.10188e-08
ICAM3	7.99734e-11	0.077908	0.569	0.529	1.87874e-06
TMED5	1.52165e-15	0.0778432	0.237	0.19	3.57466e-11
IRF2	1.55145e-13	0.077772	0.346	0.298	3.64466e-09
CCT7	4.14186e-12	0.0777325	0.354	0.311	9.73005e-08
TOP1	3.57611e-12	0.0775191	0.309	0.265	8.40099e-08
SMIM26	8.4934e-14	0.0774464	0.348	0.301	1.99527e-09
YBX1	1.99639e-08	0.0770697	0.862	0.852	0.000468992
EIF3A	7.2431e-09	0.0770549	0.531	0.499	0.000170155
CFL1	9.78752e-08	0.0769151	0.983	0.982	0.00229928
ATP5MC3	3.25691e-11	0.0767405	0.623	0.584	7.65114e-07
RBM8A	1.01376e-12	0.0767404	0.516	0.468	2.38153e-08
NUFIP2	3.42973e-12	0.0767378	0.309	0.266	8.05713e-08
RACK1	1.539e-14	0.0766961	0.995	0.994	3.61541e-10
SNX3	1.22686e-12	0.0765089	0.44	0.394	2.88215e-08
ARPC3	1.77563e-15	0.0764289	0.917	0.908	4.17132e-11
NDUFB7	5.09081e-12	0.0763928	0.59	0.547	1.19593e-07
HEBP2	4.22498e-14	0.0763523	0.269	0.223	9.92533e-10
NAP1L1	1.95683e-11	0.0763325	0.591	0.544	4.597e-07
LRRFIP1	2.35853e-09	0.0762449	0.742	0.72	5.54065e-05
MTIF3	1.15251e-09	0.0762007	0.272	0.236	2.70748e-05
SELENOS	5.93921e-13	0.076162	0.372	0.324	1.39524e-08
FNTA	1.42921e-15	0.0761264	0.267	0.219	3.3575e-11
COX4I1	1.95405e-11	0.0760906	0.924	0.913	4.59046e-07
DYNC1I2	1.14909e-15	0.0760237	0.306	0.253	2.69944e-11
LBH	1.79371e-10	0.0758929	0.549	0.51	4.21377e-06
HADHA	1.73596e-12	0.0758924	0.367	0.321	4.07812e-08
CSNK1A1	2.07863e-11	0.075882	0.422	0.38	4.88311e-07
MT-ATP8	8.07281e-16	0.075879	0.252	0.203	1.89646e-11
GTF2I	5.77924e-14	0.0758013	0.365	0.316	1.35766e-09
ATXN7L3B	2.1302e-13	0.0756942	0.266	0.222	5.00427e-09
YPEL5	1.54146e-12	0.0756176	0.425	0.376	3.6212e-08
UBXN4	6.69052e-11	0.0755546	0.471	0.428	1.57174e-06
MRPL41	4.92002e-14	0.0754984	0.375	0.325	1.15581e-09
SQSTM1	3.07483e-10	0.0753137	0.404	0.366	7.22339e-06
DPYD	6.5939e-24	0.0752199	0.153	0.104	1.54904e-19
NDUFB10	9.00551e-11	0.0752117	0.55	0.51	2.11558e-06
IDS	4.28944e-09	0.0752114	0.568	0.535	0.000100767
AMD1	2.7269e-11	0.075176	0.379	0.336	6.40603e-07
SNU13	1.74281e-11	0.0751537	0.523	0.48	4.0942e-07
STAG2	3.87499e-11	0.0751095	0.362	0.321	9.10312e-07
G3BP2	4.91118e-12	0.0750341	0.418	0.372	1.15373e-07
TDG	3.44627e-16	0.0750072	0.196	0.152	8.09598e-12
MRPL20	1.33988e-12	0.0749619	0.43	0.385	3.14765e-08
UBE2M	4.38006e-13	0.0747291	0.308	0.262	1.02896e-08
ANTXR2	4.83993e-30	0.0746106	0.109	0.063	1.137e-25
CCL3L1	6.13425e-20	0.0745323	0.122	0.082	1.44106e-15
FRG1	2.2483e-11	0.0744921	0.323	0.28	5.2817e-07
IQGAP1	1.5644e-09	0.0744712	0.649	0.619	3.67508e-05
ST8SIA4	1.76435e-15	0.0744571	0.221	0.176	4.14481e-11
BRK1	1.05854e-10	0.074444	0.613	0.577	2.48673e-06
GADD45GIP1	2.18068e-14	0.0744432	0.391	0.338	5.12285e-10
COX16	2.39159e-15	0.0744397	0.192	0.15	5.61832e-11
MRPS18C	2.12673e-14	0.0744346	0.266	0.22	4.99611e-10
STXBP3	4.56154e-14	0.0744168	0.226	0.183	1.0716e-09
MYBL1	1.39341e-08	0.0744156	0.502	0.468	0.00032734
DHX36	2.02313e-11	0.074357	0.425	0.381	4.75273e-07
RPLP0	3.53074e-11	0.0743391	0.976	0.978	8.29441e-07
CALCOCO2	1.48685e-14	0.0743342	0.245	0.199	3.49292e-10
SSBP1	3.43704e-12	0.0743124	0.547	0.505	8.0743e-08
MRFAP1	6.09201e-14	0.0740448	0.356	0.306	1.43113e-09
SET	2.68056e-08	0.074037	0.772	0.753	0.000629717
CLINT1	8.36494e-12	0.0740335	0.272	0.231	1.96509e-07
PATL2	3.08416e-11	0.0739427	0.368	0.323	7.24532e-07
PSMA4	9.45792e-09	0.073898	0.376	0.342	0.000222186
SUMO2	1.52257e-10	0.0738902	0.818	0.798	3.57681e-06
VDAC1	1.97473e-13	0.0737991	0.313	0.266	4.63904e-09
COPB2	2.73984e-16	0.0737608	0.203	0.158	6.43642e-12
MT-ND6	7.5603e-13	0.0737363	0.346	0.297	1.77607e-08
PRRC2C	4.3602e-08	0.0737064	0.721	0.695	0.0010243
SNRPD3	9.72107e-12	0.0735921	0.424	0.379	2.28367e-07
FAM174C	2.41462e-23	0.0735724	0.143	0.096	5.67243e-19
GTF3C6	1.10549e-12	0.0735519	0.325	0.28	2.59702e-08
IER3IP1	1.42095e-13	0.0735124	0.279	0.234	3.3381e-09
SELENOH	2.38462e-11	0.0734373	0.437	0.394	5.60194e-07
TERF2IP	1.00858e-10	0.0734325	0.552	0.511	2.36935e-06
FYTTD1	2.36052e-14	0.0734085	0.224	0.18	5.54534e-10
C12orf57	2.18065e-07	0.0733577	0.688	0.662	0.00512278
DDX46	3.48186e-10	0.0732968	0.529	0.488	8.17958e-06
UBXN1	2.02137e-10	0.0732514	0.609	0.574	4.74859e-06
RNF167	1.01145e-10	0.073216	0.363	0.321	2.37609e-06
HCG18	9.07651e-12	0.0732159	0.231	0.192	2.13225e-07
ARHGAP45	3.7286e-11	0.0732099	0.434	0.39	8.75922e-07
AGTRAP	1.07278e-12	0.073202	0.269	0.227	2.52018e-08
YAF2	3.13459e-13	0.0731937	0.222	0.18	7.36379e-09
RPL34	3.5254e-27	0.0731759	1	1	8.28187e-23
SAMD1	4.66853e-21	0.0730755	0.143	0.099	1.09673e-16
C4orf3	2.59055e-09	0.0729747	0.549	0.518	6.08572e-05
PURA	4.95743e-13	0.0729279	0.332	0.283	1.1646e-08
BATF	1.3977e-12	0.0728905	0.335	0.288	3.28347e-08
ABRACL	8.03758e-12	0.0728609	0.465	0.417	1.88819e-07
COX6C	2.37816e-11	0.0728078	0.827	0.804	5.58676e-07
VPS36	5.09132e-13	0.0727999	0.296	0.251	1.19605e-08
MESD	4.62053e-12	0.0727201	0.296	0.253	1.08545e-07
APPL1	2.51163e-13	0.0727082	0.251	0.207	5.90033e-09
EIF3D	2.6671e-09	0.0726896	0.427	0.39	6.26556e-05
EIF1B	1.56665e-11	0.0726622	0.36	0.316	3.68038e-07
POLR2K	1.1929e-13	0.0725845	0.359	0.309	2.80235e-09
PPM1G	3.84454e-10	0.072493	0.412	0.373	9.03159e-06
SYNE1	5.98543e-10	0.0724883	0.714	0.676	1.4061e-05
JAK1	4.17172e-12	0.0723775	0.731	0.694	9.80019e-08
EHMT1	6.71056e-16	0.0723624	0.211	0.166	1.57644e-11
THAP12	2.40531e-14	0.0723078	0.261	0.215	5.65056e-10
MIA2	1.71792e-12	0.0721553	0.241	0.201	4.03575e-08
C9orf78	3.81234e-10	0.0721427	0.549	0.51	8.95594e-06
HNRNPK	1.0696e-09	0.0721315	0.764	0.745	2.51272e-05
ITGAM	4.76588e-18	0.0721216	0.226	0.176	1.1196e-13
GZMH	1.03917e-08	0.0721195	0.972	0.965	0.000244121
RPS5	3.7841e-17	0.0720667	0.99	0.982	8.8896e-13
SSB	6.70964e-10	0.0720408	0.457	0.418	1.57623e-05
SNRPD1	2.48414e-11	0.0720066	0.36	0.317	5.83575e-07
PTPN4	2.60814e-11	0.0720011	0.523	0.478	6.12705e-07
RPL11	4.11755e-23	0.0719516	1	1	9.67295e-19
PSMC4	5.49442e-14	0.0718347	0.286	0.24	1.29075e-09
CD5	2.07816e-13	0.0717286	0.243	0.199	4.88202e-09
VBP1	9.59348e-16	0.0717225	0.232	0.186	2.2537e-11
NDUFB9	4.96993e-10	0.0717091	0.462	0.423	1.16754e-05
ECI2	6.46455e-20	0.0715673	0.172	0.125	1.51865e-15
TWF2	4.99048e-12	0.0715128	0.307	0.264	1.17236e-07
R3HDM2	4.55861e-09	0.0715038	0.293	0.258	0.000107091
IFI27L2	5.79421e-11	0.0714374	0.371	0.328	1.36118e-06
CD47	4.88834e-11	0.071433	0.633	0.593	1.14837e-06
DDX18	3.98391e-09	0.0712693	0.475	0.438	9.359e-05
PRPF40A	7.14545e-09	0.0712573	0.423	0.387	0.000167861
CEP350	2.086e-09	0.0710384	0.344	0.307	4.90044e-05
CCNL1	7.98174e-10	0.0710286	0.576	0.535	1.87507e-05
GABARAPL2	1.47745e-11	0.0710118	0.458	0.414	3.47082e-07
FXR1	8.56379e-10	0.0709823	0.351	0.312	2.01181e-05
NCK1	2.48177e-12	0.0708955	0.35	0.303	5.83017e-08
SPATA13	6.61472e-11	0.0708546	0.295	0.255	1.55393e-06
TAF7	1.94632e-09	0.0708053	0.483	0.443	4.57229e-05
DYRK2	1.36497e-12	0.0707509	0.274	0.23	3.20658e-08
NDUFB8	1.41593e-09	0.0707306	0.538	0.502	3.32631e-05
UBC	4.5511e-13	0.0706927	0.974	0.975	1.06914e-08
RAD23A	7.95842e-11	0.070669	0.357	0.315	1.86959e-06
LFNG	3.77419e-19	0.0705347	0.173	0.127	8.86633e-15
OCIAD1	3.63079e-09	0.070493	0.391	0.353	8.52946e-05
TRAPPC5	1.07724e-15	0.0704388	0.199	0.155	2.53065e-11
EIF4E3	1.89694e-11	0.0703371	0.232	0.193	4.4563e-07
CDC37	5.20814e-09	0.0703365	0.452	0.416	0.00012235
RAB29	2.60646e-07	0.0703332	0.405	0.373	0.00612309
PIM1	1.61188e-12	0.0703282	0.327	0.279	3.78662e-08
TPST2	6.10317e-08	0.0703027	0.471	0.437	0.00143376
LARS	1.97463e-12	0.0702683	0.215	0.176	4.6388e-08
ZNHIT1	3.72534e-10	0.0702447	0.426	0.385	8.75157e-06
SRSF5	1.37488e-11	0.0702266	0.882	0.855	3.22986e-07
EPRS	1.05777e-09	0.0701958	0.269	0.233	2.48491e-05
PYURF	2.38136e-11	0.0701684	0.4	0.356	5.59428e-07
NEU1	2.74566e-14	0.0700663	0.107	0.076	6.4501e-10
WIPF1	4.55508e-09	0.0699981	0.575	0.537	0.000107008
GRB2	3.75491e-09	0.0699763	0.397	0.36	8.82103e-05
CTCF	4.26573e-11	0.0698522	0.314	0.273	1.00211e-06
GIMAP2	1.45078e-13	0.0698367	0.256	0.212	3.40818e-09
ZBTB11	1.75591e-14	0.0698355	0.176	0.136	4.12499e-10
ENO1	1.8938e-08	0.0698134	0.623	0.597	0.000444893
ATF4	8.58896e-12	0.0698	0.285	0.243	2.01772e-07
PPIB	4.5004e-08	0.0697839	0.757	0.736	0.00105723
G3BP1	1.8579e-09	0.0696643	0.341	0.303	4.36458e-05
ADD1	1.77554e-11	0.069596	0.37	0.325	4.1711e-07
SRI	4.73473e-10	0.0695954	0.427	0.387	1.11228e-05
DNAJC19	1.21703e-12	0.0695591	0.296	0.251	2.85904e-08
PRDX1	4.13764e-11	0.0695067	0.455	0.411	9.72013e-07
SSNA1	9.65538e-10	0.0694172	0.394	0.355	2.26824e-05
LYSMD2	1.91624e-14	0.0693616	0.222	0.179	4.50164e-10
DDX39B	1.35417e-12	0.0693034	0.314	0.268	3.18122e-08
ARCN1	1.55648e-14	0.0692387	0.214	0.171	3.65648e-10
TMEM14B	2.75488e-11	0.0691291	0.333	0.29	6.47176e-07
MDH1	2.07831e-11	0.0690865	0.333	0.29	4.88237e-07
PCBP2	2.29662e-07	0.0689929	0.667	0.649	0.00539521
HSPA1A	2.3807e-18	0.06896	0.17	0.125	5.59273e-14
ATP5F1B	3.32023e-09	0.0688053	0.471	0.434	7.79988e-05
SLAMF1	2.16046e-25	0.0687904	0.102	0.061	5.07535e-21
HLA-DPB1	3.22887e-10	0.0687771	0.775	0.746	7.58525e-06
SH2D3C	1.04553e-20	0.0687508	0.142	0.098	2.45616e-16
SH3KBP1	6.93635e-10	0.0687013	0.5	0.459	1.62949e-05
MRPS34	1.43274e-11	0.0686874	0.35	0.306	3.36579e-07
IER5L	4.68575e-20	0.0686261	0.112	0.073	1.10078e-15
HNRNPA2B1	3.74328e-11	0.0686153	0.924	0.911	8.79371e-07
BST2	3.16377e-10	0.0686077	0.461	0.419	7.43233e-06
GSTP1	2.93076e-07	0.0685654	0.695	0.671	0.00688493
HMGN3	3.01295e-09	0.0684284	0.439	0.401	7.07801e-05
SUN2	9.24682e-09	0.0684262	0.635	0.61	0.000217226
CCT8	3.83293e-11	0.0682856	0.333	0.291	9.00432e-07
PLEC	1.15332e-12	0.0682764	0.188	0.15	2.70937e-08
CD37	1.74743e-07	0.068058	0.764	0.755	0.00410507
DOCK8	1.14333e-08	0.0679109	0.445	0.409	0.000268591
RTN4	1.48566e-09	0.0678666	0.414	0.371	3.49012e-05
TMOD3	4.96537e-09	0.0678587	0.35	0.313	0.000116647
HSPD1	3.46297e-10	0.0678419	0.291	0.252	8.13521e-06
CHMP3	4.5093e-12	0.0676618	0.242	0.201	1.05933e-07
RHOH	1.315e-12	0.0674619	0.366	0.316	3.08919e-08
RAC1	7.21526e-09	0.067457	0.544	0.513	0.000169501
LSM7	9.39897e-10	0.0674412	0.479	0.44	2.20801e-05
SSR2	1.42812e-07	0.0674366	0.746	0.729	0.00335493
PPID	6.66861e-14	0.0673327	0.214	0.171	1.56659e-09
FOXN3	2.85218e-08	0.0673256	0.412	0.375	0.000670035
ARHGDIA	3.10959e-08	0.0673083	0.502	0.468	0.000730505
CSNK2A2	1.96475e-17	0.0672865	0.188	0.142	4.6156e-13
COPE	1.32432e-09	0.0672305	0.537	0.498	3.11108e-05
REXO2	3.99393e-15	0.0671698	0.218	0.173	9.38255e-11
PCMT1	3.72259e-11	0.0671418	0.329	0.287	8.7451e-07
CNPY2	6.48529e-11	0.0669811	0.295	0.256	1.52352e-06
PPP4R3A	1.02667e-10	0.0669543	0.331	0.29	2.41186e-06
VPS13C	7.37991e-08	0.0668659	0.428	0.396	0.00173369
TUFM	1.2566e-08	0.0668072	0.375	0.34	0.000295199
ZBTB7A	1.35511e-07	0.0667947	0.522	0.491	0.00318341
NCOR1	1.81895e-07	0.0667735	0.47	0.44	0.00427307
ATP5IF1	8.36197e-08	0.0666364	0.65	0.624	0.0019644
RALBP1	2.83441e-10	0.0665723	0.378	0.335	6.65859e-06
SLK	7.30649e-12	0.0665244	0.239	0.199	1.71644e-07
MORC3	2.91447e-09	0.0664885	0.252	0.219	6.84666e-05
ANP32B	3.92172e-09	0.0664388	0.591	0.559	9.2129e-05
PSMD9	1.16033e-16	0.0664352	0.236	0.186	2.72586e-12
EIF1AX	6.82237e-10	0.0663536	0.412	0.369	1.60271e-05
VPS28	2.25867e-09	0.0663125	0.507	0.471	5.30608e-05
PDCD4	3.76527e-09	0.0662818	0.504	0.464	8.84537e-05
CHCHD1	1.24516e-15	0.0662331	0.195	0.151	2.92514e-11
TEX264	4.70445e-10	0.0662287	0.292	0.254	1.10517e-05
ETHE1	1.47948e-13	0.0661926	0.203	0.162	3.4756e-09
PSMB2	7.26641e-11	0.0661568	0.357	0.314	1.70703e-06
GCLM	5.59426e-13	0.0661285	0.203	0.163	1.3142e-08
RAB10	3.12279e-13	0.0661268	0.216	0.175	7.33607e-09
CD58	4.99683e-13	0.0660193	0.203	0.163	1.17386e-08
TOMM20	1.16728e-08	0.0659454	0.546	0.509	0.000274219
TSPAN2	4.20085e-14	0.0658901	0.188	0.147	9.86864e-10
KIF5B	5.06144e-09	0.065846	0.381	0.344	0.000118903
VPS35	2.35322e-12	0.0658036	0.246	0.204	5.52819e-08
DANCR	5.91036e-17	0.0657685	0.134	0.096	1.38846e-12
TBC1D10C	1.72415e-08	0.0656134	0.606	0.576	0.000405037
XIAP	8.16996e-11	0.0655762	0.242	0.203	1.91929e-06
MRPS5	8.22297e-11	0.0654886	0.244	0.206	1.93174e-06
IL16	7.22925e-10	0.0654754	0.311	0.272	1.6983e-05
TALDO1	4.84631e-12	0.065405	0.328	0.283	1.1385e-07
ARL14EP	4.01777e-14	0.0653882	0.162	0.124	9.43856e-10
BRD2	1.69496e-08	0.0652831	0.418	0.382	0.000398181
SAP30	7.00575e-18	0.0652681	0.165	0.121	1.64579e-13
RAB1B	2.47389e-11	0.0652484	0.27	0.229	5.81167e-07
CDC5L	3.15989e-10	0.0652036	0.245	0.208	7.4232e-06
SUDS3	5.27755e-14	0.0651331	0.167	0.129	1.2398e-09
RPL22	4.44568e-17	0.0650883	0.996	0.995	1.04438e-12
LBR	7.82223e-10	0.0649843	0.345	0.306	1.8376e-05
BOLA3	8.52234e-12	0.0649815	0.211	0.173	2.00207e-07
TRA2A	1.50584e-09	0.0649575	0.395	0.353	3.53752e-05
DDX1	9.88904e-13	0.0649573	0.206	0.166	2.32313e-08
IL10RA	3.90076e-08	0.0648819	0.525	0.49	0.000916367
PBXIP1	5.45175e-09	0.0648292	0.293	0.257	0.000128072
SRP54	1.75847e-13	0.0648102	0.21	0.169	4.13099e-09
MTLN	5.16616e-21	0.0647484	0.111	0.072	1.21363e-16
THUMPD1	2.60878e-08	0.0647379	0.364	0.33	0.000612856
RAP2B	8.01867e-08	0.0644948	0.429	0.393	0.00188375
LIMA1	9.99209e-13	0.0643844	0.157	0.122	2.34734e-08
PLP2	3.71423e-11	0.0642532	0.233	0.194	8.72548e-07
COX7A2L	3.46854e-08	0.0642126	0.427	0.394	0.000814829
TAOK3	5.12776e-08	0.0641018	0.496	0.462	0.00120461
CFAP97	1.42696e-08	0.0640871	0.298	0.263	0.000335221
MAGOH	8.17926e-10	0.0640538	0.399	0.36	1.92147e-05
EGLN2	8.18119e-25	0.0640377	0.107	0.065	1.92193e-20
MT-ND4L	1.78923e-07	0.064024	0.641	0.612	0.00420326
CDC40	2.58896e-09	0.0640086	0.281	0.246	6.08199e-05
RPL39	1.54249e-25	0.0639663	1	1	3.62362e-21
H2AFV	7.43331e-09	0.0639565	0.516	0.478	0.000174623
COMMD8	1.36976e-11	0.0638881	0.239	0.199	3.21784e-07
CHD9	9.72491e-09	0.0638804	0.243	0.21	0.000228458
ERH	2.87465e-10	0.0637752	0.483	0.439	6.75312e-06
JAKMIP2	3.53882e-13	0.0637314	0.176	0.138	8.3134e-09
RSL24D1	6.53605e-09	0.0637305	0.48	0.441	0.000153545
ITGB1BP1	2.56933e-10	0.0636563	0.299	0.26	6.03587e-06
VDAC2	3.68321e-09	0.0636342	0.345	0.307	8.65259e-05
EIF6	1.3672e-10	0.0635631	0.288	0.249	3.21182e-06
MIA3	3.88362e-09	0.0634805	0.253	0.218	9.12339e-05
SUPT4H1	2.42948e-09	0.0634672	0.374	0.335	5.70732e-05
CXCR3	2.64366e-21	0.0634141	0.126	0.084	6.21048e-17
GSTK1	9.29205e-08	0.063266	0.617	0.586	0.00218289
TUBB	5.453e-10	0.06322	0.385	0.345	1.28102e-05
ST6GAL1	6.40559e-10	0.0631809	0.249	0.213	1.5048e-05
XPO1	2.69805e-08	0.06318	0.286	0.252	0.000633825
MAP4	9.83613e-10	0.0631397	0.276	0.239	2.3107e-05
HSPE1	7.51255e-08	0.0630965	0.445	0.412	0.00176485
SENP6	1.26412e-09	0.063072	0.285	0.248	2.96966e-05
MRPS31	1.88031e-08	0.0630633	0.228	0.195	0.000441723
PPP1CB	5.50607e-11	0.0630439	0.373	0.328	1.29349e-06
PSTPIP1	2.90074e-12	0.0630156	0.267	0.224	6.81442e-08
THOC7	1.87917e-08	0.0630059	0.3	0.266	0.000441454
URI1	8.1321e-08	0.0629706	0.392	0.359	0.00191039
ITM2B	4.76553e-10	0.0629705	0.915	0.899	1.11952e-05
NPM1	2.90832e-10	0.062933	0.877	0.865	6.83222e-06
ILK	6.98513e-13	0.0628099	0.197	0.158	1.64095e-08
ECH1	3.72763e-07	0.0628075	0.369	0.339	0.00875694
MTDH	3.3624e-07	0.0628074	0.543	0.51	0.00789896
AURKAIP1	3.18419e-10	0.0627837	0.418	0.375	7.48029e-06
FLOT1	4.10156e-13	0.0627813	0.222	0.18	9.63539e-09
ZFAND6	4.8354e-09	0.0626581	0.303	0.267	0.000113593
PITPNB	6.6634e-11	0.0626575	0.226	0.188	1.56537e-06
EOMES	4.77494e-12	0.0626071	0.224	0.184	1.12173e-07
TMED10	1.99175e-09	0.062547	0.354	0.315	4.67902e-05
MRPL57	1.41075e-07	0.0624928	0.338	0.306	0.00331412
ATP6V1F	5.97756e-08	0.062422	0.47	0.436	0.00140425
SEC62	1.03007e-07	0.0623461	0.559	0.524	0.00241984
AP2S1	4.08959e-10	0.0622211	0.402	0.36	9.60726e-06
EVI2A	2.62754e-11	0.0621797	0.221	0.182	6.17262e-07
MRPS36	2.44684e-09	0.0620698	0.253	0.218	5.74811e-05
TIAL1	2.20004e-08	0.062066	0.337	0.301	0.000516832
POLR2F	9.05495e-11	0.0620551	0.308	0.267	2.12719e-06
LRIF1	1.42263e-14	0.0620451	0.156	0.117	3.34204e-10
ANAPC11	7.65724e-08	0.0620213	0.354	0.321	0.00179884
ATP5MF	4.60366e-08	0.0619698	0.585	0.558	0.00108149
TRIP12	1.83848e-10	0.0619431	0.249	0.211	4.31895e-06
CD3G	6.846e-09	0.0617792	0.941	0.927	0.000160826
EID1	7.64163e-09	0.061697	0.632	0.594	0.000179517
AKT3	3.85801e-16	0.0616806	0.166	0.124	9.06324e-12
SFT2D1	2.07718e-08	0.0616727	0.237	0.206	0.00048797
USP15	2.24446e-07	0.0616198	0.39	0.358	0.00527268
GBP1	1.18508e-08	0.0616084	0.223	0.191	0.0002784
MFSD10	2.07328e-07	0.0615618	0.355	0.322	0.00487056
RASGRP1	3.75048e-07	0.0615406	0.52	0.486	0.00881064
TUT7	9.30583e-09	0.0615001	0.226	0.193	0.000218612
TRAT1	1.24939e-19	0.0614764	0.136	0.094	2.93507e-15
RABEP1	3.16402e-13	0.0614134	0.19	0.15	7.43292e-09
PPP4R3B	4.70453e-09	0.0614005	0.271	0.235	0.000110519
DNAJA2	6.52308e-09	0.0613647	0.313	0.277	0.00015324
SDF2L1	2.56518e-09	0.0612685	0.279	0.241	6.02612e-05
CUL3	1.78165e-09	0.0612103	0.265	0.228	4.18544e-05
ACIN1	1.86341e-08	0.061191	0.267	0.233	0.000437752
ARF1	8.41958e-08	0.0611385	0.595	0.567	0.00197793
CRBN	7.23702e-08	0.0611047	0.426	0.393	0.00170012
SPTY2D1	9.99825e-09	0.0610951	0.217	0.185	0.000234879
SFT2D2	4.21794e-08	0.0610837	0.257	0.225	0.000990878
RAB2A	3.69399e-08	0.0609116	0.39	0.354	0.000867791
ADA	4.55122e-17	0.0608976	0.145	0.105	1.06917e-12
SF3B6	4.59642e-09	0.0608825	0.446	0.406	0.000107979
NUDC	1.1243e-07	0.060827	0.343	0.31	0.0026412
TRNT1	5.93537e-17	0.0607524	0.137	0.098	1.39434e-12
ARPC4	3.13752e-07	0.0607151	0.574	0.546	0.00737067
AAK1	4.00601e-08	0.0607127	0.736	0.702	0.000941092
NARS	2.76235e-10	0.0606113	0.23	0.193	6.4893e-06
CPNE3	1.62655e-08	0.0605473	0.262	0.228	0.000382108
MT1E	3.03662e-10	0.060535	0.152	0.122	7.13364e-06
ESYT1	6.6638e-11	0.060493	0.228	0.191	1.56546e-06
CDC26	1.11654e-11	0.0604074	0.28	0.237	2.62298e-07
NDUFA7	8.92261e-15	0.0603577	0.158	0.119	2.0961e-10
AIDA	1.69956e-11	0.0603298	0.195	0.158	3.99261e-07
RPA2	6.02717e-11	0.0603232	0.333	0.289	1.4159e-06
SRP19	3.78338e-08	0.0601826	0.384	0.348	0.000888791
PFDN5	1.40211e-09	0.0601329	0.971	0.964	3.29383e-05
SRP14	4.24883e-12	0.0601058	0.959	0.957	9.98136e-08
TAF10	3.81729e-07	0.0599362	0.442	0.409	0.00896758
HMGB1	1.05722e-10	0.0598142	0.964	0.955	2.48363e-06
COA6	2.88815e-14	0.0597516	0.154	0.117	6.78484e-10
SKA2	3.54628e-14	0.0597307	0.181	0.141	8.33092e-10
KIAA0040	2.29598e-11	0.0596906	0.195	0.159	5.39372e-07
IL7R	2.28389e-08	0.0596211	0.413	0.367	0.000536531
SERP1	5.46252e-09	0.0596158	0.548	0.508	0.000128325
ATP5F1D	6.9648e-08	0.0595298	0.631	0.598	0.00163617
MKNK2	1.26302e-10	0.0594794	0.26	0.221	2.96709e-06
RASAL3	3.02136e-07	0.0594791	0.414	0.382	0.00709777
PDLIM2	2.17629e-08	0.0594617	0.312	0.276	0.000511253
SRPRA	6.37599e-08	0.0593993	0.306	0.273	0.00149785
OSTC	2.24216e-08	0.0593833	0.358	0.323	0.000526727
TXNDC17	3.57478e-11	0.0593058	0.232	0.192	8.39788e-07
SSBP3	2.49025e-08	0.0592706	0.404	0.366	0.00058501
XPC	1.9267e-09	0.0592684	0.213	0.18	4.52621e-05
CD46	1.54858e-07	0.059218	0.359	0.326	0.00363791
AHSA1	3.07683e-10	0.0592084	0.248	0.21	7.22808e-06
EIF2AK1	8.23697e-09	0.0591672	0.257	0.223	0.000193503
CASP1	6.37126e-09	0.0590632	0.318	0.281	0.000149674
EIF4EBP2	2.93495e-08	0.0590256	0.263	0.23	0.000689479
TMEM120B	4.81998e-09	0.0589947	0.227	0.194	0.000113231
HSPA9	2.20848e-07	0.0589774	0.338	0.307	0.00518815
RSBN1L	3.98332e-08	0.0588959	0.419	0.382	0.000935761
TMSB10	3.14289e-13	0.0588614	1	1	7.38327e-09
MANF	5.85013e-10	0.0588264	0.282	0.243	1.37431e-05
C1D	9.27486e-10	0.0587632	0.265	0.228	2.17885e-05
AL662844.4	1.15326e-11	0.0587603	0.136	0.105	2.70923e-07
PWP1	1.66935e-10	0.0587184	0.23	0.192	3.92163e-06
PSMD4	1.45203e-08	0.0586516	0.365	0.328	0.000341112
SLC25A5	2.83675e-07	0.0586468	0.481	0.445	0.0066641
GLO1	9.54433e-10	0.0586234	0.221	0.187	2.24215e-05
TCHP	1.91243e-12	0.0586128	0.155	0.12	4.49269e-08
PFKP	1.6673e-16	0.0585486	0.138	0.099	3.91681e-12
SIVA1	5.01294e-10	0.0583978	0.34	0.299	1.17764e-05
TCP1	9.60858e-10	0.0583281	0.25	0.214	2.25725e-05
ATP2B1	5.20099e-10	0.05832	0.262	0.223	1.22182e-05
PSAP	2.4794e-07	0.0582649	0.39	0.357	0.0058246
MFAP1	1.10578e-13	0.0582445	0.137	0.102	2.59771e-09
CAPZA2	9.30886e-10	0.0582371	0.259	0.222	2.18684e-05
RBM26	1.07933e-07	0.0582136	0.281	0.249	0.00253556
ZFR	3.10391e-09	0.0581784	0.22	0.187	7.29171e-05
CFDP1	2.3091e-07	0.0581636	0.295	0.263	0.00542454
CSNK2A1	9.87264e-09	0.0581281	0.273	0.238	0.000231928
CAPRIN1	1.10521e-10	0.0580344	0.203	0.167	2.59635e-06
EMC6	2.34918e-10	0.0580298	0.275	0.236	5.5187e-06
LYZ	4.04622e-10	0.0580057	0.142	0.111	9.50538e-06
MRPS26	1.78642e-10	0.0580024	0.217	0.181	4.19666e-06
USP14	3.50535e-09	0.0579857	0.222	0.188	8.23477e-05
PBRM1	2.31361e-09	0.0579282	0.259	0.223	5.43513e-05
STRN	4.22983e-11	0.0579205	0.185	0.149	9.93672e-07
ING2	1.5431e-14	0.0578628	0.102	0.071	3.62506e-10
STUB1	1.43065e-07	0.0578362	0.435	0.402	0.00336089
CHCHD10	3.52937e-08	0.0578198	0.288	0.254	0.00082912
ATP5F1C	5.05327e-08	0.0578094	0.421	0.387	0.00118712
SUGT1	2.40407e-09	0.0577297	0.262	0.226	5.64763e-05
DEDD2	3.3555e-11	0.0577282	0.216	0.178	7.88274e-07
TMX1	1.92875e-09	0.0576151	0.204	0.171	4.53101e-05
SMAD7	4.31482e-13	0.05759	0.244	0.198	1.01364e-08
SLIRP	2.51347e-09	0.0575855	0.263	0.227	5.90465e-05
STN1	2.29063e-12	0.0575669	0.156	0.121	5.38115e-08
DENR	2.09507e-08	0.0574226	0.282	0.247	0.000492174
ARL4A	2.03011e-14	0.057381	0.157	0.118	4.76913e-10
RPP21	1.5034e-19	0.0573067	0.113	0.074	3.53179e-15
CCT4	1.64874e-07	0.0572744	0.32	0.288	0.00387322
RPL7L1	3.27095e-09	0.0569571	0.292	0.254	7.68413e-05
UBE2N	7.76309e-08	0.0569188	0.342	0.307	0.0018237
SYF2	6.17576e-08	0.0568502	0.572	0.541	0.00145081
HMOX2	1.28046e-07	0.056818	0.349	0.316	0.00300806
CCDC28A	2.75714e-10	0.0567767	0.169	0.137	6.47708e-06
PLA2G16	2.49609e-07	0.0567707	0.145	0.121	0.00586383
SFPQ	2.0697e-07	0.0566901	0.493	0.458	0.00486213
ABI1	2.87169e-07	0.0566509	0.276	0.245	0.00674616
EIF2S1	6.64719e-13	0.0566465	0.199	0.159	1.56156e-08
RNH1	1.13737e-07	0.0566096	0.323	0.289	0.00267191
LEO1	5.61465e-12	0.0566054	0.148	0.115	1.31899e-07
VPS29	1.03368e-07	0.0565716	0.325	0.292	0.00242831
FAM89B	3.86152e-07	0.0565285	0.334	0.302	0.00907149
CHCHD2	3.2214e-07	0.0565185	0.849	0.841	0.00756772
MRPL52	2.40116e-07	0.056426	0.288	0.256	0.00564081
MARCH7	1.98972e-08	0.0563619	0.298	0.262	0.000467425
SPAG7	6.98956e-08	0.0563227	0.275	0.243	0.00164199
GOPC	5.40454e-10	0.0562475	0.188	0.155	1.26964e-05
ADGRG5	4.06933e-14	0.0562008	0.147	0.111	9.55968e-10
CHORDC1	2.96429e-08	0.0560508	0.239	0.207	0.000696371
RAP1A	1.28298e-07	0.0559705	0.468	0.433	0.00301397
BLOC1S4	8.12087e-09	0.0559073	0.275	0.239	0.000190776
PPP3CA	3.41167e-10	0.0557845	0.261	0.221	8.01468e-06
MPC2	9.66361e-09	0.0557764	0.308	0.272	0.000227017
RTRAF	2.88029e-07	0.0557402	0.426	0.39	0.00676637
ANP32A	1.5069e-07	0.0557365	0.396	0.361	0.00354001
TRAM1	2.6398e-07	0.055708	0.397	0.362	0.00620143
TMEM167A	3.67317e-09	0.055693	0.216	0.183	8.629e-05
SARNP	4.7594e-12	0.0556902	0.188	0.15	1.11808e-07
LSM10	1.03239e-08	0.0556466	0.265	0.231	0.000242529
COX8A	4.04595e-07	0.0555457	0.642	0.612	0.00950474
CYB561D2	3.40386e-09	0.0555062	0.255	0.219	7.99634e-05
TXNL1	1.03941e-10	0.0554804	0.259	0.219	2.44177e-06
AC020916.1	1.92786e-15	0.0554614	0.259	0.207	4.52893e-11
CTSS	9.67021e-08	0.0554603	0.481	0.442	0.00227173
GDI2	1.20036e-07	0.0554589	0.338	0.304	0.00281988
ZMAT2	1.2496e-07	0.0554509	0.35	0.316	0.00293557
PIK3CG	2.18459e-14	0.0554346	0.136	0.1	5.13204e-10
NDUFB6	3.03498e-09	0.0554242	0.267	0.231	7.12978e-05
ARFGEF1	3.82762e-10	0.0551778	0.227	0.19	8.99184e-06
CACYBP	1.70387e-08	0.0551583	0.28	0.245	0.000400272
SDF2	1.84364e-09	0.0551423	0.263	0.226	4.33109e-05
PHAX	2.2466e-07	0.0551284	0.229	0.2	0.0052777
C4orf48	6.39663e-08	0.0551061	0.271	0.237	0.0015027
NBDY	1.38247e-08	0.0549775	0.226	0.193	0.000324769
FDX1	4.44916e-09	0.0549597	0.244	0.209	0.00010452
IP6K2	1.03422e-09	0.0549348	0.191	0.158	2.4296e-05
ACADM	2.55058e-13	0.0548456	0.154	0.118	5.99182e-09
OASL	3.06999e-10	0.0547838	0.191	0.157	7.21203e-06
KPNA4	1.85115e-07	0.0547661	0.283	0.251	0.00434872
DYNLT3	3.42813e-11	0.0545529	0.181	0.146	8.05337e-07
DCK	3.3626e-10	0.0545331	0.205	0.169	7.89942e-06
SLC25A24	2.87019e-10	0.0544997	0.149	0.119	6.74265e-06
APOBR	5.49692e-15	0.0544388	0.114	0.081	1.29134e-10
SPEN	2.69375e-07	0.0544044	0.218	0.189	0.00632816
CENPK	1.51822e-11	0.0542655	0.151	0.118	3.56661e-07
SYNCRIP	3.55289e-07	0.0542407	0.312	0.28	0.00834644
SNHG29	2.96438e-11	0.0542234	0.354	0.302	6.96392e-07
PSMD2	2.15235e-08	0.0542213	0.263	0.229	0.000505631
UBR2	4.19632e-08	0.0542135	0.25	0.217	0.0009858
TLE4	1.22988e-07	0.0541231	0.343	0.309	0.00288923
CTR9	6.00663e-09	0.0540716	0.224	0.19	0.000141108
SHOC2	2.64438e-08	0.0540077	0.246	0.212	0.000621218
TRPV2	2.63181e-10	0.0538955	0.202	0.167	6.18264e-06
CALHM2	4.9856e-12	0.0538646	0.161	0.126	1.17122e-07
RPP38	3.08732e-12	0.0537861	0.125	0.094	7.25274e-08
ASXL1	3.09961e-09	0.0537771	0.231	0.197	7.2816e-05
TC2N	1.25628e-07	0.0537758	0.327	0.292	0.00295124
NR4A2	4.41085e-08	0.0537149	0.244	0.21	0.0010362
PFDN6	7.01269e-11	0.0537008	0.202	0.166	1.64742e-06
PPP6R1	1.31787e-07	0.0536981	0.274	0.242	0.00309594
ACBD5	2.56355e-09	0.0535259	0.171	0.141	6.0223e-05
PLPBP	6.01782e-13	0.053483	0.136	0.102	1.41371e-08
PFDN1	4.28834e-08	0.053364	0.275	0.241	0.00100742
CASP8AP2	1.09118e-08	0.053348	0.176	0.145	0.00025634
PSMA6	1.83489e-09	0.0533277	0.301	0.261	4.31053e-05
SMC5	6.23865e-08	0.0531781	0.226	0.195	0.00146558
FKBP3	1.60593e-08	0.0531644	0.236	0.203	0.000377266
SEPTIN2	4.46903e-09	0.0531288	0.182	0.15	0.000104987
XPA	4.93854e-08	0.0530392	0.236	0.204	0.00116016
MRPL14	7.67756e-12	0.0529783	0.21	0.171	1.80361e-07
DTHD1	5.075e-12	0.0529736	0.152	0.118	1.19222e-07
CD247	1.9612e-11	0.0529005	0.714	0.664	4.60725e-07
DAXX	1.24205e-07	0.0528132	0.232	0.201	0.00291782
CCDC112	5.78134e-08	0.052805	0.125	0.101	0.00135815
GNB1	3.14599e-07	0.0527803	0.427	0.393	0.00739055
MRFAP1L1	9.82999e-08	0.0526823	0.247	0.216	0.00230926
ANKRD28	3.16692e-08	0.0525927	0.19	0.161	0.000743974
FIP1L1	3.13847e-08	0.0525883	0.243	0.21	0.00073729
TOB2	7.99678e-13	0.0525275	0.139	0.104	1.8786e-08
ANKLE2	1.35265e-07	0.0524969	0.192	0.164	0.00317765
NRBF2	2.24213e-11	0.0524844	0.16	0.126	5.26721e-07
IARS2	4.27541e-09	0.0524434	0.183	0.152	0.000100438
PFDN4	6.19162e-08	0.0521721	0.208	0.178	0.00145454
PTEN	2.35323e-07	0.0521597	0.244	0.213	0.0055282
NDUFA6	5.10824e-08	0.0521469	0.357	0.319	0.00120003
LSM12	8.14316e-10	0.0521362	0.194	0.16	1.91299e-05
LARP1	1.96503e-08	0.0520925	0.202	0.171	0.000461625
DNMT1	6.67221e-08	0.0520918	0.269	0.235	0.00156744
DDX23	3.0846e-08	0.0520399	0.198	0.168	0.000724635
CAMK2N1	1.32535e-13	0.0519986	0.124	0.091	3.1135e-09
NDUFC2	2.29312e-07	0.0519885	0.525	0.486	0.00538699
CNOT4	4.34048e-08	0.0519821	0.241	0.209	0.00101966
SKAP2	3.49093e-08	0.0519635	0.188	0.158	0.00082009
BAZ1B	7.92956e-08	0.0519198	0.284	0.249	0.00186281
TANK	6.90574e-08	0.0519019	0.236	0.204	0.0016223
IGFLR1	1.73703e-15	0.0518664	0.104	0.072	4.08063e-11
C21orf91	7.50958e-11	0.051836	0.166	0.133	1.76415e-06
PKM	1.47138e-07	0.0517725	0.375	0.338	0.00345657
EIF4E2	2.00237e-08	0.0516708	0.219	0.187	0.000470397
KCNAB2	6.00368e-08	0.0515114	0.277	0.244	0.00141039
VEZF1	2.0442e-07	0.0514442	0.207	0.178	0.00480223
GRHPR	4.60328e-10	0.0512199	0.175	0.142	1.0814e-05
PFDN2	2.73145e-08	0.0511019	0.31	0.274	0.000641672
THAP5	5.22029e-12	0.0510147	0.131	0.099	1.22635e-07
MRPL22	2.00226e-09	0.0509688	0.192	0.16	4.70371e-05
GATA3	8.55312e-08	0.0508823	0.22	0.189	0.0020093
STAU1	5.04236e-08	0.0508664	0.221	0.189	0.00118455
AHCTF1	1.65802e-10	0.0508328	0.144	0.113	3.89502e-06
ANTKMT	4.38945e-11	0.0507134	0.113	0.085	1.03117e-06
MPLKIP	2.17319e-08	0.0506985	0.2	0.169	0.000510525
RNF181	1.63099e-08	0.0506889	0.303	0.266	0.000383153
TRANK1	3.36746e-09	0.0506827	0.213	0.179	7.91084e-05
MAZ	1.39073e-07	0.0506067	0.402	0.365	0.0032671
CLTC	2.42272e-09	0.050555	0.219	0.184	5.69145e-05
CHCHD7	2.1441e-09	0.0505253	0.196	0.163	5.03691e-05
STARD3NL	2.51636e-07	0.0503123	0.198	0.17	0.00591143
ATR	2.4388e-09	0.0502911	0.184	0.151	5.72924e-05
KLF13	1.06037e-07	0.0502712	0.567	0.533	0.00249103
KRCC1	6.01753e-08	0.0502352	0.178	0.15	0.00141364
TGFBR1	1.20503e-07	0.0502165	0.218	0.188	0.00283086
PBDC1	1.77198e-08	0.0501768	0.235	0.201	0.000416275
MDM2	9.80435e-09	0.0501373	0.176	0.146	0.000230324
ASF1A	3.29109e-11	0.0501201	0.16	0.127	7.73142e-07
LAX1	3.21982e-12	0.0500758	0.127	0.095	7.564e-08
ADAM8	4.03926e-08	0.05007	0.246	0.212	0.000948902
RPL29	2.34129e-09	0.0499933	1	0.999	5.50015e-05
UBA2	4.36264e-08	0.0499253	0.25	0.217	0.00102487
TSPYL1	7.24516e-09	0.0498397	0.22	0.186	0.000170203
SLC66A3	2.51336e-11	0.049756	0.102	0.075	5.90438e-07
SNX18	1.15104e-13	0.0496513	0.127	0.093	2.70402e-09
TXLNA	1.00972e-11	0.0496313	0.138	0.106	2.37203e-07
RALGDS	1.19157e-07	0.0495333	0.268	0.235	0.00279923
UBQLN1	1.11612e-08	0.0495315	0.197	0.165	0.0002622
RNF169	2.32647e-08	0.0494967	0.227	0.194	0.000546535
GTF2F1	5.13949e-08	0.0494913	0.204	0.173	0.00120737
VKORC1	2.71054e-08	0.0493747	0.205	0.174	0.000636759
INPP4B	8.786e-10	0.0493703	0.146	0.116	2.06401e-05
TRIM52	2.33855e-07	0.0492246	0.193	0.165	0.00549372
PNPLA8	3.84701e-10	0.0491945	0.153	0.121	9.0374e-06
ATG3	3.53002e-09	0.0491571	0.208	0.174	8.29273e-05
NORAD	4.18451e-07	0.04905	0.246	0.216	0.00983024
API5	1.00575e-09	0.0489848	0.166	0.134	2.36272e-05
SUMO1	4.22302e-07	0.0489371	0.463	0.428	0.00992071
ADNP	1.71347e-08	0.0489276	0.187	0.157	0.000402528
JAGN1	2.2279e-12	0.0488895	0.147	0.113	5.23378e-08
ME2	5.27385e-09	0.0488373	0.192	0.159	0.000123893
RGS14	1.6154e-08	0.0487995	0.182	0.152	0.000379491
STK26	1.18934e-07	0.0487902	0.174	0.147	0.00279399
NCOA4	4.13136e-07	0.0487393	0.191	0.164	0.00970539
DEGS1	3.72325e-10	0.0487178	0.192	0.157	8.74666e-06
DNAJC10	5.2616e-12	0.0487023	0.139	0.106	1.23606e-07
STK17B	6.63232e-08	0.0486941	0.586	0.546	0.00155807
SMNDC1	2.665e-07	0.0486244	0.216	0.187	0.00626061
LMO4	1.06196e-09	0.0485967	0.191	0.157	2.49475e-05
RPS4X	1.54776e-10	0.0485677	1	1	3.63599e-06
TM9SF2	1.80334e-07	0.04855	0.217	0.187	0.00423641
STK24	1.76609e-07	0.0485407	0.223	0.193	0.0041489
C14orf119	8.06235e-10	0.0485226	0.198	0.163	1.89401e-05
NUP50	3.67664e-08	0.0484948	0.193	0.163	0.000863715
CD2AP	2.55104e-10	0.0484054	0.125	0.097	5.9929e-06
ICE1	1.49941e-09	0.0483991	0.173	0.141	3.52241e-05
EEA1	1.00658e-08	0.0483009	0.155	0.126	0.000236466
ATP6V0C	4.47989e-09	0.0482504	0.242	0.205	0.000105241
PSMD14	1.28573e-08	0.0482005	0.198	0.167	0.000302044
RDX	5.90415e-10	0.0481448	0.122	0.094	1.387e-05
ACBD3	4.08607e-08	0.0479762	0.194	0.164	0.000959899
TNIK	3.85276e-07	0.0479687	0.25	0.219	0.00905091
STAT5B	1.33421e-08	0.0477577	0.2	0.168	0.000313434
RAP1GAP2	1.04121e-08	0.0477001	0.185	0.154	0.000244601
EIF4A3	7.39795e-11	0.0476887	0.165	0.132	1.73793e-06
UBE2Q1	1.15459e-08	0.0476613	0.174	0.143	0.000271235
AAMP	2.04188e-11	0.0476568	0.142	0.11	4.79678e-07
ISCA2	1.47956e-10	0.0475989	0.159	0.126	3.47577e-06
RB1	1.3886e-07	0.0474635	0.152	0.126	0.00326209
ZNF830	9.69884e-09	0.0474495	0.185	0.154	0.000227845
STX7	2.85554e-10	0.0473877	0.194	0.158	6.70824e-06
RHEB	2.31819e-08	0.0473328	0.245	0.211	0.00054459
PNP	2.46039e-10	0.0473036	0.144	0.114	5.77994e-06
SOS1	2.67316e-07	0.0472021	0.166	0.14	0.0062798
HDGF	2.53237e-08	0.0471521	0.22	0.187	0.000594905
TIPRL	2.69042e-07	0.0469845	0.21	0.181	0.00632033
NUTM2A-AS1	5.71604e-10	0.0469248	0.183	0.149	1.34281e-05
ZBTB4	1.09759e-09	0.0468728	0.159	0.128	2.57846e-05
ACSL4	1.7269e-09	0.0468304	0.127	0.099	4.05683e-05
COA4	2.26197e-09	0.0467621	0.188	0.155	5.31383e-05
BLOC1S6	7.30132e-08	0.0466191	0.211	0.18	0.00171523
EIF1AY	1.24379e-09	0.0465459	0.135	0.106	2.92191e-05
ARHGEF2	1.26664e-08	0.0463521	0.171	0.141	0.000297559
MIB1	4.42779e-11	0.0463314	0.107	0.08	1.04018e-06
TMEM126B	4.97125e-08	0.0461933	0.212	0.181	0.00116785
THRA	1.38407e-07	0.0461407	0.149	0.123	0.00325145
EBAG9	8.60837e-10	0.0460363	0.125	0.098	2.02228e-05
PMVK	1.66716e-10	0.0460123	0.131	0.101	3.9165e-06
ITGB2-AS1	9.75828e-09	0.0459984	0.152	0.123	0.000229241
COQ10B	3.19799e-07	0.0459899	0.238	0.208	0.00751272
BNIP2	2.91713e-07	0.0457571	0.276	0.243	0.00685293
PPP2R2B	2.85271e-07	0.0457217	0.205	0.176	0.0067016
ELOVL5	4.21255e-09	0.0456428	0.161	0.131	9.89612e-05
RBM27	3.02274e-08	0.0455808	0.202	0.171	0.000710102
CBL	2.21206e-09	0.0455744	0.161	0.13	5.19657e-05
DHX38	1.39982e-08	0.0454702	0.165	0.136	0.000328846
FMR1	2.48253e-07	0.0453739	0.156	0.13	0.00583197
IFNAR1	3.32281e-08	0.0453333	0.151	0.124	0.000780595
KIAA0355	4.02601e-08	0.0452692	0.148	0.121	0.000945791
TUBA1C	1.56633e-09	0.0452655	0.167	0.135	3.67963e-05
PRNP	1.19419e-07	0.045241	0.196	0.166	0.00280539
PPP1R15B	7.31941e-10	0.0451654	0.154	0.123	1.71948e-05
CDC73	4.52962e-08	0.0451564	0.215	0.183	0.0010641
HTATSF1	8.02447e-08	0.0450915	0.212	0.181	0.00188511
CCT2	2.82428e-07	0.0449685	0.27	0.237	0.0066348
ARL2	1.11939e-07	0.0449151	0.2	0.17	0.00262968
PABPC1	1.8275e-07	0.0448583	0.847	0.817	0.00429315
TRADD	4.02907e-08	0.0445705	0.232	0.199	0.00094651
COQ7	8.94112e-10	0.0445668	0.108	0.082	2.10045e-05
CISH	3.49897e-12	0.0444534	0.105	0.076	8.21979e-08
TARS	5.33708e-08	0.0443913	0.145	0.118	0.00125379
UBE2S	3.60841e-07	0.0443608	0.228	0.198	0.00847688
RAB11FIP1	1.93758e-08	0.0443604	0.149	0.121	0.000455177
ATMIN	1.64708e-08	0.0442954	0.149	0.121	0.000386932
CTU1	5.93478e-13	0.0442537	0.116	0.084	1.3942e-08
DTD1	3.64234e-07	0.044251	0.209	0.18	0.00855659
TYW3	3.78867e-08	0.044193	0.124	0.099	0.000890036
REXO4	3.27827e-07	0.0440399	0.167	0.14	0.0077013
ROCK2	9.50472e-08	0.0440069	0.139	0.113	0.00223285
MCM3	1.01374e-08	0.0437781	0.15	0.122	0.000238147
TNFSF10	1.79328e-11	0.0436627	0.108	0.079	4.21278e-07
POLR2J3	3.14457e-07	0.0434847	0.244	0.211	0.00738723
OGDH	5.56639e-09	0.0431515	0.154	0.124	0.000130766
NDUFAF3	2.17701e-07	0.0431486	0.265	0.232	0.00511423
MRPS33	2.1126e-07	0.0431024	0.161	0.134	0.00496292
APOL3	6.2075e-09	0.0430208	0.142	0.113	0.000145827
GOLGA2	5.15239e-08	0.0428938	0.138	0.112	0.0012104
PIH1D1	2.43989e-07	0.0428088	0.193	0.164	0.00573178
ACOT13	1.92401e-11	0.042808	0.106	0.077	4.5199e-07
GPKOW	1.40249e-10	0.0427862	0.118	0.089	3.29474e-06
TRPS1	3.49171e-08	0.0427784	0.12	0.095	0.000820271
MYCBP	2.08824e-09	0.0427228	0.123	0.096	4.9057e-05
ALDH9A1	6.19762e-08	0.0426917	0.16	0.132	0.00145595
CENPB	2.01513e-08	0.0425707	0.154	0.126	0.000473395
HELB	1.42076e-07	0.0423972	0.155	0.128	0.00333766
TOR1AIP1	8.36235e-08	0.0423864	0.18	0.151	0.00196448
MAP3K4	3.24528e-07	0.0422147	0.124	0.101	0.00762381
LINC00649	2.41418e-07	0.0422097	0.138	0.113	0.00567138
POGK	2.21223e-09	0.0421179	0.103	0.078	5.19697e-05
AFG3L2	5.81663e-08	0.0420709	0.141	0.114	0.00136644
TMEM126A	1.73525e-08	0.0420287	0.167	0.138	0.000407646
CRTAM	1.80196e-07	0.0419389	0.146	0.12	0.00423316
SEPHS2	3.32613e-08	0.0419024	0.162	0.133	0.000781374
ARL8B	1.94901e-09	0.0416793	0.139	0.11	4.5786e-05
GARS	1.2324e-07	0.0415268	0.127	0.102	0.00289515
CDK5RAP2	1.83837e-07	0.0414994	0.141	0.116	0.00431871
MAP3K12	4.09085e-10	0.0414261	0.111	0.084	9.61022e-06
SOD2	2.49312e-07	0.0414243	0.163	0.136	0.00585684
PAIP1	5.38351e-08	0.0414158	0.129	0.104	0.00126469
ELP5	4.48651e-09	0.0413515	0.142	0.113	0.000105397
TNFSF14	1.85668e-08	0.0412346	0.129	0.103	0.000436172
HEATR5B	2.36194e-08	0.0411372	0.128	0.102	0.000554867
TMEM223	1.45749e-09	0.0411032	0.133	0.105	3.42394e-05
ZNRF2	8.10453e-08	0.0410887	0.153	0.126	0.00190392
ATAD2	5.62685e-09	0.0410517	0.104	0.08	0.000132186
COPS4	1.2915e-08	0.0409508	0.154	0.125	0.000303399
MORF4L2	1.98223e-07	0.0408955	0.158	0.132	0.00465666
TMEM250	2.54458e-08	0.0407579	0.144	0.116	0.000597772
PPIL4	2.70768e-08	0.0407108	0.144	0.117	0.000636088
GOLGA8B	1.85904e-07	0.0407071	0.143	0.118	0.00436725
LIX1L	6.93532e-08	0.0406076	0.183	0.153	0.00162924
TRRAP	1.59333e-07	0.0405898	0.11	0.087	0.00374304
AC008875.3	2.54794e-08	0.0405784	0.131	0.105	0.000598562
AK6	1.87367e-08	0.0403286	0.131	0.105	0.000440163
CHCHD3	1.08211e-08	0.0402495	0.135	0.108	0.00025421
CDC27	3.18689e-09	0.0402025	0.128	0.101	7.48664e-05
WDR70	1.35891e-07	0.0401906	0.139	0.114	0.00319234
TSPAN3	8.7796e-09	0.0401616	0.128	0.102	0.00020625
CEBPG	2.85714e-10	0.0400979	0.118	0.09	6.71199e-06
CARD8-AS1	2.39865e-09	0.0398324	0.116	0.09	5.6349e-05
HOXB2	2.44341e-08	0.0396187	0.131	0.104	0.000574006
MT-ND5	6.861e-11	0.0395889	0.963	0.962	1.61179e-06
MRPS24	5.45804e-08	0.0395585	0.157	0.129	0.0012822
ERCC5	1.11683e-07	0.0394049	0.148	0.122	0.00262366
HMG20B	9.6056e-09	0.0393907	0.131	0.104	0.000225655
CLN3	5.62611e-10	0.0393839	0.106	0.079	1.32169e-05
SMIM30	4.89056e-09	0.0393725	0.113	0.088	0.000114889
PLEKHG3	4.46214e-08	0.0392303	0.209	0.177	0.00104825
TPGS2	1.39921e-07	0.0390702	0.134	0.109	0.00328703
BORCS6	2.24741e-07	0.038834	0.134	0.11	0.00527962
NUBP1	3.47734e-08	0.0387986	0.103	0.08	0.000816896
WBP4	1.25642e-07	0.0386583	0.105	0.083	0.00295159
DIAPH2	1.55803e-08	0.0386558	0.116	0.091	0.000366014
ARL1	2.24555e-08	0.0384837	0.138	0.111	0.000527524
NBPF19	1.19511e-07	0.0383609	0.114	0.091	0.00280755
LTB	2.46207e-13	0.0382881	0.283	0.234	5.78389e-09
PRDX3	2.2618e-07	0.0381719	0.141	0.116	0.00531342
TRIM69	1.29938e-07	0.0380072	0.128	0.103	0.00305251
SPSB2	1.16322e-10	0.0379478	0.101	0.074	2.73263e-06
CISD2	2.06762e-07	0.0378817	0.143	0.118	0.00485725
TMEM238	2.66148e-08	0.0377898	0.14	0.113	0.000625236
OSBP	4.00814e-08	0.0377286	0.122	0.097	0.000941592
SRP68	1.81143e-07	0.0377084	0.118	0.095	0.00425542
METTL2B	5.41485e-09	0.0377027	0.102	0.078	0.000127206
DPH3	3.47801e-07	0.037622	0.132	0.108	0.00817054
TERF2	6.34299e-08	0.0373102	0.108	0.085	0.00149009
RFX1	3.17804e-07	0.0370336	0.111	0.089	0.00746584
UTP11	2.43634e-07	0.0369461	0.115	0.092	0.00572345
IMPA1	5.90436e-08	0.0367163	0.1	0.078	0.00138705
MRPL46	1.33645e-08	0.0366643	0.106	0.082	0.000313959
NDUFAF4	3.60687e-08	0.0366399	0.126	0.1	0.000847327
NME6	1.37065e-09	0.0363416	0.102	0.076	3.21993e-05
ADAP1	1.14346e-07	0.0362203	0.12	0.096	0.00268621
MRPS9	3.73316e-07	0.0360785	0.132	0.108	0.00876993
RAB4B	2.29256e-07	0.036014	0.124	0.1	0.00538568
BRD8	8.88526e-08	0.035948	0.1	0.078	0.00208732
DCTPP1	1.93401e-07	0.0358449	0.11	0.088	0.00454338
WASHC2A	1.67763e-07	0.0358192	0.118	0.094	0.00394108
FASLG	4.33839e-10	0.0357082	0.107	0.08	1.01917e-05
DALRD3	7.56998e-08	0.0354352	0.106	0.083	0.00177834
RBM18	3.77532e-08	0.0353593	0.111	0.087	0.000886899
ATG101	2.04546e-08	0.0352859	0.107	0.083	0.00048052
GEMIN7	9.54067e-09	0.0351476	0.112	0.087	0.000224129
RPS24	2.75045e-07	0.0350667	1	1	0.00646137
CYB5A	1.62453e-07	0.0349759	0.122	0.098	0.00381634
MALSU1	1.90233e-07	0.0348438	0.116	0.093	0.00446895
UGCG	2.66034e-07	0.0343424	0.107	0.085	0.00624967
DLGAP4	3.70545e-07	0.0339192	0.111	0.088	0.00870483
CBWD5	2.26695e-07	0.0337438	0.105	0.083	0.00532552
MGAT2	1.59033e-07	0.0336764	0.118	0.094	0.00373601
MRPS28	1.70402e-07	0.0334657	0.1	0.078	0.00400308
THOC3	4.00577e-07	0.0326755	0.118	0.095	0.00941035
RPS3A	1.97058e-09	0.0325208	1	1	4.62929e-05
PIGF	1.29338e-07	0.0323141	0.107	0.084	0.0030384
GDI1	4.09765e-07	0.0316247	0.117	0.094	0.0096262
RGCC	8.95929e-08	0.0307462	0.14	0.113	0.00210472
B2M	1.3438e-08	0.0276971	1	1	0.000315686
RESF1	4.11002e-10	0.0214609	0.383	0.325	9.65526e-06
STMN1	2.46166e-07	0.0170056	0.237	0.206	0.00578292
SEPT7	4.72e-10	-0.0170874	0.386	0.461	1.10882e-05
AP002387.2	4.05997e-07	-0.0330608	0.103	0.127	0.00953768
SEPT6	6.54691e-09	-0.0348278	0.244	0.287	0.0001538
FCGR3A	5.22717e-12	-0.0407044	0.475	0.536	1.22797e-07
AC092683.1	1.34764e-09	-0.0428611	0.099	0.127	3.16587e-05
SNRPA	1.80357e-08	-0.044228	0.176	0.209	0.000423695
LINC01089	3.08048e-11	-0.0454025	0.077	0.105	7.23667e-07
ATG2A	4.75119e-08	-0.0473335	0.159	0.189	0.00111615
ENC1	3.52735e-08	-0.0479608	0.078	0.101	0.000828645
THUMPD3-AS1	7.96346e-08	-0.0480008	0.215	0.249	0.00187078
KIF13B	1.65004e-08	-0.0483302	0.116	0.144	0.000387627
ATP8A1	4.68561e-09	-0.0516394	0.168	0.201	0.000110074
GPR171	6.42326e-10	-0.0527036	0.133	0.165	1.50895e-05
GABPB1-AS1	3.79274e-08	-0.0529186	0.178	0.209	0.00089099
ZEB2	4.17143e-07	-0.0557869	0.792	0.824	0.00979953
F2R	3.24164e-10	-0.0559391	0.249	0.29	7.61526e-06
MUC20-OT1	5.63295e-14	-0.0572817	0.106	0.143	1.32329e-09
YPEL1	5.35199e-10	-0.0573275	0.164	0.198	1.25729e-05
HPGD	1.00006e-11	-0.0574443	0.081	0.11	2.34934e-07
AC004687.1	2.74089e-07	-0.0578165	0.335	0.371	0.0064389
TSPYL2	2.71097e-07	-0.0588572	0.144	0.171	0.00636861
MARCKSL1	1.05778e-11	-0.0603875	0.128	0.163	2.48494e-07
GNLY	5.14994e-15	-0.0611444	0.811	0.855	1.20982e-10
MTSS1	1.84417e-09	-0.062217	0.177	0.211	4.33232e-05
GABPB1-IT1	2.45068e-08	-0.0640571	0.124	0.151	0.000575714
CBLB	9.096e-08	-0.0645248	0.262	0.294	0.00213683
SF1	3.01065e-07	-0.0662129	0.73	0.753	0.00707263
LITAF	2.0935e-08	-0.0668449	0.782	0.818	0.000491805
CCNH	1.04856e-07	-0.067268	0.25	0.283	0.00246327
PCSK7	8.87421e-08	-0.067439	0.562	0.594	0.00208473
ELF1	3.56272e-07	-0.0676262	0.464	0.497	0.00836954
BPGM	2.47839e-17	-0.067799	0.091	0.129	5.82224e-13
SELL	1.6663e-09	-0.0692885	0.123	0.153	3.91448e-05
ARID5B	3.80359e-08	-0.0715856	0.27	0.305	0.00089354
NFIL3	4.19957e-19	-0.0734753	0.093	0.134	9.86562e-15
FAM133B	5.96554e-09	-0.074291	0.434	0.474	0.000140142
PRF1	7.06227e-08	-0.0743923	0.858	0.875	0.00165907
MHENCR	2.59472e-20	-0.0749957	0.136	0.186	6.09552e-16
PIM2	1.58263e-16	-0.0761465	0.105	0.145	3.71792e-12
SH2D2A	1.52117e-09	-0.0765473	0.277	0.315	3.57353e-05
BIN1	8.02006e-15	-0.0766498	0.354	0.41	1.88407e-10
GABARAPL1	3.32871e-12	-0.0768775	0.269	0.315	7.81981e-08
SLA2	9.58063e-16	-0.0769711	0.113	0.153	2.25068e-11
MT-CO2	9.9621e-10	-0.0783046	0.998	0.998	2.3403e-05
GPATCH8	5.1116e-12	-0.079928	0.33	0.376	1.20082e-07
RBM38	4.51264e-12	-0.0800075	0.213	0.254	1.06011e-07
AC012615.1	3.22196e-27	-0.08031	0.072	0.118	7.56903e-23
PDE3B	2.01647e-09	-0.0807092	0.198	0.232	4.73709e-05
KLRC3	4.19873e-21	-0.0808685	0.09	0.134	9.86365e-17
SEPT1	4.44085e-17	-0.0821243	0.201	0.254	1.04324e-12
CD8B	3.87873e-35	-0.0826938	0.486	0.606	9.1119e-31
H1FX	2.62987e-08	-0.0832177	0.424	0.459	0.000617808
RARRES3	3.84219e-19	-0.085459	0.368	0.449	9.02607e-15
KLRC4	9.5865e-27	-0.0869447	0.105	0.158	2.25206e-22
MT-CO1	2.23999e-09	-0.088659	0.999	0.999	5.26219e-05
MGAT4A	1.79287e-13	-0.089916	0.377	0.426	4.2118e-09
SPON2	5.16858e-09	-0.0912021	0.458	0.493	0.00012142
CD55	2.6758e-23	-0.0929211	0.115	0.165	6.28599e-19
CREM	3.84936e-09	-0.0935911	0.115	0.143	9.0429e-05
SPOCK2	5.30693e-10	-0.0939117	0.488	0.522	1.2467e-05
CLIC3	5.47651e-12	-0.0971392	0.327	0.373	1.28654e-07
RNF115	1.42869e-15	-0.0976422	0.309	0.36	3.35628e-11
TRBC2	1.49921e-12	-0.0982329	0.815	0.853	3.52194e-08
KLRC2	4.56235e-28	-0.0986224	0.057	0.101	1.07179e-23
CRYBG1	1.1016e-10	-0.100343	0.216	0.251	2.58789e-06
MAP3K8	2.36589e-11	-0.10246	0.143	0.176	5.55795e-07
MT-ATP6	4.89121e-13	-0.103083	0.997	0.997	1.14904e-08
CEBPB	3.36927e-12	-0.103889	0.351	0.394	7.91509e-08
MT-ND3	3.511e-08	-0.104316	0.994	0.996	0.000824805
PDE4D	3.68674e-28	-0.106818	0.108	0.163	8.66088e-24
CIRBP	6.3763e-21	-0.107964	0.713	0.77	1.49792e-16
SRGN	1.22879e-10	-0.109807	0.897	0.914	2.88666e-06
DYNLT1	2.09145e-25	-0.111175	0.287	0.355	4.91325e-21
TUBA4A	3.03982e-10	-0.111469	0.434	0.472	7.14114e-06
METRNL	2.84874e-14	-0.111558	0.218	0.263	6.69227e-10
COTL1	3.90858e-14	-0.115964	0.273	0.318	9.18205e-10
C1orf56	7.13153e-08	-0.117654	0.446	0.472	0.00167534
FAM118A	7.73965e-49	-0.11767	0.084	0.154	1.8182e-44
SMAP2	2.08991e-13	-0.11874	0.425	0.464	4.90961e-09
AKNA	2.31006e-16	-0.120468	0.583	0.626	5.4268e-12
HERPUD1	3.8159e-14	-0.122669	0.336	0.379	8.9643e-10
NEAT1	6.45433e-16	-0.12438	0.892	0.911	1.51625e-11
RGS1	2.09358e-21	-0.126819	0.074	0.114	4.91823e-17
KLF9	4.85104e-38	-0.129758	0.147	0.219	1.13961e-33
MT-ND4	2.23908e-20	-0.130906	0.994	0.995	5.26005e-16
LY6E	2.61225e-25	-0.131947	0.603	0.666	6.1367e-21
SARAF	9.80233e-21	-0.133004	0.722	0.756	2.30276e-16
XIST	6.81582e-15	-0.134345	0.192	0.238	1.60117e-10
TRGC1	1.30429e-33	-0.135664	0.162	0.234	3.06403e-29
CD8A	2.23988e-30	-0.141671	0.639	0.722	5.26192e-26
LEPROTL1	5.83506e-23	-0.142278	0.352	0.408	1.37077e-18
GZMB	5.52747e-14	-0.142931	0.851	0.86	1.29851e-09
IFI6	1.02055e-19	-0.143054	0.217	0.268	2.39747e-15
CNOT6L	2.16211e-18	-0.146893	0.419	0.469	5.07922e-14
KLRD1	4.10533e-38	-0.151967	0.733	0.836	9.64425e-34
CYTIP	8.21733e-24	-0.153844	0.494	0.549	1.93041e-19
CELF2	1.02342e-24	-0.157286	0.674	0.721	2.40422e-20
SOCS1	9.96263e-75	-0.162206	0.085	0.175	2.34042e-70
AES	8.26773e-33	-0.170547	0.41	0.513	1.94226e-28
ZFP36L2	6.78505e-16	-0.178775	0.903	0.922	1.59394e-11
PIK3IP1	1.38128e-48	-0.181782	0.276	0.37	3.2449e-44
NFKBIA	4.87634e-12	-0.18925	0.451	0.484	1.14555e-07
MT-CYB	1.4059e-63	-0.201932	0.996	0.998	3.30274e-59
MT-CO3	4.74376e-85	-0.207028	0.997	0.998	1.1144e-80
ETS1	2.14109e-31	-0.22013	0.741	0.76	5.02984e-27
ISG20	1.54121e-53	-0.229123	0.508	0.598	3.62061e-49
DUSP2	4.12231e-66	-0.232898	0.372	0.505	9.68413e-62
DDIT4	2.86491e-33	-0.24264	0.287	0.353	6.73025e-29
TNFAIP3	5.96514e-26	-0.242802	0.409	0.475	1.40133e-21
SYTL3	6.5052e-60	-0.244594	0.339	0.441	1.5282e-55
BTG1	1.95003e-58	-0.261023	0.958	0.973	4.58102e-54
LAIR2	1.11484e-97	-0.280673	0.239	0.378	2.61899e-93
CEMIP2	2.39446e-77	-0.296549	0.274	0.389	5.62507e-73
FKBP5	2.26095e-67	-0.316983	0.302	0.403	5.31143e-63
TSC22D3	5.91053e-74	-0.326967	0.861	0.906	1.3885e-69
CXCR4	6.3734e-72	-0.33751	0.679	0.748	1.49724e-67
ZFP36	1.14992e-49	-0.347711	0.557	0.632	2.7014e-45
TXNIP	2.36619e-45	-0.348887	0.989	0.984	5.55865e-41
PRDM1	2.53323e-84	-0.367164	0.377	0.485	5.95107e-80

## Sheet: CD8memory_PDvsH
	p_val	avg_log2FC	pct.1	pct.2	p_val_adj
PLCG2	1.00304e-51	0.55161	0.476	0.285	2.35634e-47
MTRNR2L12	1.40035e-49	0.533233	0.671	0.515	3.28971e-45
CRIP1	1.30577e-61	0.457121	0.743	0.574	3.06752e-57
RPS29	6.61101e-95	0.374361	1	1	1.55306e-90
GZMA	3.97892e-33	0.364043	0.836	0.751	9.34728e-29
CD2	1.41957e-57	0.356648	0.901	0.798	3.33486e-53
PLEK	7.60466e-39	0.343914	0.544	0.391	1.78649e-34
GZMH	6.85128e-13	0.331936	0.351	0.273	1.6095e-08
NKG7	4.50959e-18	0.327128	0.903	0.848	1.05939e-13
HIST1H4C	3.09206e-36	0.313939	0.626	0.488	7.26386e-32
S100A4	1.0544e-32	0.313172	0.962	0.921	2.477e-28
RPL36A	6.47096e-39	0.307838	0.946	0.901	1.52016e-34
RPL38	1.41142e-72	0.303299	0.999	0.999	3.31571e-68
RPS17	3.92381e-43	0.29377	0.769	0.594	9.21782e-39
GIMAP7	1.45425e-42	0.292949	0.908	0.802	3.41631e-38
ATP5F1E	1.77188e-58	0.284569	0.995	0.991	4.1625e-54
RPL27A	7.8555e-54	0.276036	0.998	0.997	1.84541e-49
CMC1	1.25695e-18	0.272971	0.634	0.526	2.95282e-14
KLF6	4.35584e-12	0.256083	0.812	0.777	1.02327e-07
RPS4Y1	3.87539e-25	0.256068	0.717	0.559	9.10407e-21
AHNAK	7.82363e-22	0.245126	0.731	0.641	1.83793e-17
PFN1	2.76693e-18	0.242862	0.979	0.981	6.50007e-14
RPS27	4.99925e-71	0.24212	1	1	1.17442e-66
CCL4L2	7.2677e-10	0.241042	0.21	0.149	1.70733e-05
RPL31	1.03586e-40	0.239952	0.992	0.978	2.43345e-36
ANXA1	2.27348e-21	0.23574	0.82	0.743	5.34086e-17
C12orf75	1.2817e-19	0.233416	0.537	0.433	3.01098e-15
LGALS1	2.42179e-14	0.232125	0.389	0.298	5.68928e-10
S100A11	6.06229e-22	0.230637	0.667	0.557	1.42415e-17
TOMM7	1.12039e-33	0.229677	0.965	0.954	2.63202e-29
CTSC	4.35677e-18	0.228444	0.529	0.436	1.02349e-13
RNASEK	1.07046e-20	0.225936	0.411	0.3	2.51472e-16
TMA7	8.92102e-34	0.224879	0.981	0.96	2.09573e-29
STK17A	2.2475e-22	0.224752	0.706	0.604	5.27982e-18
ATP5ME	4.14748e-22	0.223953	0.708	0.621	9.74326e-18
CLIC1	2.465e-17	0.222909	0.773	0.719	5.79078e-13
EMP3	9.16591e-23	0.220236	0.889	0.83	2.15326e-18
CCL3L1	5.05389e-27	0.219256	0.209	0.105	1.18726e-22
IFITM1	4.17552e-09	0.215445	0.404	0.35	9.80914e-05
CD99	7.48677e-22	0.215124	0.823	0.763	1.75879e-17
CD74	1.73945e-08	0.214988	0.791	0.751	0.000408631
S100A6	2.91116e-21	0.213288	0.956	0.937	6.8389e-17
IFNG	1.70632e-18	0.212809	0.135	0.066	4.0085e-14
LCP1	1.11853e-18	0.211191	0.75	0.668	2.62765e-14
MT-ND3	3.49009e-23	0.210098	0.992	0.994	8.19892e-19
MIF	4.68524e-22	0.208255	0.721	0.627	1.10066e-17
RNF213	2.43281e-18	0.204865	0.759	0.69	5.71516e-14
IL32	1.28268e-31	0.204863	0.997	0.995	3.01326e-27
NDUFB1	6.18019e-20	0.203915	0.509	0.399	1.45185e-15
ITGB2	4.17608e-13	0.203644	0.725	0.675	9.81044e-09
TMSB4X	2.41013e-52	0.202928	1	1	5.66188e-48
UBL5	9.7722e-22	0.201152	0.819	0.752	2.29569e-17
RPL17	2.89383e-23	0.201062	0.846	0.726	6.79818e-19
MTRNR2L8	2.8424e-16	0.200747	0.294	0.206	6.67737e-12
RPS21	5.67941e-42	0.199716	1	1	1.33421e-37
VIM	2.26166e-16	0.196991	0.938	0.902	5.31309e-12
PLAAT4	2.06997e-13	0.196806	0.35	0.263	4.86278e-09
KLRK1	8.29753e-15	0.194534	0.373	0.276	1.94926e-10
MYL12B	5.42629e-20	0.191903	0.898	0.867	1.27474e-15
CD81	1.06454e-13	0.191063	0.763	0.708	2.50081e-09
RPS20	3.0583e-34	0.18614	0.999	0.997	7.18456e-30
SH3BGRL3	1.51104e-13	0.18494	0.981	0.98	3.54974e-09
RPL27	1.43188e-32	0.184378	0.998	0.997	3.36377e-28
GIMAP5	1.09192e-19	0.184114	0.269	0.172	2.56515e-15
DDX5	3.62495e-22	0.182854	0.995	0.991	8.51574e-18
CD3G	1.5247e-19	0.181996	0.879	0.826	3.58182e-15
RPLP2	2.09303e-38	0.180599	1	1	4.91696e-34
CCL5	1.7517e-10	0.180441	0.995	0.989	4.1151e-06
HCST	5.99577e-16	0.179377	0.951	0.946	1.40853e-11
MBP	4.25732e-16	0.178938	0.655	0.565	1.00013e-11
RPL23A	2.0013e-44	0.178666	1	1	4.70146e-40
HLA-DPB1	2.27172e-11	0.177746	0.656	0.579	5.33672e-07
MYL6	2.1025e-17	0.175772	0.951	0.944	4.93919e-13
SYNE1	3.64525e-13	0.175222	0.567	0.48	8.56342e-09
NDUFA1	3.63623e-15	0.174366	0.717	0.649	8.54224e-11
CDKN2D	5.55139e-16	0.173799	0.475	0.376	1.30413e-11
MBNL1	5.53952e-15	0.172763	0.767	0.696	1.30134e-10
APOBEC3G	2.47114e-11	0.172057	0.429	0.354	5.80521e-07
CD3D	8.52712e-14	0.171792	0.936	0.924	2.00319e-09
EFHD2	1.43797e-12	0.170419	0.421	0.339	3.37808e-08
GAPDH	7.14098e-09	0.167854	0.89	0.89	0.000167756
CD52	4.87339e-14	0.167752	0.966	0.947	1.14486e-09
MT-ND4L	7.56438e-11	0.16773	0.636	0.577	1.77702e-06
NDUFA3	2.46466e-13	0.166004	0.608	0.526	5.78999e-09
IER2	4.63219e-08	0.165291	0.603	0.543	0.00108819
DYNLL1	3.31734e-12	0.165124	0.471	0.389	7.79309e-08
ANXA2	1.07584e-13	0.163198	0.432	0.343	2.52736e-09
RPL35	1.79581e-27	0.162053	1	0.999	4.21871e-23
HLA-DQA2	1.81262e-25	0.161622	0.149	0.063	4.25821e-21
BCL11B	1.63592e-10	0.161147	0.677	0.622	3.8431e-06
ARPC5L	8.41678e-13	0.160727	0.456	0.376	1.97727e-08
GPR183	3.63291e-08	0.160192	0.453	0.393	0.000853444
PTPRC	9.79154e-18	0.159687	0.988	0.979	2.30023e-13
PSME1	8.07832e-12	0.158961	0.844	0.809	1.89776e-07
RAC2	3.1001e-11	0.158253	0.829	0.787	7.28275e-07
ACTR3	2.1321e-10	0.157842	0.576	0.509	5.00873e-06
CYTOR	1.67167e-09	0.156549	0.408	0.334	3.92708e-05
CFL1	9.96936e-11	0.156123	0.961	0.966	2.342e-06
RPL13A	3.72644e-36	0.156106	1	1	8.75415e-32
SH2D1A	3.47192e-12	0.155047	0.504	0.419	8.15624e-08
ITGAL	4.2731e-13	0.154464	0.438	0.353	1.00384e-08
GZMK	1.32921e-11	0.153352	0.911	0.844	3.12257e-07
MYL12A	2.71375e-14	0.151587	0.977	0.975	6.37513e-10
RPL36AL	9.73575e-15	0.151142	0.958	0.945	2.28712e-10
LSP1	1.72986e-07	0.150364	0.673	0.649	0.00406378
DNAJA1	1.14675e-11	0.15025	0.471	0.39	2.69394e-07
ARPC1B	8.24258e-10	0.150234	0.708	0.664	1.93635e-05
DDX3Y	2.03119e-12	0.150144	0.294	0.215	4.77168e-08
DOK2	4.55868e-12	0.14989	0.386	0.304	1.07092e-07
COX7B	1.36273e-12	0.149768	0.587	0.505	3.20132e-08
COMMD6	4.08294e-11	0.14923	0.876	0.853	9.59165e-07
HIST2H2AC	1.72161e-19	0.148545	0.194	0.109	4.04441e-15
HOPX	5.26782e-08	0.148198	0.341	0.278	0.00123752
SNHG5	1.88779e-12	0.14723	0.319	0.233	4.43481e-08
RPL37	4.58315e-24	0.146233	1	1	1.07667e-19
SAMD3	3.36338e-10	0.144502	0.569	0.497	7.90126e-06
TLE5	5.44349e-09	0.144212	0.401	0.32	0.000127878
TES	4.73511e-10	0.144176	0.389	0.321	1.11237e-05
SERBP1	6.37623e-11	0.143945	0.642	0.567	1.4979e-06
S100A10	4.9154e-09	0.143415	0.888	0.861	0.000115473
KMT2A	5.76782e-10	0.143278	0.589	0.522	1.35498e-05
LBH	3.00477e-09	0.142739	0.523	0.455	7.05881e-05
IL2RG	1.34132e-09	0.142546	0.739	0.691	3.15102e-05
ARPC5	1.66385e-10	0.142366	0.623	0.563	3.90871e-06
IKZF3	2.2552e-08	0.142191	0.584	0.526	0.000529792
KRTCAP2	5.51925e-11	0.141221	0.579	0.513	1.29658e-06
NDUFA13	3.97622e-13	0.141158	0.551	0.462	9.34094e-09
HNRNPM	4.27433e-09	0.139129	0.593	0.535	0.000100413
NSA2	5.95272e-09	0.13831	0.672	0.613	0.000139841
PPIA	1.51941e-12	0.137697	0.951	0.946	3.5694e-08
DBI	8.22221e-10	0.137228	0.571	0.511	1.93156e-05
CLEC2B	3.23241e-08	0.137182	0.587	0.532	0.000759359
RPL26	3.66108e-30	0.136896	1	1	8.60061e-26
COPS9	1.87882e-11	0.13608	0.588	0.516	4.41372e-07
SH3KBP1	3.64261e-10	0.135906	0.485	0.41	8.55722e-06
ATP5MG	2.76929e-11	0.135784	0.907	0.885	6.50562e-07
HLA-DRB5	2.75937e-16	0.135782	0.217	0.132	6.48232e-12
ROMO1	5.16578e-11	0.135562	0.393	0.317	1.21354e-06
HNRNPF	2.10882e-10	0.135399	0.565	0.497	4.95404e-06
PPP1R18	4.15653e-08	0.135157	0.439	0.38	0.000976453
GIMAP1	4.462e-08	0.134209	0.523	0.464	0.00104821
DIAPH1	2.18947e-09	0.134072	0.427	0.355	5.14351e-05
FLNA	2.00489e-09	0.133877	0.593	0.528	4.70989e-05
SLC9A3R1	1.81451e-07	0.133039	0.491	0.436	0.00426265
EIF4G2	2.82419e-10	0.13288	0.574	0.501	6.6346e-06
TLN1	2.71036e-09	0.131254	0.55	0.478	6.36718e-05
APBB1IP	4.54604e-09	0.130879	0.54	0.474	0.000106795
LIME1	1.14248e-08	0.13018	0.345	0.272	0.000268392
UQCR11	4.22998e-09	0.129728	0.765	0.717	9.93707e-05
SNHG6	2.32729e-09	0.129401	0.407	0.32	5.46726e-05
TMCO1	1.03401e-10	0.128864	0.436	0.359	2.42909e-06
GABARAP	3.6573e-09	0.128761	0.327	0.259	8.59173e-05
RPL37A	1.08077e-15	0.128161	1	1	2.53893e-11
RPL39	5.04111e-20	0.127813	1	1	1.18426e-15
SEPTIN7	2.39849e-09	0.12768	0.391	0.304	5.63454e-05
ANXA6	2.40465e-07	0.127615	0.481	0.424	0.00564901
YWHAZ	1.77644e-08	0.127317	0.82	0.789	0.00041732
SLAMF7	1.16142e-10	0.126588	0.295	0.224	2.7284e-06
MT-ND5	1.16386e-08	0.126321	0.946	0.937	0.000273414
PSMA5	1.39286e-08	0.126217	0.42	0.358	0.00032721
TPM3	9.12823e-09	0.123695	0.808	0.768	0.00021444
GIMAP4	3.56398e-07	0.123552	0.769	0.729	0.0083725
CALM1	3.83261e-10	0.123339	0.989	0.988	9.00357e-06
ATP5PF	1.00556e-07	0.122721	0.579	0.531	0.00236227
CSK	2.17227e-07	0.122652	0.433	0.372	0.00510309
AC020916.1	6.12514e-08	0.122305	0.2	0.146	0.00143892
VAMP8	3.69134e-07	0.122247	0.552	0.505	0.00867169
TBCA	1.13263e-07	0.121867	0.609	0.551	0.00266077
OAZ1	2.61634e-11	0.121563	0.939	0.921	6.14632e-07
ACTR2	2.22722e-08	0.120722	0.61	0.547	0.000523219
TMEM35B	4.95098e-16	0.120624	0.145	0.077	1.16309e-11
GBP5	1.56223e-07	0.120129	0.408	0.346	0.00366998
ARPC4	3.34771e-07	0.120104	0.467	0.411	0.00786445
IL16	2.70665e-09	0.119974	0.406	0.335	6.35847e-05
ATP5MPL	1.73165e-07	0.119514	0.633	0.584	0.004068
MICOS10	1.85471e-11	0.119396	0.205	0.137	4.35707e-07
SNRPF	7.69348e-10	0.119341	0.487	0.41	1.80735e-05
PSMB10	8.46705e-09	0.119175	0.388	0.317	0.000198908
SIT1	2.96039e-09	0.118508	0.324	0.257	6.95454e-05
SPCS3	9.07526e-08	0.118388	0.41	0.351	0.00213196
HSP90AA1	4.55079e-09	0.118293	0.927	0.921	0.000106907
COX17	2.52071e-08	0.11782	0.385	0.321	0.000592166
APOBEC3C	3.37253e-07	0.116867	0.301	0.245	0.00792274
IFNG-AS1	9.75908e-16	0.116695	0.149	0.081	2.2926e-11
PTMS	2.66772e-11	0.116626	0.188	0.123	6.26702e-07
ARHGAP25	6.49199e-09	0.116478	0.372	0.302	0.00015251
TOMM6	4.06006e-10	0.116014	0.269	0.196	9.5379e-06
LCP2	3.42577e-08	0.11588	0.408	0.342	0.000804782
MTRNR2L1	3.06363e-10	0.115564	0.133	0.082	7.19707e-06
POLR2L	2.84063e-07	0.115046	0.615	0.559	0.00667322
THEMIS	3.52845e-07	0.114737	0.348	0.292	0.00828904
ATP2B4	1.4984e-09	0.114211	0.288	0.221	3.52004e-05
AP2B1	4.86288e-09	0.114114	0.331	0.264	0.000114239
GLIPR1	2.5921e-08	0.114071	0.354	0.287	0.000608936
RPL41	1.29421e-12	0.113976	1	1	3.04037e-08
CAPN2	3.52482e-08	0.113897	0.343	0.28	0.000828051
CDC42EP3	7.34529e-08	0.113863	0.33	0.269	0.00172555
VASP	7.48724e-08	0.113016	0.354	0.291	0.0017589
EHD1	3.39222e-08	0.112782	0.337	0.275	0.0007969
INPP4B	2.2707e-08	0.112611	0.301	0.238	0.000533432
SLC38A2	8.7269e-08	0.112225	0.363	0.299	0.00205012
SON	9.46129e-08	0.112169	0.845	0.821	0.00222265
JUND	2.25887e-12	0.110269	0.946	0.934	5.30654e-08
SRP14	2.02305e-09	0.110209	0.945	0.943	4.75255e-05
ATP5MD	2.30544e-09	0.108882	0.69	0.618	5.41594e-05
AL627171.2	1.28328e-08	0.108764	0.208	0.149	0.000301469
FERMT3	1.07547e-07	0.1081	0.329	0.267	0.0025265
RPL23	1.71629e-10	0.107927	0.983	0.974	4.03192e-06
EOMES	1.26224e-09	0.107125	0.304	0.232	2.96525e-05
SEPTIN1	5.6983e-12	0.106947	0.192	0.123	1.33865e-07
DSTN	3.82429e-07	0.10642	0.356	0.297	0.00898403
UBE2V1	1.00698e-10	0.102982	0.288	0.211	2.36559e-06
SKP1	3.48935e-07	0.102645	0.814	0.767	0.00819718
PSMA2	9.32196e-08	0.101256	0.363	0.298	0.00218992
MBD2	1.62352e-08	0.100439	0.313	0.246	0.000381398
COX7C	1.13173e-07	0.100374	0.959	0.949	0.00265865
PAIP2	2.90442e-07	0.0996812	0.56	0.496	0.00682306
DYRK2	1.41356e-07	0.099464	0.324	0.262	0.00332074
RAB8B	8.19431e-09	0.0992584	0.263	0.198	0.000192501
H3F3A	4.25682e-08	0.098492	0.98	0.979	0.00100001
RPS28	3.57454e-09	0.0981875	1	1	8.39732e-05
TANK	2.69986e-07	0.0973995	0.266	0.209	0.00634251
GATA3	3.35267e-07	0.0948885	0.293	0.234	0.00787609
NDUFB3	1.11871e-07	0.0944213	0.375	0.308	0.00262808
SUPT4H1	3.47798e-07	0.0918701	0.287	0.229	0.00817046
GLIPR2	7.2619e-09	0.0907436	0.216	0.157	0.000170597
IL27RA	1.71463e-07	0.0905237	0.25	0.192	0.00402802
RPL36	1.76227e-08	0.0893453	1	1	0.000413992
RPL24	2.33064e-09	0.0892248	1	1	5.47514e-05
RPS11	1.47737e-10	0.085794	0.998	0.999	3.47064e-06
HCP5	1.62292e-12	0.0857387	0.105	0.054	3.81257e-08
PSMD9	1.43203e-09	0.0829702	0.219	0.155	3.36412e-05
PRKY	6.12074e-10	0.0821106	0.113	0.065	1.43788e-05
RPL6	1.22584e-08	0.0819394	1	1	0.000287974
CX3CR1	1.56133e-09	0.0811544	0.13	0.081	3.66787e-05
RPS9	2.5013e-07	0.0768096	1	0.999	0.00587605
RPS7	1.34486e-08	0.0754343	1	1	0.000315934
EEF1G	1.32169e-08	0.0716529	0.471	0.362	0.000310492
KDM5D	4.87428e-09	0.0711338	0.117	0.071	0.000114507
HLA-B	2.8756e-10	0.0680153	1	1	6.75537e-06
RPL28	4.09104e-08	-0.060704	1	1	0.000961068
AC012615.1	1.18928e-09	-0.0719083	0.072	0.119	2.79386e-05
MAL	2.43182e-07	-0.0777249	0.078	0.119	0.00571282
TNFSF8	6.39995e-13	-0.0831615	0.068	0.125	1.50348e-08
SC5D	1.68468e-11	-0.0924773	0.071	0.124	3.95764e-07
SF1	3.07115e-07	-0.098169	0.798	0.847	0.00721474
DYNLT1	1.04068e-07	-0.110484	0.275	0.336	0.00244477
LAIR2	9.25065e-17	-0.1113	0.047	0.106	2.17316e-12
RPS3A	1.22328e-12	-0.116286	1	1	2.87373e-08
CIRBP	3.6129e-09	-0.11812	0.751	0.809	8.48742e-05
PDE4D	1.63453e-12	-0.12164	0.085	0.143	3.83985e-08
FAM118A	1.00905e-13	-0.123017	0.129	0.202	2.37046e-09
RPL12	3.53783e-15	-0.126816	1	1	8.31107e-11
HERPUD1	9.46229e-08	-0.135198	0.333	0.394	0.00222288
XIST	1.18035e-09	-0.135498	0.168	0.236	2.77288e-05
SMAP2	2.035e-07	-0.140716	0.464	0.518	0.00478062
RPL8	3.13485e-20	-0.146887	0.999	1	7.36438e-16
DUSP2	6.35899e-09	-0.147838	0.681	0.762	0.000149385
PDE4B	1.25238e-09	-0.149508	0.184	0.244	2.9421e-05
CYTIP	1.11366e-10	-0.151692	0.504	0.573	2.6162e-06
RNF125	3.4376e-08	-0.154645	0.317	0.374	0.000807561
GADD45A	4.83585e-13	-0.165665	0.069	0.124	1.13604e-08
SYTL3	1.00388e-14	-0.167924	0.18	0.262	2.35832e-10
FTH1	8.87876e-12	-0.170979	0.975	0.983	2.0858e-07
CREM	7.04544e-14	-0.171401	0.111	0.179	1.65511e-09
CD55	5.48732e-19	-0.174218	0.152	0.244	1.28908e-14
PDE3B	2.22873e-17	-0.177438	0.226	0.324	5.23574e-13
KLF9	1.83684e-18	-0.186539	0.169	0.259	4.3151e-14
DDIT4	1.66014e-13	-0.18782	0.189	0.267	3.9e-09
ARID5B	9.87267e-17	-0.188888	0.249	0.346	2.31929e-12
ISG20	1.18661e-16	-0.19272	0.594	0.676	2.78758e-12
CXCR4	4.20401e-17	-0.197787	0.827	0.904	9.87606e-13
CRYBG1	7.30997e-15	-0.207783	0.237	0.321	1.71726e-10
SOCS1	1.22863e-29	-0.210207	0.115	0.226	2.8863e-25
TNFAIP3	4.90159e-11	-0.220885	0.493	0.58	1.15148e-06
NFKBIA	1.09684e-10	-0.223773	0.525	0.597	2.57668e-06
RGS1	1.63238e-07	-0.227861	0.199	0.251	0.00383478
RPS26	2.34642e-23	-0.229791	0.869	0.908	5.51222e-19
CNOT6L	2.06708e-14	-0.231181	0.41	0.491	4.85598e-10
PIK3IP1	2.73266e-24	-0.238831	0.411	0.526	6.41956e-20
BTG1	3.15661e-22	-0.246454	0.981	0.987	7.4155e-18
SARAF	1.71104e-29	-0.259024	0.821	0.904	4.01958e-25
PRDM1	9.30825e-13	-0.259209	0.24	0.31	2.18669e-08
LEPROTL1	5.07528e-21	-0.259431	0.564	0.651	1.19228e-16
TSC22D3	4.67195e-22	-0.272858	0.835	0.905	1.09753e-17
CEMIP2	1.32037e-25	-0.280359	0.202	0.315	3.10181e-21
FKBP5	2.45372e-31	-0.31187	0.242	0.372	5.76429e-27
PIK3R1	1.64913e-21	-0.369122	0.587	0.665	3.87414e-17
ZFP36L2	9.71786e-24	-0.389665	0.927	0.965	2.28292e-19
TXNIP	4.59957e-57	-0.609912	0.983	0.986	1.08053e-52

## Sheet: CD4effector_PDvsH
	p_val	avg_log2FC	pct.1	pct.2	p_val_adj
CRIP1	3.2365e-268	0.464073	0.868	0.679	7.60318e-264
IFITM1	7.6641e-135	0.399855	0.498	0.359	1.80045e-130
MTRNR2L12	1.0264e-99	0.355224	0.615	0.506	2.41121e-95
RPS29	4.30955e-225	0.350663	1	1	1.0124e-220
PLCG2	2.91253e-92	0.312957	0.412	0.291	6.84212e-88
S100A9	7.23691e-16	0.309404	0.147	0.186	1.70009e-11
GIMAP7	9.92257e-166	0.292967	0.926	0.82	2.33101e-161
RPS4Y1	6.48389e-132	0.276958	0.719	0.541	1.52319e-127
RPL38	2.53219e-226	0.275067	1	1	5.94863e-222
HIST1H4C	5.39002e-89	0.257721	0.533	0.425	1.26622e-84
RPL27A	3.7934e-160	0.247569	0.999	0.998	8.91145e-156
MIF	6.82653e-126	0.234446	0.755	0.607	1.60369e-121
RPS17	2.89898e-138	0.22328	0.802	0.618	6.81027e-134
ITGB2	1.95964e-89	0.222814	0.655	0.543	4.6036e-85
RPL31	1.02804e-125	0.216469	0.997	0.991	2.41508e-121
CD2	8.77282e-75	0.215694	0.821	0.739	2.06091e-70
ATP5F1E	8.65306e-113	0.207292	0.996	0.99	2.03278e-108
RPLP2	1.63603e-162	0.207068	1	1	3.84337e-158
RPS27	6.78384e-91	0.206597	1	1	1.59366e-86
TMSB4X	1.22128e-165	0.2054	1	1	2.86903e-161
RPS20	5.81872e-138	0.204473	0.999	0.999	1.36693e-133
KLF6	1.89672e-21	0.198547	0.857	0.834	4.45578e-17
TOMM7	4.55964e-74	0.198237	0.963	0.947	1.07115e-69
CCL5	7.29272e-14	0.193019	0.511	0.468	1.71321e-09
TMA7	7.3218e-85	0.191424	0.977	0.967	1.72004e-80
RPL36A	3.63171e-51	0.190215	0.956	0.929	8.5316e-47
GPR183	1.0308e-40	0.184527	0.524	0.451	2.42155e-36
MT-ND3	2.56566e-68	0.181206	0.994	0.995	6.02726e-64
AHNAK	6.13193e-43	0.177667	0.76	0.684	1.44051e-38
CTSS	9.72794e-13	0.17674	0.419	0.378	2.28529e-08
RPL37	3.74003e-97	0.170744	1	1	8.78608e-93
CD52	9.97568e-61	0.170189	0.994	0.983	2.34349e-56
C1orf162	6.68033e-51	0.164956	0.318	0.233	1.56934e-46
HLA-C	1.46921e-25	0.164945	0.995	0.998	3.45147e-21
RPL13A	2.1026e-115	0.164709	1	1	4.93943e-111
UBL5	1.43917e-59	0.163698	0.803	0.726	3.38089e-55
ATP5ME	3.77133e-54	0.162032	0.713	0.624	8.85961e-50
DYNLL1	1.34778e-56	0.160776	0.496	0.396	3.16621e-52
RPL27	1.72143e-66	0.159651	0.998	0.995	4.04399e-62
ITGB1	1.07744e-29	0.159013	0.606	0.53	2.53112e-25
GIMAP4	6.19949e-50	0.157485	0.707	0.607	1.45638e-45
TRAF3IP3	1.04478e-45	0.156582	0.814	0.74	2.45441e-41
RPS21	2.98433e-73	0.155075	0.999	0.999	7.0108e-69
ANXA1	4.91888e-34	0.155054	0.903	0.855	1.15554e-29
EMP3	9.28983e-47	0.15174	0.916	0.863	2.18237e-42
CD99	8.19486e-41	0.149113	0.708	0.624	1.92514e-36
RPL23A	1.34311e-81	0.149032	1	1	3.15524e-77
PFN1	2.33328e-40	0.149016	0.974	0.968	5.48133e-36
NDUFA3	5.79781e-50	0.147877	0.561	0.466	1.36202e-45
DDX3Y	3.11224e-41	0.146926	0.249	0.18	7.31129e-37
S100A11	3.79428e-45	0.145644	0.87	0.782	8.91352e-41
IRF1	7.9772e-17	0.145434	0.548	0.495	1.874e-12
LTB	8.06905e-31	0.145319	0.961	0.918	1.89558e-26
RPL39	1.71184e-53	0.144671	1	0.999	4.02145e-49
CD247	5.56743e-48	0.144588	0.543	0.443	1.3079e-43
RNASEK	1.21628e-35	0.144481	0.342	0.272	2.85728e-31
ARPC1B	9.2612e-42	0.144118	0.711	0.637	2.17564e-37
LGALS1	9.56151e-33	0.143758	0.523	0.439	2.24619e-28
MBP	3.00562e-37	0.142905	0.514	0.432	7.0608e-33
JUND	8.39817e-44	0.141187	0.962	0.932	1.9729e-39
ZFP36L1	2.27163e-34	0.140384	0.49	0.412	5.33652e-30
TUBA1A	4.95792e-21	0.140171	0.641	0.583	1.16471e-16
RNF213	6.20719e-29	0.13934	0.695	0.628	1.45819e-24
MTRNR2L8	2.86743e-39	0.139235	0.277	0.207	6.73618e-35
RPS11	3.47587e-67	0.135542	1	0.998	8.16552e-63
PCBP1	7.10258e-39	0.134849	0.672	0.597	1.66854e-34
NDUFA1	8.46463e-43	0.133631	0.699	0.614	1.98851e-38
S100A4	3.14941e-31	0.133478	0.985	0.972	7.39859e-27
S100A6	5.84276e-26	0.132702	0.975	0.962	1.37258e-21
ACTB	3.36742e-27	0.132194	0.995	0.996	7.91075e-23
TRBC2	3.86933e-18	0.128456	0.85	0.815	9.08984e-14
RPL37A	6.07701e-59	0.127491	1	1	1.42761e-54
RPL35	4.28136e-52	0.127066	1	0.999	1.00578e-47
KRTCAP2	5.78175e-30	0.126728	0.509	0.447	1.35825e-25
OAZ1	1.28475e-31	0.126507	0.903	0.881	3.01813e-27
MYL6	9.59642e-36	0.124348	0.948	0.936	2.25439e-31
CD44	1.90559e-19	0.12291	0.739	0.693	4.47661e-15
ARPC5	9.13208e-39	0.122139	0.601	0.518	2.14531e-34
HIST2H2AC	1.09932e-47	0.122078	0.144	0.086	2.58253e-43
RPS28	1.17495e-40	0.12138	1	1	2.76019e-36
ATP6V0E1	3.06994e-35	0.121152	0.669	0.595	7.21189e-31
RAC2	9.72103e-29	0.120665	0.796	0.75	2.28366e-24
POLR2L	4.73183e-33	0.120372	0.565	0.488	1.1116e-28
FOSB	8.58969e-29	0.120252	0.506	0.431	2.01789e-24
RGCC	5.89266e-22	0.120169	0.369	0.315	1.3843e-17
TPT1	3.56049e-41	0.120054	1	1	8.3643e-37
NDUFB1	9.07914e-29	0.119969	0.444	0.378	2.13287e-24
PLEK	1.03626e-60	0.119843	0.15	0.082	2.43438e-56
LCP1	1.89819e-29	0.11974	0.673	0.607	4.45923e-25
RPL36	2.33848e-39	0.118858	1	0.999	5.49356e-35
UQCR10	5.48348e-33	0.117864	0.625	0.547	1.28818e-28
GABARAP	1.95116e-26	0.117582	0.279	0.221	4.58366e-22
ITGA4	2.52385e-16	0.117276	0.386	0.342	5.92902e-12
DNAJA1	1.01044e-20	0.117001	0.401	0.349	2.37372e-16
SKP1	3.67511e-26	0.116507	0.774	0.721	8.63356e-22
DDX5	1.63386e-35	0.116506	0.991	0.985	3.83827e-31
CCL4	6.33875e-58	0.116251	0.129	0.067	1.4891e-53
UBA52	7.67699e-42	0.11616	0.999	0.999	1.80348e-37
EVI2B	8.14425e-25	0.115768	0.501	0.441	1.91325e-20
CD3G	3.25427e-22	0.115381	0.772	0.727	7.64493e-18
H3F3A	1.84891e-37	0.115366	0.983	0.976	4.34347e-33
TRMT112	1.32145e-31	0.114354	0.564	0.487	3.10435e-27
CDC42SE2	3.63509e-24	0.113495	0.627	0.571	8.53955e-20
GZMH	7.29408e-49	0.11306	0.121	0.065	1.71352e-44
GIMAP1	1.46551e-21	0.113029	0.44	0.388	3.44277e-17
BCL11B	1.5992e-18	0.112255	0.641	0.602	3.75683e-14
TRAC	2.63654e-14	0.111114	0.862	0.827	6.19376e-10
RPL17	1.07996e-72	0.110849	0.84	0.694	2.53703e-68
CAST	3.45103e-25	0.110516	0.633	0.566	8.10716e-21
COMMD6	5.07157e-22	0.110442	0.868	0.834	1.19141e-17
APBB1IP	2.08779e-22	0.110421	0.433	0.377	4.90463e-18
RPS8	2.5701e-33	0.110222	1	1	6.03767e-29
MT-ND4L	1.39575e-15	0.11018	0.612	0.571	3.2789e-11
PSMB10	3.2709e-31	0.109953	0.3	0.237	7.68401e-27
SUN2	2.59219e-21	0.10993	0.474	0.416	6.08957e-17
CALM2	1.82643e-26	0.109821	0.749	0.693	4.29065e-22
TBC1D10C	3.17249e-25	0.108922	0.487	0.42	7.45282e-21
TCF7	1.05776e-20	0.108547	0.679	0.628	2.48489e-16
NSA2	3.79702e-27	0.107313	0.721	0.657	8.91995e-23
MCL1	1.37963e-16	0.107101	0.582	0.535	3.24103e-12
NDUFB2	1.16101e-28	0.107034	0.554	0.475	2.72745e-24
RPL23	5.22523e-37	0.106727	0.994	0.988	1.22751e-32
TYROBP	3.71559e-29	0.106046	0.145	0.098	8.72866e-25
YPEL5	2.12082e-14	0.105267	0.434	0.39	4.98222e-10
PPIA	3.17296e-26	0.105215	0.956	0.945	7.45392e-22
RPLP1	9.045e-19	0.105069	1	1	2.12485e-14
FAM107B	2.11403e-18	0.104433	0.656	0.6	4.96628e-14
TLE4	2.44667e-10	0.104135	0.393	0.359	5.74772e-06
RPL22	7.02987e-34	0.103361	0.999	0.999	1.65146e-29
GZMB	2.15869e-48	0.103198	0.107	0.055	5.07119e-44
MYADM	5.08965e-16	0.102748	0.355	0.307	1.19566e-11
GIMAP5	7.86962e-20	0.102479	0.245	0.199	1.84873e-15
CDC42EP3	2.49906e-20	0.102442	0.257	0.211	5.87079e-16
ATP5IF1	6.13995e-24	0.102366	0.606	0.541	1.4424e-19
MBNL1	1.12632e-19	0.102013	0.749	0.696	2.64595e-15
TNFAIP8	8.50798e-22	0.101765	0.58	0.522	1.99869e-17
CTSC	2.81995e-19	0.101752	0.313	0.265	6.62462e-15
RPL26	3.61486e-38	0.101038	1	0.999	8.49202e-34
SNRPG	8.02381e-25	0.100572	0.46	0.394	1.88495e-20
CLEC2D	1.83023e-17	0.100257	0.64	0.585	4.29958e-13
RPS9	9.76906e-25	0.100252	1	0.998	2.29495e-20
ATP5MPL	2.0299e-26	0.0999197	0.624	0.554	4.76865e-22
DBI	2.80999e-29	0.0996319	0.488	0.412	6.60124e-25
RCSD1	4.00817e-15	0.0992246	0.428	0.385	9.416e-11
HNRNPF	2.07815e-25	0.0991108	0.513	0.446	4.88199e-21
PET100	3.72559e-17	0.0982913	0.43	0.384	8.75215e-13
COX7C	5.13506e-23	0.0980454	0.975	0.963	1.20633e-18
IER2	1.16217e-22	0.0977724	0.59	0.517	2.73018e-18
GNLY	7.94626e-23	0.0976387	0.31	0.254	1.86674e-18
SLC9A3R1	4.55801e-25	0.0975772	0.338	0.278	1.07077e-20
RPL36AL	6.13232e-23	0.0973775	0.959	0.939	1.44061e-18
NDUFC1	4.92458e-19	0.0969264	0.361	0.311	1.15688e-14
LSP1	2.14188e-19	0.0968505	0.633	0.577	5.0317e-15
IL2RG	3.39583e-21	0.0965402	0.69	0.625	7.97749e-17
LAMTOR4	3.06383e-25	0.0964124	0.567	0.496	7.19755e-21
PNRC1	9.14052e-17	0.0948305	0.889	0.867	2.14729e-12
UCP2	3.63175e-20	0.0946115	0.514	0.45	8.53172e-16
ATP5MD	8.58652e-24	0.0944559	0.665	0.598	2.01714e-19
EIF4G2	8.35299e-19	0.093164	0.493	0.437	1.96228e-14
PLAAT4	1.6974e-19	0.0931438	0.217	0.171	3.98754e-15
RPL41	3.64199e-15	0.0930126	1	1	8.55577e-11
ZC3H12D	7.76472e-21	0.0929124	0.155	0.115	1.82409e-16
TMEM258	1.73594e-22	0.0926353	0.587	0.518	4.07807e-18
VAMP8	4.6118e-23	0.0925126	0.578	0.511	1.0834e-18
CD3D	1.63635e-16	0.091996	0.87	0.831	3.84412e-12
UQCRB	2.78621e-19	0.0915344	0.952	0.939	6.54536e-15
FGFBP2	1.37368e-53	0.0914985	0.118	0.06	3.22705e-49
AC020916.1	1.28649e-09	0.091423	0.215	0.184	3.02223e-05
C16orf54	6.47388e-21	0.0913505	0.366	0.31	1.52085e-16
ELOB	6.25699e-17	0.0912454	0.718	0.67	1.46989e-12
JUN	1.4204e-15	0.090998	0.732	0.675	3.3368e-11
SLC38A2	2.63149e-14	0.0909013	0.341	0.298	6.18189e-10
SRSF3	5.13858e-20	0.090711	0.613	0.552	1.20715e-15
IFITM2	5.54193e-13	0.0901264	0.824	0.809	1.30191e-08
TAGAP	7.09345e-16	0.0899885	0.479	0.43	1.66639e-11
PTGES3	1.21214e-22	0.0896763	0.603	0.536	2.84755e-18
COX6C	8.04399e-19	0.0893153	0.837	0.798	1.88969e-14
SH3BGRL3	7.75314e-11	0.0893042	0.982	0.982	1.82137e-06
SPN	6.28011e-16	0.0893018	0.359	0.314	1.47532e-11
CYBA	1.28368e-10	0.0892656	0.906	0.907	3.01563e-06
INPP4B	1.41936e-12	0.0884256	0.382	0.343	3.33436e-08
FYB1	1.10178e-16	0.0873889	0.892	0.86	2.58831e-12
ITGAL	2.44694e-14	0.0873411	0.261	0.222	5.74836e-10
TNFSF10	1.87498e-12	0.0872088	0.284	0.248	4.4047e-08
ABHD17A	2.68907e-22	0.0867987	0.456	0.39	6.31716e-18
SUB1	2.98097e-17	0.0866823	0.783	0.74	7.00289e-13
ITM2B	1.71111e-13	0.0865403	0.943	0.929	4.01973e-09
TSPO	6.18122e-18	0.0864254	0.615	0.554	1.45209e-13
SLFN5	1.71107e-12	0.0864009	0.466	0.429	4.01964e-08
PSMA7	1.33856e-19	0.0863179	0.657	0.592	3.14455e-15
SOD1	1.03923e-18	0.0862494	0.71	0.651	2.44136e-14
RPL7	1.55774e-26	0.0861576	0.998	0.995	3.65944e-22
TMBIM4	7.72241e-19	0.0860905	0.442	0.385	1.81415e-14
UQCR11	4.28837e-17	0.0859005	0.734	0.682	1.00742e-12
RPS27L	1.73387e-14	0.0858348	0.523	0.474	4.07321e-10
CFL1	6.66042e-15	0.0857091	0.962	0.959	1.56467e-10
LCK	6.68754e-14	0.0855502	0.593	0.546	1.57104e-09
GSTP1	4.52707e-22	0.08543	0.439	0.376	1.0635e-17
LINC00861	1.35055e-09	0.0851175	0.401	0.366	3.17271e-05
ZFAS1	6.19842e-16	0.0848191	0.776	0.725	1.45613e-11
ATP5MF	7.286e-21	0.0846817	0.545	0.481	1.71163e-16
LAT	7.50004e-12	0.0844121	0.446	0.408	1.76191e-07
SEM1	3.7257e-16	0.0843686	0.421	0.372	8.75242e-12
GPX4	4.90495e-16	0.0841681	0.557	0.507	1.15227e-11
IL32	5.5248e-15	0.084126	0.984	0.983	1.29789e-10
KMT2A	1.01447e-11	0.0836364	0.504	0.471	2.3832e-07
ACAP1	2.44451e-11	0.083528	0.656	0.616	5.74264e-07
TSHZ2	1.86668e-08	0.0831838	0.168	0.143	0.000438519
PTPRC	1.95079e-15	0.0831016	0.961	0.956	4.58279e-11
RPL21	6.93711e-15	0.0829919	1	0.999	1.62967e-10
IL10RA	6.2741e-12	0.0829259	0.414	0.377	1.47391e-07
SLC25A6	7.32076e-11	0.0827288	0.832	0.809	1.71979e-06
PAIP2	6.3508e-17	0.0826912	0.416	0.365	1.49193e-12
RPL34	3.79108e-22	0.0825451	1	1	8.90602e-18
MYO1F	2.09268e-08	0.0813823	0.37	0.339	0.000491612
MT-CO1	4.09194e-12	0.0812435	0.996	0.998	9.61279e-08
ACTR2	1.6882e-15	0.0811391	0.573	0.52	3.96591e-11
GLIPR1	3.2431e-10	0.0811192	0.352	0.317	7.61869e-06
FLT3LG	8.82423e-13	0.0810023	0.4	0.36	2.07299e-08
RPS25	4.42564e-18	0.0804682	1	0.999	1.03967e-13
ATP5MG	6.83631e-15	0.0802448	0.92	0.911	1.60599e-10
NDUFA13	8.67411e-16	0.080094	0.456	0.407	2.03772e-11
FLNA	1.41093e-15	0.0800628	0.515	0.463	3.31455e-11
AAK1	3.88491e-13	0.0797403	0.741	0.704	9.12644e-09
HP1BP3	3.63963e-12	0.0793663	0.517	0.473	8.55021e-08
IL16	2.28802e-15	0.0793033	0.311	0.266	5.37502e-11
ACTR3	1.54155e-14	0.0792705	0.551	0.501	3.6214e-10
MBD2	9.46757e-15	0.0792514	0.26	0.22	2.22412e-10
LBH	2.11716e-11	0.0788055	0.377	0.341	4.97364e-07
CSTB	1.71462e-15	0.0787894	0.53	0.48	4.028e-11
TMSB10	3.01641e-15	0.0784144	1	0.999	7.08614e-11
EFHD2	2.23779e-15	0.0782811	0.274	0.229	5.257e-11
COX6B1	4.14509e-12	0.0781033	0.776	0.739	9.73764e-08
RPS19	2.95497e-13	0.0778926	1	1	6.94181e-09
GNG5	5.5828e-13	0.0777261	0.461	0.42	1.31151e-08
EVI2A	1.18083e-18	0.0773558	0.22	0.176	2.774e-14
JUNB	1.90547e-10	0.0772531	0.896	0.872	4.47633e-06
EIF1AY	8.42173e-30	0.0771116	0.154	0.105	1.97843e-25
TLN1	8.37695e-14	0.0770725	0.413	0.367	1.96791e-09
OST4	2.3598e-11	0.0764268	0.866	0.847	5.54365e-07
HSPA8	1.44283e-08	0.0762718	0.793	0.768	0.000338951
IRF2BP2	3.81413e-09	0.0760339	0.352	0.323	8.96016e-05
CHD4	6.00915e-11	0.0759593	0.258	0.225	1.41167e-06
RPL6	6.86927e-19	0.0756535	1	1	1.61373e-14
PPP1R18	3.45913e-16	0.0755515	0.314	0.268	8.12618e-12
SERBP1	7.81523e-16	0.0753039	0.586	0.53	1.83595e-11
NOP10	7.06775e-12	0.0751288	0.337	0.3	1.66036e-07
WIPF1	5.60791e-11	0.0748955	0.416	0.378	1.31741e-06
CIB1	3.28225e-14	0.0748525	0.525	0.476	7.71066e-10
POU2F2	8.60384e-09	0.0748106	0.257	0.228	0.000202121
VIM	1.42821e-11	0.0747724	0.974	0.953	3.35516e-07
CALM1	7.18638e-13	0.0746608	0.987	0.988	1.68822e-08
HSPE1	1.48724e-12	0.0746454	0.446	0.405	3.49381e-08
RPS16	5.84097e-18	0.0745537	1	0.999	1.37216e-13
STK17A	4.05798e-15	0.0745295	0.422	0.369	9.533e-11
NAP1L1	3.48084e-15	0.0742305	0.801	0.754	8.17718e-11
ARPC4	1.00752e-15	0.0741995	0.379	0.329	2.36687e-11
HMGN1	3.64052e-13	0.074032	0.684	0.635	8.5523e-09
CLEC2B	9.80684e-11	0.0739989	0.343	0.306	2.30382e-06
RPL9	4.86052e-21	0.0739582	1	0.999	1.14183e-16
DOK2	6.41765e-12	0.0737065	0.273	0.237	1.50763e-07
RPS15A	3.27936e-13	0.0736531	1	1	7.70388e-09
DEK	1.11373e-12	0.073553	0.553	0.508	2.61637e-08
DYNC1I2	1.30342e-13	0.0731472	0.247	0.209	3.062e-09
CD81	1.5492e-13	0.0729883	0.488	0.437	3.63938e-09
NDUFA4	8.46586e-14	0.0728975	0.743	0.694	1.9888e-09
ADD3	3.23485e-14	0.0726873	0.575	0.524	7.59932e-10
TRBC1	2.33108e-09	0.0724026	0.564	0.515	5.47618e-05
CD63	5.14166e-15	0.0723472	0.374	0.325	1.20788e-10
TMCO1	5.08241e-11	0.0722555	0.334	0.298	1.19396e-06
S1PR1	4.96256e-15	0.0716122	0.246	0.205	1.1658e-10
KRT10	9.92757e-12	0.0714204	0.493	0.45	2.33219e-07
RPS18	2.66596e-18	0.0713395	1	1	6.26287e-14
LIMD2	1.17871e-10	0.071282	0.805	0.776	2.76902e-06
NDUFB3	1.38101e-11	0.0712574	0.311	0.276	3.24426e-07
H2AFZ	1.8725e-13	0.0711881	0.542	0.493	4.39888e-09
ARHGAP30	2.93486e-08	0.0711871	0.398	0.369	0.000689457
HLA-DPB1	6.43803e-14	0.0709837	0.324	0.279	1.51242e-09
SRSF5	4.18486e-15	0.0707101	0.894	0.874	9.83106e-11
RBX1	1.21092e-11	0.0706145	0.433	0.392	2.84468e-07
COX7B	9.3752e-16	0.0704512	0.546	0.49	2.20242e-11
COTL1	9.54982e-10	0.0702813	0.603	0.565	2.24344e-05
PPP1R15A	1.78304e-10	0.0701477	0.496	0.454	4.18872e-06
RPL35A	1.91398e-12	0.0701381	0.999	0.999	4.49632e-08
TBCA	2.24036e-12	0.0700927	0.541	0.497	5.26305e-08
YWHAE	2.67558e-11	0.0697969	0.274	0.239	6.28546e-07
ABRACL	2.50237e-11	0.0697313	0.514	0.471	5.87856e-07
YWHAZ	2.80176e-10	0.0696437	0.782	0.752	6.5819e-06
MICOS10	1.25189e-16	0.0695152	0.174	0.136	2.94095e-12
SQSTM1	7.33923e-09	0.0694487	0.345	0.315	0.000172413
YPEL3	1.10168e-10	0.0692656	0.523	0.478	2.58807e-06
TES	2.03816e-08	0.0691544	0.274	0.246	0.000478804
CMC1	1.09568e-18	0.0690984	0.166	0.126	2.57397e-14
GIMAP6	2.73479e-19	0.0688647	0.185	0.143	6.42456e-15
DYNLRB1	8.75892e-11	0.0687565	0.433	0.395	2.05765e-06
CSK	4.18864e-13	0.0683619	0.344	0.301	9.83995e-09
GPSM3	1.15961e-09	0.0682648	0.749	0.713	2.72415e-05
PDE7A	1.89094e-10	0.0682053	0.298	0.262	4.44219e-06
HLA-DRA	3.01161e-08	0.0681829	0.235	0.206	0.000707486
HNRNPA1	6.51744e-09	0.0678678	0.908	0.902	0.000153108
SPCS2	2.42702e-11	0.067811	0.463	0.423	5.70155e-07
COX17	1.46597e-07	0.0677104	0.313	0.286	0.00344385
TPM3	1.81532e-09	0.0675815	0.779	0.745	4.26456e-05
LDHB	3.12703e-09	0.0674658	0.86	0.816	7.34602e-05
MTPN	2.71299e-10	0.0674073	0.382	0.346	6.37336e-06
ATP5PF	4.82994e-14	0.0673644	0.511	0.46	1.13465e-09
THOC3	3.17237e-11	0.0672401	0.206	0.174	7.45253e-07
MID1IP1	1.14169e-18	0.0672005	0.142	0.105	2.68206e-14
PSMA5	1.45247e-09	0.0670933	0.319	0.288	3.41213e-05
CD4	2.18199e-10	0.066799	0.287	0.253	5.12594e-06
MYL12B	2.63623e-11	0.0667954	0.872	0.854	6.19304e-07
RIPOR2	1.05234e-08	0.0667057	0.792	0.761	0.000247216
SNHG5	9.89017e-13	0.0665321	0.3	0.257	2.3234e-08
COX6A1	1.11219e-12	0.0664241	0.66	0.615	2.61275e-08
RPS23	8.51441e-12	0.0663841	1	1	2.0002e-07
NDUFA12	1.2613e-11	0.0663301	0.443	0.401	2.96305e-07
TOMM6	1.00467e-12	0.0661919	0.184	0.15	2.36016e-08
SCAF11	2.54495e-12	0.0661556	0.56	0.51	5.9786e-08
TUBA1B	1.03916e-12	0.0661203	0.546	0.497	2.44121e-08
SNHG6	1.32888e-10	0.0660639	0.346	0.304	3.12181e-06
IL27RA	6.02801e-09	0.0660128	0.249	0.22	0.00014161
HNRNPA2B1	2.29797e-11	0.065881	0.921	0.907	5.39839e-07
HSP90AA1	4.08284e-07	0.0657472	0.897	0.893	0.00959141
NDUFB4	1.08717e-09	0.0655045	0.458	0.423	2.55397e-05
HNRNPK	3.08778e-10	0.0654363	0.739	0.709	7.25381e-06
PCBP2	1.19686e-10	0.0654272	0.691	0.648	2.81167e-06
DYRK2	5.32664e-11	0.0653708	0.254	0.219	1.25133e-06
ATP5PD	2.2469e-10	0.0652769	0.519	0.478	5.27842e-06
ARHGAP25	2.14906e-10	0.0652727	0.226	0.194	5.04856e-06
HNRNPM	6.11637e-13	0.0648308	0.485	0.437	1.43686e-08
CENPK	1.56132e-12	0.0647829	0.181	0.148	3.66786e-08
GNAI2	1.75165e-10	0.0645951	0.644	0.601	4.11499e-06
CHURC1	3.90901e-09	0.0642983	0.478	0.442	9.18305e-05
SEC62	1.75383e-11	0.0642706	0.57	0.521	4.12009e-07
HCST	2.91368e-07	0.0634783	0.797	0.775	0.00684482
FNBP1	7.63855e-08	0.0633602	0.523	0.491	0.00179445
TMBIM6	8.47744e-10	0.063347	0.687	0.652	1.99152e-05
CAP1	2.88964e-10	0.0631863	0.529	0.488	6.78833e-06
SUMO2	2.96997e-09	0.0631396	0.78	0.747	6.97705e-05
CST7	3.12605e-09	0.0629258	0.285	0.248	7.34373e-05
MAT2B	9.94386e-09	0.0627901	0.264	0.235	0.000233601
NR4A2	7.13199e-10	0.0621928	0.18	0.15	1.67545e-05
GSTK1	4.90508e-09	0.0617552	0.73	0.689	0.00011523
RPS6	1.71903e-13	0.0616177	1	1	4.03834e-09
CXCR3	2.70145e-12	0.0611235	0.148	0.119	6.34624e-08
COPS9	5.57327e-11	0.0610938	0.491	0.447	1.30927e-06
PTPN6	7.45415e-08	0.061018	0.243	0.216	0.00175113
RPL10A	2.67384e-07	0.0609946	0.999	0.998	0.00628138
PSME1	6.32051e-08	0.0609353	0.796	0.778	0.00148481
TGFB1	4.35594e-08	0.0608791	0.517	0.482	0.0010233
PYHIN1	3.13285e-07	0.0607813	0.212	0.187	0.00735969
SH3BGRL	9.14354e-11	0.0607297	0.417	0.376	2.148e-06
MTRNR2L1	2.02091e-11	0.0606892	0.107	0.083	4.74753e-07
BRD2	6.14454e-08	0.0606585	0.318	0.289	0.00144347
NEDD8	1.68891e-10	0.0604892	0.55	0.508	3.9676e-06
ST6GAL1	7.73209e-09	0.0602327	0.202	0.175	0.000181642
SRP14	6.3457e-11	0.060145	0.931	0.925	1.49073e-06
SNRPD2	1.93281e-09	0.0600867	0.748	0.702	4.54056e-05
RAB8B	1.19673e-11	0.0599518	0.189	0.157	2.81136e-07
GMFG	7.14605e-09	0.0598143	0.855	0.822	0.000167875
RHOA	6.46276e-11	0.0596912	0.605	0.557	1.51823e-06
HSP90B1	1.54481e-08	0.0594566	0.541	0.502	0.000362906
UBB	2.00627e-07	0.059411	0.812	0.791	0.00471313
CDKN2D	1.46209e-07	0.0590689	0.323	0.294	0.00343474
CD48	3.58983e-08	0.0589298	0.89	0.872	0.000843322
ARPC3	3.63639e-08	0.0585365	0.857	0.846	0.00085426
LIME1	1.41555e-08	0.0585067	0.253	0.22	0.00033254
COX8A	2.77226e-12	0.0584741	0.54	0.489	6.51259e-08
MT-ND5	2.46162e-10	0.0580331	0.953	0.945	5.78284e-06
MT-ATP8	1.41952e-10	0.0579741	0.188	0.158	3.33474e-06
RPS14	5.07471e-08	0.0578973	1	1	0.00119215
SYF2	2.18337e-08	0.0576879	0.497	0.458	0.000512916
TAPBP	2.22673e-08	0.0576527	0.521	0.487	0.000523104
RPL30	1.2366e-07	0.0576054	1	1	0.00290502
CDC42	5.73995e-08	0.0574262	0.853	0.834	0.00134843
KTN1	2.15715e-07	0.0574177	0.482	0.45	0.00506758
POLD4	3.90711e-14	0.0573842	0.146	0.114	9.17858e-10
CRIP2	1.65772e-07	0.0573233	0.247	0.22	0.00389432
CORO1A	1.03291e-07	0.0571704	0.883	0.876	0.00242652
HIST1H1C	2.04287e-07	0.0570115	0.168	0.144	0.00479911
OSTF1	1.40483e-09	0.0569679	0.346	0.309	3.30023e-05
PRKY	5.25736e-15	0.0569487	0.105	0.076	1.23506e-10
FOS	5.61842e-09	0.0569326	0.784	0.744	0.000131988
IL6R	7.85359e-10	0.0569117	0.191	0.162	1.84497e-05
TMEM50B	1.05501e-13	0.0563516	0.158	0.125	2.47843e-09
TLE5	1.63003e-07	0.0560854	0.34	0.305	0.00382926
PPP1CA	7.58821e-12	0.0559135	0.479	0.429	1.78262e-07
RPS7	8.84991e-08	0.0558271	1	0.999	0.00207902
PFDN5	1.55715e-07	0.0556929	0.985	0.982	0.00365805
CLTA	2.3261e-08	0.0552191	0.248	0.22	0.000546448
TAGLN2	7.53037e-08	0.0551151	0.703	0.657	0.00176903
ATP8B2	1.55127e-07	0.0548469	0.229	0.203	0.00364425
HMGN2	1.3643e-09	0.0546284	0.627	0.586	3.20503e-05
AKAP13	3.26402e-07	0.0545768	0.603	0.572	0.00766783
STK38	8.03817e-09	0.054386	0.243	0.213	0.000188833
HNRNPC	7.73065e-09	0.0543381	0.679	0.636	0.000181608
LPAR6	4.42014e-08	0.0543156	0.201	0.174	0.00103838
MOB3A	3.01323e-09	0.0541474	0.161	0.135	7.07869e-05
RPL24	7.76141e-10	0.0535027	1	0.999	1.82331e-05
PLEKHO1	5.99959e-08	0.0532527	0.221	0.194	0.00140942
SELENOH	5.46833e-08	0.053242	0.421	0.387	0.00128462
MAF	2.5337e-07	0.0530094	0.308	0.279	0.00595217
SRP9	1.14823e-08	0.0525623	0.392	0.357	0.000269741
ZYX	1.07716e-07	0.0522912	0.191	0.167	0.00253047
TMEM35B	1.2872e-15	0.0522734	0.101	0.072	3.02389e-11
NMT1	1.19861e-08	0.0522538	0.244	0.214	0.000281578
PSMB3	8.78316e-09	0.0522265	0.405	0.369	0.000206334
HLA-F	1.46883e-07	0.0521585	0.669	0.633	0.00345058
ZNF217	4.88545e-09	0.0520901	0.163	0.137	0.000114769
JTB	5.16213e-08	0.0517794	0.484	0.446	0.00121269
PRKACB	4.32578e-08	0.0517671	0.239	0.21	0.00101621
B2M	3.56332e-08	0.0514508	1	1	0.000837095
NDUFB11	1.5244e-07	0.0514315	0.574	0.534	0.00358111
GPR174	8.13967e-10	0.0513453	0.147	0.12	1.91217e-05
MRPS6	2.62983e-07	0.0511503	0.216	0.191	0.006178
PSMB8	1.92822e-08	0.0510704	0.452	0.414	0.000452977
PRELID1	8.61522e-08	0.0510356	0.365	0.333	0.00202389
EHD1	3.00121e-08	0.0509682	0.23	0.201	0.000705044
GABARAPL2	7.81289e-09	0.0509308	0.373	0.338	0.00018354
UBE2V1	2.76687e-10	0.0509147	0.201	0.17	6.49993e-06
KIAA0040	2.0464e-09	0.0507714	0.176	0.148	4.8074e-05
ATP2B4	1.4136e-07	0.0506884	0.207	0.181	0.00332084
C19orf53	3.76211e-08	0.0505163	0.607	0.563	0.000883794
SNRPB	1.75028e-07	0.0505041	0.448	0.415	0.00411175
TRAPPC1	8.10652e-09	0.050468	0.458	0.415	0.000190438
ATP5MC3	2.23288e-08	0.0504441	0.486	0.449	0.000524549
XRRA1	5.79633e-09	0.0503833	0.158	0.132	0.000136167
CHCHD2	1.75745e-07	0.0502644	0.779	0.748	0.0041286
MITD1	3.97853e-08	0.0500114	0.212	0.184	0.000934635
LY9	2.62895e-07	0.0497947	0.212	0.187	0.00617594
SDR42E2	3.0685e-09	0.0493032	0.127	0.103	7.20851e-05
SNU13	1.95937e-07	0.0489809	0.494	0.46	0.00460294
MRPL51	1.92106e-07	0.0484853	0.289	0.261	0.00451295
LFNG	4.48674e-10	0.0483022	0.152	0.125	1.05403e-05
HSPA1A	6.32174e-10	0.0480718	0.14	0.114	1.4851e-05
RASSF3	6.73849e-08	0.048	0.2	0.174	0.00158301
SEC61G	4.07951e-08	0.0479139	0.511	0.471	0.000958359
CHORDC1	2.92638e-07	0.0476236	0.208	0.182	0.00687465
HLA-B	4.07514e-22	0.0475812	1	1	9.57331e-18
MRFAP1L1	1.80347e-09	0.0473498	0.181	0.152	4.23671e-05
CWC15	2.85233e-07	0.0470458	0.285	0.256	0.0067007
JPT1	2.25661e-07	0.0468691	0.264	0.237	0.00530123
TRAF1	1.20416e-09	0.0468215	0.121	0.097	2.8288e-05
SPART	8.03089e-12	0.0468111	0.111	0.085	1.88662e-07
EIF4E3	1.43064e-08	0.0460525	0.164	0.139	0.000336087
MRPS18C	3.42615e-07	0.0457387	0.209	0.184	0.00804871
TMEM59	4.06721e-07	0.0456924	0.464	0.43	0.00955468
HMGN4	4.77886e-10	0.0456484	0.123	0.099	1.12265e-05
CTDSP2	2.40904e-07	0.0454976	0.197	0.172	0.00565933
PSD4	1.66568e-09	0.0453017	0.132	0.107	3.91302e-05
RPA2	2.73556e-07	0.0446841	0.211	0.186	0.00642638
C14orf119	1.84882e-10	0.0445989	0.149	0.121	4.34324e-06
SEC61B	1.23525e-07	0.0444881	0.628	0.583	0.00290186
STXBP3	2.00917e-07	0.0442983	0.174	0.15	0.00471995
SEPTIN7	1.83143e-07	0.0438377	0.285	0.252	0.00430239
ARHGEF2	6.03417e-08	0.0437869	0.131	0.109	0.00141755
NLRC3	8.35202e-08	0.0435613	0.129	0.108	0.00196206
COX7A2	1.82332e-07	0.043219	0.673	0.633	0.00428335
PFDN6	9.66821e-09	0.0429875	0.164	0.138	0.000227126
SAMD1	1.08745e-10	0.0427026	0.101	0.078	2.55464e-06
SRSF9	3.39066e-07	0.0424485	0.398	0.364	0.00796534
GCSAM	2.76362e-11	0.042155	0.101	0.077	6.4923e-07
TRAPPC5	3.29744e-07	0.041767	0.133	0.112	0.00774633
COA6	2.23129e-08	0.041586	0.151	0.127	0.000524174
LYSMD2	4.45184e-08	0.0414053	0.206	0.178	0.00104583
COX16	2.26738e-09	0.0410876	0.14	0.115	5.32653e-05
KDM5D	7.79543e-09	0.0409937	0.101	0.08	0.00018313
PTP4A2	2.40813e-07	0.0402035	0.612	0.569	0.00565718
TOB2	2.52256e-09	0.0398427	0.101	0.08	5.926e-05
ASNSD1	6.95264e-09	0.0389418	0.128	0.104	0.000163331
USP9Y	1.61438e-10	0.0383218	0.137	0.109	3.79251e-06
VBP1	3.14574e-07	0.0376236	0.176	0.151	0.00738997
RIN3	2.79034e-07	0.0371483	0.104	0.085	0.00655506
PRF1	3.07931e-12	0.0370889	0.183	0.146	7.23393e-08
RAB1B	3.17453e-07	0.0370427	0.142	0.12	0.00745761
NAGK	1.4606e-07	0.036002	0.121	0.1	0.00343124
PSMD9	1.19524e-07	0.0359905	0.155	0.131	0.00280786
ATMIN	9.01834e-08	0.0348498	0.113	0.093	0.00211859
PTMA	2.22344e-08	0.0336085	1	0.999	0.000522331
EEF1G	8.07536e-11	0.0250324	0.409	0.354	1.89706e-06
TYMP	8.78368e-08	-0.0226605	0.139	0.165	0.00206346
AC044849.1	2.34553e-07	-0.02654	0.204	0.233	0.00551012
TENT5C	6.60366e-09	-0.030357	0.11	0.136	0.000155133
SYNJ2	3.65399e-10	-0.0344173	0.083	0.107	8.58396e-06
AC114760.2	1.12693e-08	-0.0347523	0.141	0.169	0.000264739
EEF2	1.25893e-07	-0.0377774	0.898	0.906	0.00295748
B4GALT1	3.83981e-07	-0.0379518	0.176	0.201	0.00902048
C7orf50	3.36264e-10	-0.0391326	0.132	0.161	7.89951e-06
CARHSP1	6.22062e-08	-0.0409113	0.133	0.158	0.00146135
RUNX2	2.14966e-08	-0.0426432	0.106	0.129	0.000504998
TIPARP	5.17018e-09	-0.0437312	0.104	0.128	0.000121458
FXYD7	7.35373e-08	-0.0451463	0.106	0.129	0.00172754
UGCG	7.13058e-08	-0.0454043	0.117	0.14	0.00167512
ARID5A	2.9168e-08	-0.0456976	0.121	0.145	0.000685215
EIF2S3	9.84168e-09	-0.0465822	0.39	0.429	0.000231201
MUC20-OT1	2.92618e-13	-0.0476305	0.121	0.153	6.87419e-09
SF1	7.99913e-10	-0.0490495	0.857	0.878	1.87916e-05
IRF9	2.62116e-07	-0.0492441	0.217	0.245	0.00615762
TRGC2	1.34028e-09	-0.0495084	0.088	0.111	3.14858e-05
BHLHE40	8.75605e-12	-0.0498007	0.101	0.129	2.05697e-07
RNF157	9.17895e-10	-0.0498492	0.108	0.134	2.15632e-05
ANKRD28	3.71328e-07	-0.0498541	0.152	0.176	0.00872323
MHENCR	2.48086e-10	-0.0506997	0.192	0.225	5.82803e-06
PHF20	1.71345e-08	-0.0510425	0.292	0.326	0.000402523
CHRM3-AS2	1.17744e-09	-0.0511673	0.091	0.115	2.76604e-05
STAT4	1.45288e-10	-0.0514619	0.217	0.253	3.41312e-06
A2M-AS1	2.59092e-13	-0.0526596	0.092	0.121	6.0866e-09
VSIR	1.79606e-10	-0.0527797	0.309	0.349	4.2193e-06
LINC01089	4.20073e-14	-0.0531064	0.09	0.12	9.86835e-10
RICTOR	2.89149e-08	-0.0548431	0.264	0.296	0.000679269
YIPF4	3.29913e-09	-0.0552102	0.259	0.292	7.75033e-05
MX1	1.54079e-10	-0.0552105	0.108	0.134	3.61961e-06
UBALD2	1.2975e-07	-0.0569862	0.438	0.469	0.00304809
IPCEF1	9.29079e-08	-0.0571438	0.208	0.236	0.00218259
AC025164.1	1.50552e-09	-0.0575678	0.154	0.182	3.53678e-05
AC016831.5	2.66712e-11	-0.0580814	0.237	0.275	6.26561e-07
CIRBP	1.19321e-13	-0.0595533	0.761	0.795	2.80309e-09
CDC14A	8.50273e-08	-0.0607957	0.365	0.397	0.00199746
ATF7IP2	1.18504e-14	-0.0611892	0.205	0.247	2.7839e-10
FBXO32	1.80286e-12	-0.0613773	0.102	0.13	4.23528e-08
FAM177A1	2.01771e-12	-0.061837	0.185	0.22	4.74e-08
CBLB	5.79347e-14	-0.0618993	0.154	0.19	1.361e-09
PER1	1.94234e-20	-0.0619115	0.083	0.119	4.56294e-16
EIF2AK2	1.60884e-10	-0.0619137	0.195	0.228	3.77948e-06
N4BP2	9.05781e-12	-0.0623117	0.126	0.157	2.12786e-07
TUBA4A	3.84619e-08	-0.0623756	0.342	0.374	0.000903547
MT-CO3	1.2647e-07	-0.0634949	0.996	0.997	0.00297104
PTGER2	1.07467e-07	-0.0635342	0.223	0.251	0.0025246
RPL28	2.11525e-27	-0.0636695	1	1	4.96914e-23
NIBAN1	3.49766e-07	-0.0638849	0.097	0.116	0.00821671
PIM1	2.84457e-12	-0.064492	0.328	0.371	6.68247e-08
SC5D	1.36866e-26	-0.0667477	0.065	0.103	3.21527e-22
UGP2	5.22481e-10	-0.0670699	0.265	0.298	1.22741e-05
MT-CYB	1.88758e-07	-0.0673447	0.994	0.997	0.0044343
CEBPD	3.0811e-34	-0.0709536	0.063	0.108	7.23811e-30
RNF125	1.39755e-11	-0.0744616	0.253	0.289	3.28312e-07
SOCS3	1.39892e-13	-0.0747635	0.21	0.251	3.28633e-09
LY6E	1.18022e-10	-0.0761489	0.476	0.511	2.77257e-06
PARP8	2.19469e-08	-0.0774501	0.29	0.32	0.000515577
ERN1	2.86557e-17	-0.0781388	0.206	0.251	6.7318e-13
IFI6	5.31731e-14	-0.0798678	0.149	0.184	1.24914e-09
CCND3	3.50171e-12	-0.0800211	0.499	0.531	8.22621e-08
RBMS1	1.93872e-13	-0.0824	0.337	0.381	4.55443e-09
TRIM22	1.02538e-12	-0.0835039	0.265	0.304	2.40883e-08
SLA	1.79837e-13	-0.0844016	0.245	0.286	4.22473e-09
C1orf56	2.92155e-07	-0.0855586	0.394	0.419	0.0068633
LINC01871	3.05786e-17	-0.086567	0.138	0.178	7.18352e-13
FMN1	8.38568e-57	-0.0872377	0.049	0.103	1.96996e-52
ITK	4.39965e-10	-0.0893574	0.329	0.362	1.03357e-05
STAT3	3.50735e-18	-0.0896008	0.366	0.421	8.23946e-14
GABPB1-IT1	4.86701e-23	-0.0896032	0.084	0.121	1.14336e-18
DYNLT1	5.22268e-24	-0.091691	0.237	0.293	1.22691e-19
GPR171	1.16907e-16	-0.0930126	0.194	0.236	2.74638e-12
GABPB1-AS1	1.44703e-12	-0.0933632	0.256	0.295	3.39937e-08
CREM	7.22182e-21	-0.095117	0.102	0.14	1.69655e-16
ISG20	2.06841e-12	-0.0958378	0.527	0.556	4.85911e-08
ISG15	9.19464e-15	-0.0971354	0.254	0.297	2.16001e-10
HERPUD1	3.10088e-24	-0.0996203	0.239	0.297	7.28459e-20
TNFSF8	6.28764e-42	-0.0996744	0.086	0.142	1.47709e-37
RPL12	1.05744e-35	-0.101827	1	0.999	2.48415e-31
ARID5B	8.09578e-17	-0.104745	0.28	0.326	1.90186e-12
BIN1	4.6323e-31	-0.104919	0.28	0.347	1.08822e-26
MYBL1	1.37109e-16	-0.106218	0.181	0.221	3.22096e-12
CNOT6L	1.16288e-14	-0.109559	0.306	0.348	2.73183e-10
XAF1	1.67633e-19	-0.110747	0.207	0.254	3.93804e-15
NFKBIZ	1.08705e-25	-0.110783	0.206	0.264	2.55371e-21
DUSP2	3.26817e-21	-0.114853	0.208	0.261	7.67759e-17
RPL8	1.37357e-40	-0.116238	0.999	0.999	3.22678e-36
SYTL3	9.96203e-38	-0.116588	0.105	0.159	2.34028e-33
TXK	9.6233e-20	-0.121897	0.212	0.26	2.2607e-15
SATB1	5.4056e-23	-0.127706	0.309	0.365	1.26988e-18
FAM118A	5.48942e-33	-0.13115	0.113	0.164	1.28957e-28
RNF19A	2.79708e-27	-0.131304	0.219	0.276	6.57091e-23
PDE4D	3.7826e-47	-0.132207	0.11	0.174	8.88609e-43
PDE3B	1.13927e-23	-0.132774	0.224	0.276	2.67636e-19
IL6ST	8.9403e-09	-0.137284	0.205	0.231	0.000210026
SARAF	6.9381e-35	-0.138203	0.852	0.88	1.6299e-30
NEAT1	2.81284e-19	-0.139134	0.868	0.885	6.60792e-15
LEPROTL1	1.40806e-24	-0.141915	0.532	0.58	3.30781e-20
BCL2	7.71123e-28	-0.145381	0.359	0.422	1.81152e-23
CYTIP	1.7173e-25	-0.1497	0.488	0.533	4.03429e-21
CD55	5.23141e-47	-0.155503	0.193	0.27	1.22896e-42
CD69	8.04137e-38	-0.156849	0.612	0.699	1.88908e-33
ETS1	6.34366e-13	-0.157357	0.781	0.782	1.49025e-08
PDE4B	3.89411e-44	-0.157951	0.169	0.238	9.14804e-40
CXCR4	3.30705e-40	-0.15931	0.771	0.828	7.76892e-36
CELF2	1.81319e-22	-0.160239	0.626	0.661	4.25955e-18
LINC-PINT	1.24454e-09	-0.163872	0.199	0.224	2.92366e-05
TNFAIP3	6.55073e-18	-0.1654	0.554	0.602	1.5389e-13
ZBTB16	2.79033e-97	-0.16607	0.038	0.108	6.55504e-93
CEMIP2	3.59812e-48	-0.170058	0.15	0.221	8.4527e-44
PIK3R1	2.54733e-23	-0.172581	0.452	0.5	5.98418e-19
SMAP2	2.03978e-36	-0.173777	0.373	0.443	4.79184e-32
BTG1	6.15603e-42	-0.187499	0.981	0.99	1.44618e-37
RGS1	2.66346e-40	-0.189105	0.112	0.171	6.25699e-36
IFI44L	5.58975e-71	-0.192198	0.075	0.145	1.31314e-66
TOB1	2.22947e-32	-0.201969	0.36	0.42	5.23747e-28
ID2	3.98754e-22	-0.203053	0.318	0.363	9.36752e-18
SOCS1	1.03262e-101	-0.204014	0.128	0.233	2.42583e-97
PRKCQ-AS1	1.48853e-15	-0.222374	0.177	0.211	3.49686e-11
KLF9	1.30138e-102	-0.225902	0.166	0.277	3.0572e-98
DDIT4	1.24615e-74	-0.226958	0.225	0.327	2.92745e-70
PIK3IP1	2.81806e-74	-0.24081	0.444	0.548	6.62018e-70
CRYBG1	3.65485e-76	-0.246658	0.233	0.33	8.58598e-72
TSC22D3	1.04449e-76	-0.26463	0.884	0.932	2.45372e-72
ZFP36	6.0811e-38	-0.296708	0.541	0.598	1.42857e-33
FKBP5	1.80755e-83	-0.301906	0.291	0.395	4.24629e-79
ZFP36L2	9.73568e-73	-0.307395	0.923	0.954	2.28711e-68
IGLC2	4.78333e-26	-0.325028	0.084	0.126	1.1237e-21
RPS26	5.85261e-127	-0.371979	0.861	0.888	1.37489e-122
PRDM1	2.85259e-109	-0.372732	0.236	0.35	6.70131e-105
NFKBIA	1.35175e-119	-0.379377	0.551	0.662	3.17553e-115
TXNIP	2.14184e-226	-0.614693	0.991	0.989	5.0316e-222

## Sheet: Treg_PDvsH
	p_val	avg_log2FC	pct.1	pct.2	p_val_adj
MTRNR2L12	2.14282e-17	0.493656	0.645	0.551	5.03391e-13
IFITM1	4.46906e-19	0.451035	0.463	0.349	1.04987e-14
PLCG2	3.67076e-15	0.403841	0.423	0.301	8.62336e-11
HIST1H4C	1.00231e-19	0.387778	0.6	0.487	2.35462e-15
CRIP1	4.41393e-26	0.384775	0.879	0.779	1.03692e-21
GIMAP7	3.20134e-24	0.303837	0.884	0.81	7.5206e-20
RPS29	6.82417e-27	0.300968	1	1	1.60313e-22
RPL38	2.81491e-26	0.262959	0.999	0.999	6.6128e-22
JUND	8.05607e-16	0.239682	0.964	0.942	1.89253e-11
DYNLL1	2.12747e-12	0.227836	0.665	0.573	4.99784e-08
MT-ND3	9.62526e-15	0.22166	0.989	0.993	2.26117e-10
EMP3	7.76079e-12	0.216488	0.936	0.902	1.82317e-07
RPLP2	3.57883e-26	0.210272	0.999	0.999	8.4074e-22
S100A11	2.84778e-10	0.209571	0.831	0.768	6.69e-06
TMA7	1.92709e-18	0.207847	0.976	0.959	4.52711e-14
SLFN5	1.66056e-07	0.20766	0.706	0.649	0.00390099
RPL31	9.32476e-14	0.195632	0.992	0.973	2.19057e-09
TUBA1A	1.50029e-07	0.188662	0.609	0.54	0.00352448
CD52	5.00401e-11	0.184886	0.997	0.995	1.17554e-06
MTRNR2L8	8.41459e-09	0.175072	0.283	0.203	0.000197675
ZFP36L1	3.79536e-07	0.170964	0.534	0.457	0.00891606
RPL37	1.64421e-16	0.164632	1	1	3.86257e-12
UBL5	5.28518e-10	0.162724	0.839	0.766	1.2416e-05
RPS27	1.58213e-11	0.156683	1	1	3.71674e-07
TMSB4X	4.10308e-16	0.152387	0.999	1	9.63895e-12
TOMM7	6.70954e-08	0.147565	0.937	0.925	0.00157621
RGCC	8.24846e-08	0.146893	0.432	0.349	0.00193773
MT-CO1	1.13149e-07	0.144978	0.995	0.998	0.0026581
ATP5ME	1.91663e-07	0.143773	0.729	0.67	0.00450255
ATP5F1E	8.42458e-10	0.143468	0.997	0.992	1.9791e-05
TRAF3IP3	4.33888e-08	0.143141	0.874	0.837	0.00101929
CD2	4.20797e-07	0.13482	0.899	0.854	0.00988537
RPL27A	6.91298e-10	0.134785	0.997	0.99	1.624e-05
RPS20	9.17011e-12	0.134006	0.999	0.997	2.15424e-07
RPL39	1.58141e-10	0.131047	1	1	3.71506e-06
RPS8	5.40069e-09	0.128796	1	1	0.000126873
EVI2A	3.15432e-08	0.12835	0.315	0.233	0.000741013
RPL23A	2.56366e-12	0.127682	1	0.999	6.02256e-08
RPS21	3.86291e-09	0.126826	0.999	0.999	9.07475e-05
TPT1	1.57078e-12	0.12121	1	1	3.69007e-08
RPS28	5.97403e-08	0.11277	1	1	0.00140342
FHIT	6.36178e-08	0.109815	0.155	0.094	0.00149451
PTPRC	2.01319e-07	0.109128	0.982	0.975	0.0047294
RPS17	9.50554e-09	0.108161	0.799	0.688	0.000223304
MIF	3.99821e-07	0.107139	0.756	0.679	0.0093926
RPL13A	5.90496e-10	0.102284	1	1	1.38719e-05
AC013394.1	3.45173e-07	0.0788467	0.11	0.062	0.0081088
NINJ2	4.12658e-09	-0.102204	0.071	0.133	9.69415e-05
TNFSF8	1.18927e-09	-0.110271	0.083	0.149	2.79383e-05
STAT3	1.95642e-08	-0.124859	0.388	0.484	0.000459603
GABPB1-IT1	6.60533e-12	-0.151038	0.1	0.182	1.55172e-07
SOCS1	2.35929e-11	-0.161363	0.116	0.199	5.54244e-07
STK4	1.29844e-07	-0.162532	0.848	0.891	0.00305029
HERPUD1	7.39505e-08	-0.175835	0.347	0.428	0.00173724
CEMIP2	1.70991e-09	-0.176126	0.285	0.375	4.01692e-05
BIN1	2.91186e-10	-0.17915	0.421	0.52	6.84053e-06
UGP2	1.6212e-08	-0.188074	0.355	0.441	0.000380852
CYTIP	1.81297e-09	-0.20638	0.529	0.606	4.25904e-05
HPGD	1.76079e-10	-0.207342	0.101	0.176	4.13644e-06
IFI44L	1.17574e-12	-0.212231	0.072	0.15	2.76205e-08
SARAF	1.9142e-11	-0.215138	0.879	0.919	4.49685e-07
BTG1	4.35819e-09	-0.221819	0.975	0.983	0.000102383
ARID5B	1.76176e-09	-0.221991	0.549	0.623	4.13872e-05
SRGN	1.34312e-07	-0.22898	0.773	0.813	0.00315525
CXCR4	1.824e-09	-0.232673	0.605	0.685	4.28494e-05
KLF9	2.59152e-18	-0.235828	0.152	0.27	6.08799e-14
PIK3R1	1.03279e-07	-0.238715	0.528	0.593	0.00242622
PIK3IP1	1.45245e-12	-0.248403	0.541	0.626	3.41209e-08
DDIT4	4.74734e-17	-0.254004	0.207	0.331	1.11524e-12
CRYBG1	2.14744e-12	-0.255996	0.302	0.403	5.04477e-08
RNF19A	1.08875e-10	-0.265317	0.328	0.416	2.5577e-06
FKBP5	8.3213e-09	-0.267401	0.336	0.407	0.000195484
RPS26	1.67946e-23	-0.284596	0.882	0.942	3.94539e-19
LINC-PINT	8.15724e-09	-0.306585	0.229	0.304	0.00019163
NFKBIA	3.2547e-13	-0.337715	0.446	0.543	7.64593e-09
TSC22D3	6.47447e-16	-0.35063	0.857	0.91	1.52098e-11
ZFP36L2	1.62842e-13	-0.364031	0.872	0.897	3.82548e-09
RGS1	2.13542e-14	-0.415813	0.351	0.458	5.01653e-10
PRDM1	6.52143e-28	-0.522844	0.316	0.47	1.53201e-23
TXNIP	8.11053e-31	-0.649063	0.964	0.961	1.90532e-26

## Sheet: CD16highNK_PDvsH
	p_val	avg_log2FC	pct.1	pct.2	p_val_adj
TRDC	0	0.52445	0.833	0.636	0
IFITM1	1.38604e-173	0.46726	0.529	0.427	3.25609e-169
PLEK	0	0.460431	0.869	0.73	0
CCL5	0	0.452865	0.968	0.922	0
S100A4	0	0.418845	0.994	0.973	0
CRIP1	2.21845e-261	0.405628	0.803	0.677	5.21157e-257
CX3CR1	0	0.396794	0.725	0.563	0
TYROBP	3.9338e-300	0.395031	0.864	0.739	9.24128e-296
SEPT7	5.0897e-159	0.394154	0.487	0.361	1.19567e-154
VIM	6.64298e-232	0.387003	0.83	0.72	1.56057e-227
S100A6	2.89602e-301	0.382731	0.968	0.928	6.80333e-297
LGALS1	1.82807e-173	0.381206	0.75	0.638	4.29451e-169
KLF6	6.20261e-204	0.372661	0.786	0.672	1.45712e-199
GIMAP7	0	0.371707	0.864	0.726	0
HIST1H4C	7.27365e-270	0.37136	0.619	0.458	1.70873e-265
JUND	3.2377e-292	0.36461	0.927	0.875	7.60601e-288
GZMA	0	0.358777	0.976	0.939	0
CD2	6.83096e-240	0.348103	0.714	0.547	1.60473e-235
RARRES3	7.60295e-131	0.343382	0.465	0.346	1.78609e-126
DYNLL1	2.1291e-240	0.338275	0.637	0.478	5.00169e-236
CD52	1.96616e-160	0.334527	0.854	0.779	4.61891e-156
ZFP36L1	8.25068e-174	0.331962	0.543	0.407	1.93825e-169
TRBC1	8.93578e-162	0.325628	0.768	0.672	2.09919e-157
EMP3	6.02041e-279	0.325365	0.923	0.844	1.41431e-274
AES	3.05053e-113	0.32191	0.499	0.385	7.16629e-109
IFNG	7.72442e-191	0.31974	0.243	0.12	1.81462e-186
C12orf75	3.32121e-207	0.315635	0.711	0.583	7.80219e-203
IL32	2.69723e-98	0.313974	0.801	0.759	6.33632e-94
MBP	9.25815e-235	0.307902	0.839	0.738	2.17492e-230
HSPA8	4.1771e-199	0.307469	0.851	0.764	9.81285e-195
CD63	3.64126e-188	0.299757	0.834	0.755	8.55406e-184
ATP5F1E	0	0.298545	0.993	0.985	0
S100A11	6.83534e-195	0.286546	0.738	0.602	1.60576e-190
HOPX	7.23141e-157	0.280447	0.83	0.745	1.6988e-152
GIMAP4	4.48462e-172	0.272364	0.711	0.587	1.05353e-167
HCST	2.04776e-183	0.272312	0.969	0.935	4.81061e-179
ANXA1	3.37584e-175	0.271113	0.914	0.847	7.93052e-171
UBL5	1.68866e-192	0.269058	0.825	0.733	3.967e-188
CD3E	7.06435e-64	0.265371	0.553	0.483	1.65956e-59
LSP1	1.15026e-156	0.26467	0.81	0.73	2.70219e-152
PFN1	3.90242e-168	0.264274	0.996	0.989	9.16757e-164
S100A10	3.83819e-161	0.258705	0.856	0.773	9.01667e-157
TRGC1	1.53567e-132	0.254743	0.445	0.32	3.60759e-128
TOMM7	1.50535e-186	0.254501	0.934	0.886	3.53636e-182
APOBEC3G	9.26385e-126	0.253082	0.654	0.558	2.17626e-121
ACTB	1.0873e-111	0.252919	0.999	0.998	2.55429e-107
ITGB2	4.37752e-132	0.252849	0.925	0.908	1.02837e-127
SLC9A3R1	1.44056e-139	0.247651	0.667	0.558	3.38417e-135
LINC01871	5.73607e-127	0.246395	0.448	0.327	1.34752e-122
CTSW	1.57808e-101	0.246223	0.908	0.867	3.70723e-97
CTSC	3.0838e-140	0.24402	0.753	0.66	7.24446e-136
CD81	1.06489e-140	0.243679	0.806	0.732	2.50163e-136
RPS10	9.17133e-126	0.242727	0.919	0.876	2.15453e-121
GZMH	1.1097e-81	0.242686	0.896	0.861	2.60691e-77
CCL4L2	2.67613e-105	0.242509	0.315	0.213	6.28677e-101
LCK	1.28806e-137	0.241164	0.659	0.543	3.02592e-133
SPN	7.66936e-110	0.240732	0.651	0.563	1.80169e-105
TECR	2.93147e-116	0.240525	0.423	0.312	6.88662e-112
SH3BGRL3	6.7682e-139	0.23734	0.992	0.985	1.58999e-134
ACTG1	2.06357e-77	0.236526	0.974	0.978	4.84774e-73
STK17A	9.12125e-126	0.235557	0.635	0.524	2.14276e-121
DOK2	9.37635e-111	0.235362	0.592	0.499	2.20269e-106
MYADM	2.71487e-143	0.234412	0.281	0.166	6.37776e-139
CYBA	4.53093e-145	0.234008	0.991	0.993	1.06441e-140
GNAI2	5.3448e-128	0.232514	0.78	0.7	1.2556e-123
YWHAB	1.80389e-148	0.232333	0.88	0.812	4.23769e-144
PSMA7	3.38838e-135	0.231845	0.777	0.682	7.95997e-131
TMA7	3.70929e-179	0.23	0.965	0.943	8.71387e-175
ITGB1	1.11678e-71	0.229358	0.691	0.62	2.62353e-67
COMMD6	8.01057e-136	0.228049	0.823	0.744	1.88184e-131
CD300A	1.68463e-128	0.228048	0.512	0.393	3.95752e-124
CD48	2.42939e-156	0.227228	0.888	0.82	5.70712e-152
CD247	5.58992e-126	0.227033	0.954	0.925	1.31318e-121
ACTR3	5.30271e-112	0.224836	0.715	0.626	1.24571e-107
NDUFB2	6.97575e-125	0.224569	0.754	0.658	1.63874e-120
CST7	2.43162e-112	0.22427	0.977	0.968	5.71235e-108
CLIC1	3.59619e-127	0.221674	0.91	0.857	8.44817e-123
TRG-AS1	1.04236e-78	0.221427	0.489	0.397	2.44871e-74
GNLY	1.02134e-98	0.221396	0.969	0.952	2.39932e-94
PRELID1	5.65581e-107	0.220805	0.625	0.533	1.32866e-102
XIST	1.35409e-66	0.220615	0.237	0.16	3.18103e-62
RPLP2	5.76751e-234	0.218584	1	0.999	1.3549e-229
CAST	3.17563e-113	0.218187	0.828	0.761	7.4602e-109
ASCL2	8.29985e-87	0.215461	0.357	0.264	1.9498e-82
ARL4C	1.31378e-135	0.214559	0.959	0.932	3.08633e-131
RPS29	2.30869e-127	0.213008	1	1	5.42356e-123
RPL27	2.04249e-185	0.212199	0.995	0.988	4.79822e-181
S100B	1.04743e-48	0.211362	0.12	0.072	2.46061e-44
OST4	2.7239e-121	0.209946	0.831	0.757	6.39899e-117
HSP90AA1	1.39224e-126	0.209793	0.944	0.911	3.27064e-122
CFL1	8.96027e-114	0.209591	0.986	0.982	2.10495e-109
RPL23A	3.78918e-216	0.207652	1	1	8.90153e-212
VAMP8	4.31075e-110	0.207474	0.719	0.631	1.01268e-105
RPS27	5.72242e-161	0.206496	1	1	1.34431e-156
ANXA2	7.70056e-93	0.20608	0.527	0.432	1.80902e-88
KLF2	4.55914e-42	0.205805	0.969	0.979	1.07103e-37
XBP1	1.29412e-83	0.205763	0.567	0.479	3.04016e-79
POLR2L	5.72292e-102	0.205019	0.66	0.568	1.34443e-97
TMSB4X	8.47975e-303	0.204832	1	1	1.99206e-298
HLA-C	4.18823e-149	0.203285	1	1	9.83899e-145
CDKN2D	2.57023e-94	0.203053	0.534	0.434	6.03799e-90
RPL38	6.12076e-143	0.202742	0.995	0.992	1.43789e-138
CORO1A	9.051e-97	0.202503	0.909	0.871	2.12626e-92
RPL27A	3.52179e-138	0.202252	0.993	0.987	8.27339e-134
HLA-DRB5	1.58916e-115	0.199909	0.157	0.077	3.73325e-111
STARD3NL	5.84231e-101	0.199769	0.356	0.253	1.37248e-96
CMC1	5.33203e-65	0.199341	0.588	0.498	1.2526e-60
HNRNPF	5.72184e-100	0.197153	0.606	0.506	1.34417e-95
OSTF1	8.18358e-90	0.196622	0.661	0.584	1.92249e-85
RPL36AL	2.1653e-126	0.196006	0.953	0.914	5.08672e-122
LGALS3	1.91384e-133	0.194714	0.187	0.094	4.49598e-129
AHNAK	2.19928e-84	0.1934	0.786	0.722	5.16655e-80
RPL41	6.77609e-165	0.193077	1	1	1.59184e-160
CDC42EP3	1.50836e-106	0.192203	0.383	0.276	3.54345e-102
RAC2	2.91718e-93	0.191483	0.898	0.851	6.85305e-89
ELOB	4.94806e-95	0.189108	0.778	0.707	1.1624e-90
DSTN	4.9121e-71	0.188516	0.624	0.549	1.15395e-66
KIAA1551	1.20503e-78	0.187785	0.265	0.181	2.83086e-74
SAMD3	8.00517e-83	0.187748	0.711	0.636	1.88057e-78
H3F3A	3.50102e-147	0.185795	0.994	0.988	8.2246e-143
CDK2AP2	2.37195e-79	0.185595	0.471	0.379	5.57218e-75
PPP1R18	5.36537e-77	0.185123	0.591	0.509	1.26043e-72
TAGLN2	6.04954e-71	0.184386	0.638	0.555	1.42116e-66
FGFBP2	3.15317e-84	0.184236	0.963	0.937	7.40744e-80
COX7C	6.74848e-117	0.183948	0.918	0.875	1.58535e-112
FCRL6	1.82197e-72	0.182969	0.479	0.395	4.28017e-68
CDC42	3.28396e-90	0.182294	0.93	0.895	7.71468e-86
ATP5MG	2.90195e-99	0.18151	0.895	0.847	6.81725e-95
TMBIM6	1.81287e-90	0.181387	0.8	0.733	4.2588e-86
SEPT9	1.74057e-91	0.181193	0.282	0.189	4.08895e-87
C16orf54	5.75776e-97	0.18118	0.374	0.27	1.35261e-92
OAZ1	1.66798e-114	0.180836	0.948	0.914	3.91843e-110
CAP1	7.02716e-72	0.180396	0.731	0.665	1.65082e-67
EFHD2	3.45566e-96	0.180278	0.936	0.91	8.11804e-92
TMEM50A	6.84772e-89	0.18017	0.606	0.514	1.60867e-84
XCL2	2.23302e-82	0.17975	0.359	0.262	5.24581e-78
ITGAL	6.40084e-72	0.179706	0.632	0.557	1.50368e-67
RPS28	9.02311e-137	0.179421	1	0.999	2.11971e-132
KLRF1	1.21838e-73	0.178837	0.779	0.721	2.86221e-69
AC020916.1	2.05921e-51	0.178294	0.281	0.209	4.83749e-47
GIMAP1	7.17646e-90	0.177935	0.437	0.337	1.68589e-85
PPP1CA	1.83698e-68	0.176928	0.667	0.598	4.31544e-64
MYL12A	3.82365e-117	0.175487	0.992	0.987	8.98253e-113
TUBA1A	1.10671e-64	0.17529	0.558	0.474	2.59989e-60
RPL31	3.89905e-97	0.174977	0.973	0.953	9.15964e-93
DNAJA1	2.0255e-74	0.174552	0.441	0.352	4.75832e-70
DBI	2.25394e-78	0.173903	0.78	0.713	5.29495e-74
MYL12B	1.91521e-105	0.173788	0.947	0.912	4.4992e-101
SNRPG	2.00408e-92	0.17284	0.491	0.386	4.70799e-88
CD74	3.58694e-44	0.172514	0.688	0.635	8.42644e-40
PTPN6	1.20242e-67	0.172377	0.4	0.314	2.82473e-63
NCR3	1.71e-67	0.172117	0.428	0.342	4.01713e-63
NDUFB7	3.01182e-74	0.172074	0.662	0.586	7.07537e-70
RPS8	1.23246e-138	0.171853	1	0.999	2.89529e-134
TIGIT	2.25105e-74	0.171565	0.298	0.214	5.28817e-70
RPS12	4.90486e-135	0.171271	1	1	1.15225e-130
SEPT6	1.43251e-75	0.171252	0.302	0.214	3.36525e-71
CSTB	1.44828e-82	0.171222	0.503	0.407	3.40231e-78
RPL21	2.63709e-134	0.171172	1	1	6.19506e-130
NDUFA1	3.80229e-78	0.170265	0.697	0.625	8.93235e-74
MRPS6	5.36165e-75	0.16924	0.412	0.325	1.25956e-70
ATP5ME	1.64322e-64	0.169175	0.724	0.659	3.86025e-60
UQCR11	3.25761e-81	0.168583	0.776	0.698	7.65277e-77
RPL35A	1.80293e-121	0.167767	0.999	0.998	4.23544e-117
RHOA	1.44761e-72	0.167751	0.786	0.725	3.40073e-68
IL2RG	3.1086e-67	0.167116	0.822	0.765	7.30272e-63
TSPO	1.76637e-70	0.166035	0.553	0.468	4.14954e-66
MYL6	1.23553e-88	0.166005	0.981	0.973	2.90251e-84
RPL35	4.0731e-126	0.165747	0.998	0.997	9.56853e-122
SLAMF7	2.32762e-74	0.164923	0.399	0.31	5.46805e-70
PLA2G16	9.71414e-109	0.164135	0.223	0.131	2.28205e-104
TGFB1	1.32665e-67	0.163914	0.744	0.683	3.11657e-63
MCL1	3.7722e-57	0.163686	0.549	0.473	8.86166e-53
HLA-DRB1	4.14795e-37	0.163383	0.417	0.356	9.74436e-33
PRSS23	1.55022e-44	0.162756	0.545	0.484	3.64177e-40
RPS4X	1.70144e-93	0.162094	0.999	0.999	3.99701e-89
PTPRC	3.29123e-119	0.162024	0.996	0.991	7.73175e-115
RPS9	4.13531e-121	0.16116	0.997	0.997	9.71467e-117
FOS	1.85305e-66	0.160901	0.626	0.534	4.35319e-62
TUBA1B	2.39399e-62	0.160899	0.631	0.558	5.62395e-58
SRSF9	7.40089e-69	0.16038	0.601	0.523	1.73862e-64
TRAF3IP3	2.27669e-64	0.159921	0.739	0.67	5.3484e-60
PTGES3	5.14787e-74	0.159538	0.592	0.503	1.20934e-69
SET	9.95456e-60	0.159537	0.81	0.762	2.33853e-55
RBX1	2.47725e-70	0.15922	0.522	0.434	5.81955e-66
RPS25	6.86183e-113	0.159109	0.999	0.999	1.61198e-108
COX6B1	1.75242e-71	0.158659	0.775	0.712	4.11679e-67
HLA-DRA	9.66264e-38	0.158061	0.271	0.213	2.26995e-33
ARPC5L	1.20983e-53	0.157297	0.587	0.521	2.84213e-49
SUN2	3.78948e-55	0.157286	0.675	0.613	8.90224e-51
SASH3	1.65923e-64	0.157139	0.404	0.322	3.89787e-60
RPS14	5.46468e-122	0.156938	1	1	1.28376e-117
HIST2H2AC	8.03972e-81	0.156727	0.211	0.134	1.88869e-76
KRTCAP2	6.63051e-70	0.156551	0.558	0.471	1.55764e-65
ATP5MF	1.20778e-66	0.156191	0.602	0.522	2.83731e-62
ATP5MD	1.37668e-65	0.155882	0.668	0.594	3.2341e-61
COX7B	8.03186e-68	0.155467	0.607	0.523	1.88684e-63
CCL4	1.20676e-12	0.154785	0.854	0.833	2.83491e-08
NDUFA12	4.92796e-69	0.154481	0.55	0.465	1.15768e-64
POLR2J3.1	1.78974e-70	0.154155	0.246	0.166	4.20445e-66
CALR	8.46908e-30	0.154058	0.669	0.63	1.98956e-25
COX6C	1.5676e-70	0.15395	0.835	0.781	3.68261e-66
EIF4A2	2.49377e-60	0.153031	0.732	0.667	5.85837e-56
PCBP1	2.59719e-62	0.152575	0.72	0.652	6.10132e-58
COX6A1	3.93327e-62	0.152231	0.718	0.652	9.24004e-58
SEM1	3.58016e-69	0.151765	0.469	0.382	8.41052e-65
RAN	1.86766e-64	0.151731	0.623	0.544	4.3875e-60
RPS15	1.31458e-113	0.151433	1	0.999	3.0882e-109
MINOS1	9.49078e-80	0.150805	0.251	0.167	2.22957e-75
IRF1	1.59876e-35	0.150424	0.697	0.649	3.7558e-31
APBB1IP	7.00318e-54	0.150255	0.585	0.518	1.64519e-49
RPS21	2.00962e-95	0.150193	0.997	0.997	4.72101e-91
TRIR	3.27727e-60	0.149931	0.786	0.727	7.69896e-56
CD44	2.14933e-52	0.149638	0.463	0.386	5.04922e-48
SRSF3	1.43449e-61	0.149424	0.71	0.637	3.3699e-57
RPL39	2.24181e-110	0.149408	1	1	5.26646e-106
SERBP1	5.38583e-58	0.149307	0.681	0.611	1.26524e-53
ABHD17A	9.08829e-55	0.149278	0.86	0.831	2.13502e-50
PIM1	1.9837e-66	0.149268	0.353	0.267	4.6601e-62
TPST2	7.82183e-48	0.149171	0.532	0.468	1.8375e-43
RPL36	4.34633e-83	0.148953	0.997	0.996	1.02104e-78
UQCR10	2.12691e-59	0.148596	0.649	0.579	4.99653e-55
SSBP3	8.89138e-58	0.147939	0.43	0.351	2.08876e-53
RPS20	1.38719e-94	0.147804	0.991	0.989	3.2588e-90
RPS23	9.76628e-119	0.147575	1	1	2.29429e-114
NDUFA4	2.10966e-64	0.147285	0.754	0.683	4.95601e-60
SOD1	2.5961e-57	0.147167	0.608	0.532	6.09877e-53
CSK	3.20362e-55	0.14702	0.512	0.438	7.52595e-51
TTC38	4.31065e-45	0.146373	0.476	0.411	1.01266e-40
NOP10	3.57142e-63	0.146126	0.455	0.371	8.38998e-59
TRMT112	6.41378e-56	0.145088	0.553	0.479	1.50672e-51
IKZF3	3.7119e-49	0.144931	0.528	0.459	8.72e-45
COX17	3.60426e-50	0.144581	0.406	0.336	8.46713e-46
CAPNS1	1.2982e-49	0.144469	0.548	0.481	3.04973e-45
EEF1A1	6.1937e-92	0.144447	1	1	1.45502e-87
SUMO2	8.0817e-62	0.144164	0.828	0.784	1.89855e-57
PRDX5	3.32965e-51	0.144045	0.543	0.473	7.82202e-47
ARPC4	1.12524e-48	0.143651	0.62	0.556	2.64342e-44
ARPC5	2.96431e-57	0.143637	0.753	0.691	6.96376e-53
ARPC2	2.09311e-64	0.143618	0.97	0.964	4.91714e-60
COX7A2	7.6755e-58	0.143055	0.697	0.628	1.80313e-53
PRDX2	5.24115e-68	0.143016	0.381	0.293	1.23125e-63
SON	7.59603e-64	0.142992	0.872	0.827	1.78446e-59
DRAP1	1.30671e-60	0.142896	0.621	0.544	3.06971e-56
SERF2	2.24723e-68	0.142676	0.986	0.984	5.27919e-64
RPL13A	3.34152e-101	0.14223	1	1	7.8499e-97
RPL34	5.11535e-110	0.14179	1	1	1.2017e-105
TLN1	1.69827e-45	0.141632	0.734	0.682	3.98957e-41
CIB1	1.91096e-49	0.141237	0.607	0.539	4.48924e-45
MATK	1.52116e-45	0.140698	0.606	0.548	3.57351e-41
ARPC1B	8.94358e-51	0.14056	0.739	0.677	2.10103e-46
ARL6IP5	2.95458e-53	0.140397	0.813	0.761	6.94091e-49
NDUFB3	1.03132e-62	0.139605	0.391	0.308	2.42279e-58
MXRA7	3.97798e-76	0.139494	0.247	0.167	9.34507e-72
DHRS7	9.16209e-45	0.139401	0.67	0.617	2.15236e-40
GBP5	3.50453e-60	0.138663	0.422	0.336	8.23284e-56
NCL	5.31537e-38	0.138594	0.832	0.799	1.24869e-33
TUBB	1.57597e-64	0.138521	0.392	0.307	3.70228e-60
TMEM258	5.67998e-52	0.138389	0.591	0.519	1.33434e-47
RPL30	1.38715e-103	0.138345	1	1	3.25868e-99
RPL37	2.18843e-92	0.138345	1	1	5.14107e-88
PTMS	4.70678e-41	0.138181	0.288	0.225	1.10572e-36
RIPOR2	1.64614e-43	0.138053	0.711	0.655	3.86711e-39
NDUFA3	8.04287e-48	0.137947	0.557	0.488	1.88943e-43
EIF5A	2.2612e-42	0.137864	0.515	0.453	5.312e-38
PSMA5	2.00653e-58	0.137816	0.474	0.393	4.71374e-54
CALM1	1.69489e-80	0.137623	0.997	0.996	3.98164e-76
TROVE2	2.38404e-78	0.137586	0.199	0.124	5.6006e-74
TBCA	5.03173e-53	0.137369	0.573	0.496	1.18205e-48
GSTP1	1.41646e-45	0.13721	0.771	0.72	3.32754e-41
ATP6V0E1	1.11738e-56	0.137095	0.758	0.695	2.62494e-52
PGAM1	2.13138e-44	0.137065	0.425	0.36	5.00703e-40
TPM4	4.86258e-35	0.136904	0.375	0.317	1.14232e-30
TPM3	1.90199e-53	0.136535	0.886	0.848	4.46815e-49
RPS27L	1.23719e-44	0.136313	0.538	0.469	2.9064e-40
COPS9	1.09614e-53	0.136222	0.591	0.517	2.57505e-49
RPL3	1.24614e-85	0.135804	1	1	2.92743e-81
RPL26	7.25751e-106	0.13526	1	1	1.70493e-101
NKG7	2.29948e-58	0.134913	0.999	0.999	5.40193e-54
RPS13	6.77449e-86	0.134875	0.998	0.997	1.59146e-81
FAM96B	4.96403e-73	0.134852	0.244	0.164	1.16615e-68
TBX21	7.90495e-43	0.133744	0.498	0.434	1.85703e-38
IFITM2	1.99205e-31	0.133664	0.952	0.944	4.67974e-27
DEK	7.76034e-44	0.133424	0.666	0.607	1.82306e-39
NR3C1	4.12592e-40	0.13341	0.416	0.353	9.6926e-36
ATP5MC2	2.31664e-52	0.132968	0.853	0.809	5.44224e-48
ATP5PF	1.32037e-54	0.132965	0.608	0.532	3.10181e-50
TMCO1	1.4071e-51	0.132531	0.491	0.414	3.30556e-47
VASP	6.2222e-37	0.132395	0.466	0.407	1.46172e-32
STK38	4.84142e-45	0.132179	0.422	0.353	1.13735e-40
PYCARD	1.1023e-49	0.132113	0.384	0.313	2.58953e-45
ZBTB7A	3.55801e-38	0.131627	0.519	0.457	8.35848e-34
MIF	1.69199e-59	0.131467	0.671	0.583	3.97483e-55
YPEL3	3.68127e-37	0.13109	0.623	0.57	8.64804e-33
ITGB7	3.2108e-40	0.130936	0.414	0.351	7.5428e-36
STOM	3.1796e-48	0.130648	0.442	0.37	7.46953e-44
C8orf59	8.72152e-58	0.130294	0.245	0.174	2.04886e-53
DDX5	9.43793e-74	0.130218	0.996	0.993	2.21716e-69
APOBEC3C	1.84829e-36	0.130136	0.44	0.379	4.34201e-32
TMBIM4	4.11842e-50	0.130133	0.549	0.476	9.67498e-46
CLEC2B	8.76336e-49	0.130091	0.633	0.559	2.05869e-44
IL2RB	1.12959e-42	0.130088	0.595	0.524	2.65364e-38
BLOC1S1	2.03665e-45	0.130071	0.568	0.502	4.78451e-41
RPL22	3.60906e-79	0.129883	0.994	0.989	8.47841e-75
CCND2	6.8117e-36	0.129693	0.361	0.302	1.6002e-31
GBP2	3.61408e-49	0.129613	0.381	0.309	8.49019e-45
FAU	3.82381e-74	0.129523	0.999	0.999	8.98288e-70
ARHGAP30	1.5833e-39	0.129191	0.605	0.55	3.71949e-35
GAPDH	6.05467e-37	0.128994	0.91	0.887	1.42236e-32
IER2	2.23847e-44	0.127917	0.735	0.675	5.25861e-40
CTBP2	9.2513e-42	0.127339	0.352	0.288	2.17331e-37
RAB29	1.07734e-42	0.12729	0.432	0.363	2.53088e-38
LFNG	2.72414e-69	0.127079	0.23	0.155	6.39954e-65
ABI3	1.71335e-34	0.126496	0.439	0.382	4.02501e-30
LAT	1.046e-48	0.126483	0.436	0.361	2.45727e-44
FCGR3A	8.8021e-37	0.12619	0.879	0.849	2.06779e-32
RPLP1	2.96675e-70	0.126138	1	1	6.9695e-66
COX8A	2.24932e-39	0.126131	0.677	0.619	5.28411e-35
CD37	1.99004e-33	0.125606	0.749	0.718	4.675e-29
RPL5	6.23092e-70	0.125234	0.998	0.996	1.46377e-65
HLA-DPA1	1.58514e-28	0.125179	0.526	0.476	3.72381e-24
TBC1D10C	1.50861e-37	0.124939	0.625	0.571	3.54402e-33
SEC61B	3.88138e-45	0.124897	0.637	0.572	9.11813e-41
TRAPPC1	1.20868e-36	0.124812	0.606	0.551	2.83942e-32
RPL23	1.05441e-59	0.124743	0.947	0.924	2.47702e-55
PARK7	4.40964e-44	0.12472	0.67	0.609	1.03591e-39
UBE2M	1.29483e-60	0.124701	0.336	0.256	3.04181e-56
LITAF	1.25301e-33	0.124509	0.851	0.833	2.94356e-29
PTPN4	6.04417e-43	0.124439	0.589	0.525	1.4199e-38
MRPL51	1.96409e-53	0.124077	0.374	0.297	4.61404e-49
RPS16	6.83707e-71	0.124065	0.999	0.998	1.60616e-66
RPL37A	5.62964e-67	0.123904	0.999	0.999	1.32252e-62
H2AFZ	1.69739e-47	0.123543	0.598	0.528	3.9875e-43
ATP5MC3	2.58555e-45	0.123488	0.64	0.575	6.07397e-41
HNRNPA1	1.08963e-44	0.123429	0.873	0.848	2.55977e-40
CD320	1.07817e-56	0.123298	0.257	0.186	2.53284e-52
DNAJC8	3.30298e-39	0.123035	0.582	0.517	7.75936e-35
BANF1	7.83763e-44	0.122881	0.472	0.403	1.84122e-39
RHOC	1.64361e-34	0.122607	0.497	0.438	3.86117e-30
SYNGR1	7.98835e-34	0.12231	0.374	0.316	1.87662e-29
EIF1AX	1.37529e-41	0.122095	0.404	0.336	3.23084e-37
BCL11B	8.19541e-30	0.122055	0.445	0.39	1.92527e-25
RPS6	2.7084e-81	0.122042	1	1	6.36257e-77
RPS27A	4.68069e-81	0.122034	1	1	1.09959e-76
EIF2S2	9.18877e-35	0.121999	0.454	0.393	2.15863e-30
CDC42SE2	2.56764e-38	0.121899	0.648	0.588	6.03189e-34
RPL32	1.095e-83	0.121833	1	1	2.57237e-79
ROMO1	7.61578e-43	0.121534	0.368	0.301	1.7891e-38
GNG5	2.1112e-41	0.121496	0.611	0.549	4.95964e-37
SEPT2	2.02475e-60	0.121206	0.191	0.126	4.75654e-56
BRK1	5.05015e-44	0.121079	0.631	0.567	1.18638e-39
ICAM3	1.70622e-33	0.120939	0.569	0.515	4.00826e-29
LIMD2	2.48202e-32	0.120789	0.757	0.714	5.83075e-28
DAD1	1.07339e-40	0.120748	0.583	0.52	2.52161e-36
LYAR	3.91858e-32	0.120732	0.54	0.482	9.20553e-28
PAK2	3.98343e-35	0.120725	0.492	0.435	9.35788e-31
ARPC3	7.31952e-51	0.120455	0.93	0.904	1.7195e-46
ERP29	2.49479e-37	0.120272	0.567	0.506	5.86075e-33
WDR83OS	8.12479e-38	0.120225	0.555	0.497	1.90868e-33
CHCHD2	7.94308e-45	0.119914	0.858	0.822	1.86599e-40
SNX6	1.33313e-38	0.119727	0.492	0.429	3.1318e-34
S1PR4	1.92652e-37	0.119627	0.367	0.308	4.52578e-33
SQSTM1	3.68576e-32	0.119447	0.486	0.433	8.65858e-28
TPI1	1.02203e-32	0.118985	0.618	0.571	2.40094e-28
STK10	2.15068e-32	0.118971	0.564	0.513	5.05238e-28
TRBC2	2.24963e-69	0.118659	0.75	0.669	5.28484e-65
C4orf3	7.20313e-41	0.118222	0.586	0.523	1.69216e-36
RPS19	5.42496e-62	0.118107	1	1	1.27443e-57
RPS15A	5.30167e-76	0.118107	1	1	1.24547e-71
NDUFB1	3.66528e-33	0.117904	0.469	0.41	8.61047e-29
SEC61G	2.53633e-39	0.117818	0.549	0.486	5.95835e-35
EOMES	7.99349e-53	0.117633	0.244	0.176	1.87783e-48
PSME1	2.63757e-31	0.11731	0.882	0.856	6.19619e-27
HLA-E	9.20666e-60	0.117302	0.998	0.997	2.16283e-55
MTPN	7.33891e-36	0.117276	0.597	0.542	1.72406e-31
PKM	3.10877e-38	0.116911	0.334	0.272	7.30312e-34
FKBP2	1.09888e-51	0.116569	0.201	0.139	2.58149e-47
SPCS2	6.16546e-40	0.116519	0.617	0.556	1.44839e-35
MBNL1	7.58255e-35	0.116515	0.748	0.699	1.78129e-30
PTMA	4.31672e-59	0.116495	1	0.999	1.01408e-54
YPEL5	1.94952e-32	0.116102	0.431	0.372	4.57982e-28
SSB	6.74002e-38	0.116086	0.434	0.371	1.58336e-33
LINC00861	1.6048e-27	0.115877	0.445	0.393	3.77e-23
UBA52	7.85698e-62	0.115837	0.998	0.997	1.84576e-57
HNRNPK	2.52352e-38	0.115749	0.798	0.751	5.92826e-34
RAB11FIP1	6.02857e-41	0.115718	0.32	0.255	1.41623e-36
PSMB9	2.79004e-39	0.115625	0.788	0.739	6.55437e-35
TUBB4B	1.52536e-41	0.11559	0.342	0.277	3.58337e-37
ITM2B	7.97584e-44	0.115571	0.921	0.9	1.87368e-39
FAM49B	6.59948e-36	0.115496	0.702	0.652	1.55035e-31
RNF213	5.20452e-36	0.115473	0.875	0.843	1.22264e-31
PFDN5	1.47744e-48	0.115369	0.96	0.947	3.47079e-44
SKAP1	3.85872e-32	0.115317	0.574	0.524	9.0649e-28
SUB1	2.22869e-39	0.115274	0.825	0.785	5.23563e-35
ACTN4	3.19681e-27	0.114908	0.554	0.511	7.50995e-23
GLS	3.45931e-37	0.114765	0.418	0.355	8.12662e-33
PSMB3	1.05076e-38	0.114702	0.536	0.473	2.46844e-34
PPP1R15A	4.13305e-36	0.114686	0.395	0.331	9.70937e-32
SNRPD2	2.99742e-36	0.114654	0.664	0.601	7.04154e-32
EVL	1.26508e-30	0.114623	0.825	0.792	2.97193e-26
SELENOT	7.59731e-38	0.114611	0.485	0.423	1.78476e-33
SNRPF	5.0437e-39	0.114484	0.423	0.358	1.18487e-34
LAMTOR4	1.65055e-35	0.114393	0.608	0.553	3.87746e-31
RAP2B	8.43052e-36	0.114293	0.421	0.359	1.9805e-31
PTGER2	3.68046e-36	0.113879	0.337	0.278	8.64614e-32
FAM107B	1.81874e-35	0.113845	0.617	0.555	4.27258e-31
SLFN5	7.64549e-29	0.113753	0.561	0.505	1.79608e-24
FGR	1.43558e-34	0.113738	0.45	0.39	3.37247e-30
SKP1	3.27061e-37	0.113713	0.765	0.716	7.68331e-33
HLA-A	4.82169e-47	0.11365	1	1	1.13271e-42
SCAF11	1.04405e-29	0.113531	0.639	0.592	2.45268e-25
TSPAN32	1.09668e-42	0.113512	0.283	0.22	2.57632e-38
RPL13	2.1198e-74	0.113312	1	1	4.97984e-70
SCP2	1.12717e-32	0.11298	0.544	0.489	2.64794e-28
RPL7	2.04359e-57	0.112815	0.99	0.984	4.8008e-53
SLC15A4	2.77293e-42	0.112713	0.328	0.262	6.51418e-38
PRF1	1.38977e-26	0.112701	0.963	0.964	3.26485e-22
GNPTAB	2.44748e-29	0.112656	0.604	0.553	5.74961e-25
ARHGAP25	1.3039e-37	0.112461	0.375	0.312	3.06313e-33
CAPZA1	6.34165e-34	0.112149	0.482	0.424	1.48978e-29
PYURF	5.82266e-40	0.112027	0.384	0.319	1.36786e-35
RPL18A	1.0437e-56	0.111737	0.999	0.999	2.45186e-52
CD99	4.90529e-36	0.111542	0.874	0.844	1.15235e-31
XRCC5	4.66209e-37	0.111393	0.619	0.558	1.09522e-32
RPL24	8.34331e-54	0.111391	0.996	0.994	1.96001e-49
CXXC5	7.99127e-21	0.111371	0.318	0.277	1.87731e-16
SRP14	1.01159e-48	0.111243	0.957	0.942	2.37644e-44
PRR5L	1.51116e-44	0.110982	0.269	0.206	3.55001e-40
COX5B	1.12679e-37	0.110929	0.697	0.642	2.64705e-33
RPS11	4.18387e-59	0.110927	0.995	0.995	9.82874e-55
MTRNR2L12	1.11803e-23	0.110908	0.676	0.626	2.62647e-19
SEPT1	4.76248e-48	0.110817	0.223	0.161	1.1188e-43
RPS3	2.93161e-45	0.11063	1	1	6.88695e-41
MGST3	3.65907e-43	0.110354	0.384	0.315	8.5959e-39
RAB8B	8.244e-36	0.110129	0.399	0.338	1.93668e-31
YWHAZ	2.78758e-39	0.110026	0.901	0.868	6.54857e-35
HSPE1	7.1975e-40	0.109827	0.407	0.34	1.69084e-35
HSP90AB1	1.77201e-30	0.109381	0.733	0.684	4.1628e-26
SEC62	1.88977e-31	0.109375	0.524	0.469	4.43944e-27
CISD3	3.85727e-36	0.109213	0.331	0.271	9.0615e-32
C19orf70	4.49552e-50	0.108981	0.201	0.14	1.05609e-45
MORF4L1	2.73797e-31	0.10898	0.638	0.589	6.43204e-27
YWHAQ	8.5169e-27	0.108897	0.536	0.49	2.00079e-22
RTN4	4.24487e-31	0.108879	0.467	0.413	9.97204e-27
RPL4	4.28138e-37	0.108781	0.942	0.932	1.00578e-32
GMFG	2.56106e-36	0.108736	0.822	0.783	6.01644e-32
CCDC85B	1.01904e-31	0.108717	0.541	0.486	2.39393e-27
SSBP4	1.22052e-26	0.108625	0.443	0.395	2.86724e-22
UBC	3.14434e-36	0.108491	0.974	0.979	7.38669e-32
PA2G4	1.41229e-30	0.10842	0.511	0.455	3.31776e-26
NDUFS6	6.48648e-35	0.108226	0.475	0.415	1.5238e-30
ZAP70	1.00823e-23	0.108169	0.512	0.473	2.36852e-19
ATP5PD	2.47518e-33	0.108073	0.446	0.385	5.8147e-29
GIMAP6	2.5464e-47	0.108062	0.245	0.181	5.98201e-43
MYO1F	1.07769e-26	0.107974	0.72	0.688	2.5317e-22
RPS7	1.80082e-60	0.107919	0.999	1	4.23048e-56
ATP5MPL	1.30076e-31	0.107907	0.641	0.592	3.05574e-27
CLEC2D	9.79307e-31	0.107705	0.527	0.466	2.30059e-26
BST2	2.67305e-30	0.107628	0.559	0.506	6.27952e-26
FASLG	1.133e-71	0.107624	0.182	0.112	2.66164e-67
UCP2	6.0985e-21	0.107299	0.684	0.646	1.43266e-16
PPDPF	4.46229e-15	0.107229	0.644	0.618	1.04828e-10
RABAC1	1.32877e-31	0.107201	0.591	0.54	3.12153e-27
S1PR5	2.17717e-24	0.107168	0.571	0.529	5.11461e-20
IFI27L2	1.98729e-29	0.107128	0.373	0.321	4.66855e-25
ANXA6	2.14915e-25	0.107121	0.555	0.51	5.04879e-21
PRDX1	5.73242e-40	0.107046	0.347	0.281	1.34666e-35
C19orf53	2.5734e-37	0.107003	0.548	0.483	6.04543e-33
NR4A2	1.48342e-22	0.106747	0.303	0.257	3.48484e-18
TNFRSF1A	4.59347e-52	0.106702	0.249	0.181	1.0791e-47
NFATC3	6.56096e-33	0.106417	0.375	0.318	1.5413e-28
SRP9	8.03146e-36	0.106382	0.505	0.441	1.88675e-31
RPL7A	1.15753e-57	0.106297	1	1	2.71927e-53
ACAP1	6.80911e-30	0.106261	0.542	0.484	1.5996e-25
RPL6	1.93382e-52	0.106245	1	1	4.54294e-48
EIF1	7.34811e-52	0.106237	0.998	0.998	1.72622e-47
NAA38	3.0582e-33	0.106109	0.419	0.36	7.18433e-29
HDDC2	4.08754e-26	0.105851	0.395	0.346	9.60244e-22
KMT2A	7.48013e-29	0.105782	0.502	0.447	1.75723e-24
EZR	7.9896e-35	0.105676	0.407	0.343	1.87692e-30
TMEM59	1.89642e-30	0.105635	0.624	0.573	4.45506e-26
PPP1R12A	1.32244e-25	0.105611	0.581	0.534	3.10668e-21
TES	1.84785e-24	0.105227	0.542	0.496	4.34097e-20
YWHAE	3.94877e-41	0.105214	0.278	0.216	9.27645e-37
SELENOS	4.39818e-30	0.105052	0.362	0.308	1.03322e-25
C12orf57	2.02473e-24	0.105002	0.564	0.513	4.7565e-20
IL27RA	3.46324e-36	0.104964	0.27	0.214	8.13584e-32
PURA	1.60135e-40	0.10464	0.316	0.251	3.7619e-36
BCAP31	8.44383e-28	0.104567	0.435	0.385	1.98363e-23
IER5	1.33291e-37	0.104493	0.26	0.202	3.13128e-33
SNRPD3	5.39818e-33	0.104429	0.422	0.363	1.26814e-28
CLTA	7.06899e-35	0.104356	0.381	0.321	1.66065e-30
SYNRG	1.59643e-28	0.104123	0.393	0.34	3.75034e-24
TBCB	7.94429e-32	0.103901	0.458	0.401	1.86627e-27
RPL10	1.05703e-49	0.103855	1	1	2.48318e-45
EIF3L	2.58918e-29	0.103559	0.41	0.355	6.08249e-25
DDX3X	3.16632e-18	0.103547	0.563	0.528	7.43832e-14
CHD4	2.03249e-27	0.103389	0.368	0.315	4.77473e-23
NEDD8	6.77784e-30	0.103117	0.647	0.596	1.59225e-25
SMARCA5	3.41255e-29	0.103106	0.362	0.308	8.01676e-25
KLRC2	9.61719e-14	0.102771	0.264	0.232	2.25927e-09
VPS4B	1.1016e-27	0.102576	0.414	0.362	2.58789e-23
IL10RA	1.16234e-29	0.102526	0.445	0.388	2.73056e-25
TPT1	6.86408e-73	0.102511	1	1	1.61251e-68
MRPL33	3.46229e-35	0.102482	0.378	0.317	8.13361e-31
RAB14	7.24919e-32	0.102469	0.369	0.312	1.70298e-27
OPTN	2.6131e-29	0.102329	0.416	0.361	6.13869e-25
ARF5	2.9459e-30	0.102182	0.302	0.251	6.92052e-26
LYZ	1.09562e-32	0.102082	0.164	0.118	2.57384e-28
UQCRB	5.59691e-35	0.101997	0.908	0.879	1.31483e-30
CCT4	3.17558e-38	0.10158	0.328	0.265	7.46008e-34
CCT5	7.80785e-38	0.101534	0.332	0.269	1.83422e-33
SUPT4H1	6.78499e-31	0.101425	0.39	0.333	1.59393e-26
BHLHE40	1.38697e-25	0.10138	0.317	0.27	3.25826e-21
CCT3	1.38626e-33	0.101365	0.42	0.358	3.25661e-29
CCNI	1.96091e-25	0.101353	0.73	0.692	4.60657e-21
LMAN2	1.6108e-24	0.101301	0.487	0.443	3.7841e-20
DDX18	4.4026e-28	0.101292	0.462	0.406	1.03426e-23
RASAL3	2.41632e-29	0.101034	0.404	0.349	5.67641e-25
EVI2B	6.92931e-26	0.100971	0.445	0.393	1.62783e-21
DYNLRB1	1.85826e-28	0.100945	0.479	0.425	4.36541e-24
GNAS	3.60209e-34	0.100899	0.77	0.717	8.46202e-30
NDUFC2	1.15143e-32	0.100898	0.529	0.472	2.70494e-28
SFT2D1	2.69073e-39	0.100821	0.292	0.23	6.32107e-35
RPS2	6.75241e-55	0.100676	1	1	1.58628e-50
RPL10A	1.07214e-49	0.100502	0.996	0.995	2.51867e-45
DIAPH1	6.95832e-25	0.100121	0.583	0.538	1.63465e-20
PLAC8	2.13651e-27	0.100106	0.814	0.767	5.01908e-23
LMO4	3.62346e-31	0.100089	0.277	0.224	8.51222e-27
SIGIRR	1.23565e-26	0.0999532	0.507	0.456	2.90278e-22
GPSM3	7.20748e-26	0.0998692	0.661	0.616	1.69318e-21
COX5A	3.83703e-30	0.0997506	0.471	0.414	9.01394e-26
RHOF	8.93862e-29	0.0995518	0.397	0.343	2.09986e-24
PTGDR	7.44193e-23	0.0993701	0.44	0.394	1.74826e-18
PRMT2	4.66293e-26	0.0990866	0.737	0.697	1.09541e-21
RASA3	6.1335e-29	0.0989044	0.352	0.299	1.44088e-24
GLIPR1	2.37336e-27	0.09872	0.426	0.371	5.5755e-23
YBX1	5.64886e-30	0.0986143	0.858	0.83	1.32703e-25
SSR2	3.41323e-25	0.0985935	0.724	0.687	8.01835e-21
JTB	6.81537e-27	0.0985804	0.602	0.555	1.60107e-22
APRT	2.64676e-28	0.0984359	0.647	0.596	6.21778e-24
YY1	1.21565e-25	0.0984093	0.517	0.465	2.85579e-21
TIMP1	1.12994e-30	0.0981945	0.245	0.193	2.65445e-26
LRP10	3.53286e-28	0.0980199	0.374	0.321	8.29938e-24
COPE	1.92551e-23	0.0979975	0.547	0.503	4.52341e-19
HLA-DPB1	3.91909e-22	0.097982	0.607	0.561	9.20672e-18
SNX3	2.29207e-28	0.0978124	0.461	0.406	5.38452e-24
EIF5B	6.54848e-16	0.0976732	0.412	0.377	1.53837e-11
ATP2B4	2.69858e-26	0.0976397	0.422	0.37	6.33951e-22
MOB3A	1.24281e-40	0.097251	0.287	0.224	2.9196e-36
PDCD10	4.15041e-32	0.0971289	0.365	0.308	9.75015e-28
YWHAH	3.50785e-44	0.0971044	0.212	0.153	8.24065e-40
ABCF1	4.01446e-27	0.0970401	0.357	0.305	9.43077e-23
ENO1	3.59159e-27	0.0968244	0.645	0.597	8.43736e-23
HSPA1A	3.3091e-53	0.0967109	0.17	0.112	7.77373e-49
ATP5PB	2.78644e-27	0.096332	0.445	0.392	6.54591e-23
NDUFA11	1.02035e-22	0.0958701	0.519	0.473	2.397e-18
EIF3G	5.31214e-26	0.0957562	0.708	0.657	1.24793e-21
SARS	9.66127e-38	0.0955225	0.308	0.246	2.26962e-33
APOL6	1.38144e-23	0.0954057	0.463	0.413	3.24528e-19
ROCK1	9.05255e-19	0.0952301	0.53	0.49	2.12662e-14
ACTR2	5.31643e-26	0.0950252	0.704	0.663	1.24894e-21
TAGAP	6.37234e-29	0.0948421	0.329	0.275	1.49699e-24
PPIA	7.37872e-33	0.0946671	0.968	0.964	1.73341e-28
BTN3A2	6.95315e-18	0.0944109	0.593	0.557	1.63343e-13
NOL7	5.15022e-32	0.0942814	0.34	0.282	1.20989e-27
CHST12	2.72357e-22	0.0942542	0.571	0.53	6.39821e-18
NPM1	4.52351e-30	0.094144	0.863	0.825	1.06266e-25
RAC1	4.72958e-22	0.0941235	0.586	0.543	1.11107e-17
C1orf162	2.42542e-13	0.0940746	0.391	0.359	5.69779e-09
NDUFC1	5.73443e-30	0.0939157	0.301	0.248	1.34713e-25
UTS2	9.1657e-39	0.0939038	0.203	0.149	2.15321e-34
GRK2	1.4404e-29	0.0937583	0.422	0.364	3.38379e-25
MPHOSPH8	1.53993e-19	0.0937161	0.603	0.562	3.6176e-15
NDUFA2	6.81788e-23	0.0935327	0.436	0.389	1.60166e-18
PDCD5	3.72011e-31	0.0935174	0.296	0.242	8.73929e-27
PSMB8	5.74495e-26	0.0934387	0.641	0.59	1.3496e-21
RPS5	1.09876e-40	0.093407	0.984	0.973	2.58121e-36
TXN	2.62964e-27	0.093392	0.427	0.373	6.17756e-23
BTF3	5.62245e-29	0.093023	0.93	0.919	1.32083e-24
BCL9L	2.06653e-24	0.0929831	0.37	0.32	4.85469e-20
RECQL	4.56948e-22	0.0929803	0.346	0.302	1.07346e-17
MZT2B	3.28956e-26	0.0927407	0.625	0.572	7.72784e-22
FAM173A	3.02727e-45	0.0927156	0.169	0.115	7.11167e-41
MTDH	2.31235e-21	0.0927091	0.562	0.516	5.43218e-17
RPL9	4.65708e-49	0.0926285	0.999	0.999	1.09404e-44
FAM89B	1.27903e-25	0.0925955	0.323	0.274	3.00469e-21
CAPN2	1.95238e-27	0.0925044	0.382	0.328	4.58654e-23
RASGRP1	2.29776e-29	0.0924561	0.421	0.36	5.3979e-25
PDIA6	1.70488e-20	0.0923394	0.421	0.377	4.00511e-16
SF3B1	9.26732e-20	0.0923384	0.566	0.527	2.17708e-15
KRT10	1.97786e-22	0.0922738	0.524	0.479	4.64639e-18
SNU13	2.45123e-29	0.0921751	0.475	0.417	5.75844e-25
SELENOW	1.16792e-20	0.092115	0.551	0.512	2.74367e-16
NDUFB4	8.97697e-27	0.092018	0.461	0.407	2.10887e-22
PPP2R2B	7.03973e-40	0.0919985	0.211	0.155	1.65377e-35
RHOG	1.25778e-23	0.0918422	0.419	0.371	2.95477e-19
FKBP8	1.84406e-25	0.091687	0.446	0.397	4.33206e-21
AURKAIP1	3.19826e-27	0.0915296	0.426	0.372	7.51334e-23
UQCRH	2.78452e-24	0.0915285	0.662	0.614	6.54138e-20
MANF	1.632e-28	0.0915261	0.314	0.26	3.8339e-24
SLC38A2	1.52682e-21	0.091478	0.405	0.358	3.58681e-17
WDR1	7.49347e-20	0.0914233	0.438	0.396	1.76037e-15
EIF3K	1.11651e-22	0.0911862	0.784	0.75	2.62289e-18
SNRPB	7.82691e-24	0.090879	0.619	0.572	1.8387e-19
BRD2	2.6615e-20	0.0906055	0.452	0.407	6.25241e-16
HIGD2A	1.52115e-20	0.0904416	0.515	0.47	3.57348e-16
NCOR1	3.28928e-22	0.0904406	0.503	0.456	7.72717e-18
NDUFB6	2.74257e-34	0.0904198	0.275	0.218	6.44284e-30
PTPN22	1.67696e-24	0.0903925	0.409	0.358	3.93952e-20
MRPS36	1.79914e-32	0.0902946	0.256	0.202	4.22653e-28
CEP78	7.54471e-16	0.0902114	0.521	0.485	1.7724e-11
TALDO1	6.30303e-32	0.0900107	0.316	0.259	1.48071e-27
CAPZB	5.90466e-20	0.0898922	0.64	0.597	1.38712e-15
ATP5F1B	6.00864e-24	0.0898276	0.48	0.431	1.41155e-19
HSP90B1	2.8634e-17	0.0898234	0.683	0.649	6.72671e-13
RPL11	3.47541e-43	0.0898183	1	1	8.16442e-39
HNRNPAB	1.38e-23	0.0896517	0.329	0.282	3.24189e-19
RSBN1L	3.46904e-20	0.0895544	0.443	0.399	8.14948e-16
APMAP	3.65737e-18	0.0895132	0.632	0.601	8.59189e-14
ANXA11	3.07701e-22	0.0893773	0.451	0.403	7.22851e-18
PLEKHF1	3.08319e-25	0.0892998	0.383	0.331	7.24303e-21
SAP18	1.71264e-27	0.0892718	0.671	0.623	4.02333e-23
MAP1LC3B	9.89184e-22	0.0891637	0.507	0.461	2.32379e-17
CDC25B	1.92663e-33	0.0891357	0.23	0.177	4.52604e-29
PCSK5	8.44788e-47	0.0891344	0.124	0.076	1.98458e-42
FLNA	2.0907e-17	0.0891018	0.787	0.768	4.91147e-13
XIAP	6.95001e-31	0.089066	0.253	0.201	1.6327e-26
LAMTOR5	2.98016e-27	0.088949	0.418	0.364	7.00098e-23
CKLF	2.97888e-23	0.0888756	0.417	0.368	6.99798e-19
IL16	2.24449e-26	0.0888727	0.345	0.293	5.27275e-22
IRF2	4.30158e-22	0.0888544	0.347	0.302	1.01053e-17
PDIA3	3.58089e-19	0.0887024	0.667	0.628	8.41223e-15
EHD1	9.23005e-28	0.0886655	0.339	0.286	2.16832e-23
ADAM8	1.39173e-23	0.0886606	0.338	0.291	3.26944e-19
ADD3	3.77018e-19	0.0886103	0.584	0.544	8.85691e-15
CSNK2B	1.00945e-22	0.0884569	0.399	0.351	2.37139e-18
SMIM26	2.62009e-26	0.0884239	0.335	0.283	6.15512e-22
RPL18	4.66817e-42	0.0883424	0.999	0.999	1.09665e-37
TWF2	1.36274e-25	0.0882471	0.328	0.279	3.20134e-21
RAB37	7.03043e-23	0.0881434	0.313	0.267	1.65159e-18
ZNF706	1.67563e-27	0.0881207	0.363	0.309	3.93638e-23
MRPL52	5.33987e-26	0.088119	0.302	0.253	1.25444e-21
HINT1	1.67405e-25	0.0880071	0.781	0.736	3.93267e-21
EIF3A	9.85325e-18	0.0879815	0.508	0.467	2.31473e-13
KTN1	6.03014e-20	0.0879693	0.51	0.464	1.4166e-15
NDUFA6	1.51411e-24	0.0879413	0.372	0.322	3.55694e-20
ATP5F1D	2.95237e-21	0.0879258	0.636	0.594	6.93571e-17
MIER1	7.55829e-18	0.0879014	0.404	0.365	1.77559e-13
LCP2	7.93143e-22	0.0878981	0.4	0.353	1.86325e-17
PDCD7	5.12853e-26	0.0878791	0.286	0.237	1.20479e-21
RPL14	1.68935e-38	0.0878191	0.999	1	3.96861e-34
RPL7L1	6.7433e-25	0.0878165	0.304	0.256	1.58413e-20
MRPL20	9.93665e-24	0.087748	0.449	0.398	2.33432e-19
RNPEPL1	4.71941e-22	0.0877078	0.441	0.395	1.10868e-17
JPT1	2.23291e-28	0.0877014	0.34	0.286	5.24556e-24
NDUFA13	1.61474e-26	0.0876453	0.572	0.518	3.79335e-22
FYB1	6.92151e-16	0.0875914	0.742	0.716	1.626e-11
SH3BGRL	4.42672e-21	0.0875557	0.563	0.517	1.03992e-16
PSMB6	2.46206e-27	0.0874301	0.427	0.373	5.78388e-23
RPL19	8.69022e-41	0.0874125	1	1	2.04151e-36
DYNC1I2	9.6725e-24	0.0873624	0.29	0.244	2.27226e-19
HNRNPA2B1	7.41191e-26	0.0873401	0.943	0.928	1.7412e-21
SRI	2.54296e-25	0.0872975	0.411	0.36	5.97392e-21
LCP1	1.90267e-24	0.0872765	0.882	0.852	4.46974e-20
PNRC2	3.51628e-22	0.08722	0.408	0.36	8.26045e-18
PPIB	7.68385e-20	0.0871405	0.78	0.751	1.80509e-15
RAD23A	3.80137e-25	0.087033	0.34	0.29	8.93018e-21
UBE2B	3.35117e-22	0.0869025	0.438	0.391	7.87256e-18
VAMP2	1.84799e-17	0.0868926	0.703	0.675	4.34129e-13
ARHGDIB	1.02796e-23	0.0867292	0.948	0.952	2.41489e-19
NDUFB9	1.35756e-22	0.0866313	0.415	0.366	3.18918e-18
HDAC1	9.61279e-26	0.0865737	0.328	0.277	2.25824e-21
CUTA	7.53177e-20	0.0859882	0.507	0.463	1.76936e-15
S1PR1	1.79419e-32	0.0859397	0.228	0.177	4.21492e-28
GLRX	2.0882e-21	0.0859042	0.533	0.486	4.90559e-17
EIF4G2	9.80393e-20	0.0857508	0.533	0.487	2.30314e-15
MIDN	4.09259e-19	0.0856981	0.439	0.396	9.61431e-15
NUDC	2.11008e-21	0.0853309	0.357	0.312	4.95699e-17
SPCS3	2.64542e-22	0.0853053	0.458	0.408	6.21463e-18
LLGL2	4.55366e-24	0.0852961	0.327	0.28	1.06975e-19
SELENOK	3.03975e-21	0.0852957	0.52	0.474	7.14098e-17
CSDE1	9.30089e-22	0.0852711	0.483	0.435	2.18497e-17
ISCU	5.25351e-22	0.0851856	0.447	0.4	1.23416e-17
RNF167	2.82855e-22	0.0851019	0.324	0.278	6.64483e-18
CCNDBP1	9.6089e-22	0.0850397	0.415	0.367	2.25732e-17
VCP	3.47237e-23	0.0850386	0.348	0.301	8.1573e-19
ADRB2	9.2374e-25	0.0850292	0.327	0.277	2.17005e-20
GABARAPL2	8.62595e-25	0.0849635	0.442	0.39	2.02641e-20
SNRPE	6.44572e-26	0.0849585	0.359	0.307	1.51423e-21
DDX21	6.89766e-23	0.0847896	0.328	0.279	1.6204e-18
MIEN1	8.36175e-23	0.0847618	0.381	0.333	1.96434e-18
TCEA1	1.30275e-20	0.0847589	0.456	0.41	3.06042e-16
PSMB8-AS1	3.86226e-21	0.0847572	0.348	0.303	9.07322e-17
PSMB1	2.4696e-22	0.0847394	0.604	0.559	5.80159e-18
SYTL2	4.75037e-25	0.0843843	0.26	0.212	1.11596e-20
TERF2IP	1.25087e-18	0.0843667	0.552	0.515	2.93856e-14
HNRNPM	1.17794e-20	0.0843302	0.585	0.539	2.76721e-16
TAP1	1.71764e-17	0.08432	0.419	0.379	4.03507e-13
LAT2	5.38458e-33	0.0840404	0.238	0.184	1.26495e-28
ZNHIT1	2.38977e-19	0.084015	0.429	0.385	5.61406e-15
FERMT3	4.19168e-19	0.0839063	0.395	0.352	9.8471e-15
AP2B1	2.52979e-22	0.0838725	0.358	0.311	5.94297e-18
GPR68	4.2619e-70	0.083687	0.103	0.051	1.00121e-65
CASP4	4.93796e-20	0.0835996	0.464	0.418	1.16002e-15
ARHGDIA	1.14371e-19	0.0835371	0.501	0.457	2.6868e-15
GNAI3	1.91751e-25	0.083503	0.323	0.273	4.50462e-21
CALM2	6.44701e-24	0.0834942	0.761	0.716	1.51453e-19
CD244	7.37231e-33	0.0834281	0.228	0.176	1.7319e-28
CNBP	7.1143e-22	0.083361	0.638	0.595	1.67129e-17
ARHGAP10	2.21764e-34	0.0833549	0.157	0.112	5.20968e-30
WSB1	2.82349e-19	0.0831	0.413	0.369	6.63295e-15
GNB1	7.25898e-20	0.0830921	0.44	0.396	1.70528e-15
PNRC1	4.05857e-19	0.0830657	0.875	0.861	9.53439e-15
CALM3	1.2256e-20	0.0827382	0.461	0.416	2.87918e-16
PTPRE	1.06791e-18	0.0827266	0.386	0.343	2.50873e-14
MAP2K2	4.03238e-18	0.0826919	0.47	0.432	9.47287e-14
COL6A2	8.5856e-24	0.0826388	0.17	0.131	2.01693e-19
UBE2F	3.32072e-20	0.082625	0.373	0.328	7.80102e-16
DENND2D	2.17475e-18	0.0824937	0.389	0.347	5.10892e-14
FUT11	7.63828e-29	0.0824111	0.245	0.195	1.79438e-24
UXT	5.06363e-19	0.0824009	0.518	0.473	1.18955e-14
GUK1	1.4534e-19	0.0823844	0.727	0.691	3.41433e-15
PPP4C	1.50226e-22	0.0823257	0.362	0.316	3.5291e-18
MRPS18C	1.031e-26	0.0822697	0.265	0.216	2.42203e-22
ATP6V1F	2.75903e-18	0.0820932	0.487	0.447	6.48152e-14
ERH	1.32707e-22	0.0820904	0.474	0.426	3.11756e-18
PFKP	3.5966e-46	0.0819638	0.145	0.094	8.44913e-42
CCT7	4.4355e-20	0.0819464	0.34	0.297	1.04199e-15
TGFBR1	1.80293e-25	0.0819207	0.249	0.202	4.23545e-21
LAX1	1.10298e-48	0.0818836	0.139	0.087	2.59112e-44
MTIF3	5.10078e-21	0.0817959	0.268	0.226	1.19828e-16
UBE2N	5.29115e-27	0.0817284	0.297	0.246	1.243e-22
ORMDL3	7.9356e-36	0.0816072	0.205	0.153	1.86423e-31
RASSF1	1.04645e-13	0.081589	0.439	0.409	2.45832e-09
ARRDC3	7.83903e-28	0.0815648	0.234	0.185	1.84155e-23
GLTP	2.84596e-26	0.0815227	0.28	0.231	6.68572e-22
TAF10	1.36784e-17	0.0814828	0.446	0.407	3.21333e-13
PRR13	2.30718e-17	0.0814822	0.636	0.601	5.42003e-13
C11orf58	3.20399e-20	0.0814382	0.647	0.606	7.52682e-16
COX4I1	3.02393e-24	0.0813721	0.92	0.905	7.10382e-20
PSMB10	3.64389e-20	0.0812638	0.518	0.469	8.56022e-16
OCIAD1	1.76689e-20	0.08126	0.406	0.362	4.15077e-16
RPSA	6.06534e-27	0.0810687	0.995	0.994	1.42487e-22
HSPA5	5.39798e-09	0.0810138	0.548	0.525	0.000126809
LYSMD2	1.05112e-35	0.0809297	0.199	0.148	2.46928e-31
SSBP1	4.9149e-22	0.0809058	0.519	0.471	1.15461e-17
ZC3H13	4.58312e-16	0.0808362	0.391	0.351	1.07667e-11
B2M	2.05657e-43	0.0807852	1	1	4.83129e-39
UBB	4.06436e-22	0.0807183	0.942	0.928	9.54799e-18
CCM2	1.86542e-16	0.0807163	0.362	0.326	4.38225e-12
SERP1	1.60931e-21	0.0806039	0.551	0.502	3.7806e-17
RGS19	3.68779e-18	0.0805814	0.35	0.308	8.66335e-14
ZNF600	9.09056e-35	0.0803462	0.201	0.15	2.13555e-30
ANXA5	2.3153e-23	0.0802595	0.206	0.164	5.4391e-19
MBD2	2.50106e-27	0.0802022	0.266	0.215	5.87549e-23
ZNRD1	2.83826e-28	0.0801792	0.268	0.217	6.66763e-24
TNFSF12	1.23455e-26	0.0801516	0.281	0.231	2.9002e-22
KRAS	8.61415e-21	0.0801173	0.31	0.266	2.02364e-16
TMEM120B	1.6532e-25	0.0801127	0.225	0.18	3.88369e-21
POMP	8.87654e-19	0.0800539	0.561	0.519	2.08528e-14
ENY2	1.91045e-18	0.0800422	0.404	0.362	4.48803e-14
FAM208A	9.80518e-45	0.0798903	0.125	0.078	2.30343e-40
XRCC6	6.69967e-19	0.0798204	0.455	0.413	1.57389e-14
VDAC1	2.54128e-22	0.0797588	0.309	0.263	5.96998e-18
TUFM	1.14407e-23	0.0796289	0.36	0.31	2.68765e-19
CCDC107	3.31332e-20	0.0795417	0.367	0.322	7.78366e-16
UBE2L3	1.23335e-16	0.0795416	0.474	0.436	2.89739e-12
UBE2D3	1.34708e-18	0.0794122	0.63	0.591	3.16455e-14
TSC22D4	1.6024e-19	0.0791987	0.404	0.359	3.76435e-15
RAB11A	6.30639e-23	0.0791205	0.276	0.232	1.4815e-18
FLOT1	6.45129e-29	0.0790256	0.226	0.177	1.51554e-24
GHITM	1.4177e-18	0.0789821	0.445	0.4	3.33046e-14
ARPP19	9.104e-22	0.0788771	0.317	0.27	2.13871e-17
REEP5	3.40279e-20	0.0787212	0.408	0.363	7.99384e-16
VPS28	4.79388e-15	0.0786516	0.506	0.472	1.12618e-10
CNPY2	1.52689e-21	0.0786141	0.321	0.275	3.58697e-17
BOLA3	2.34496e-31	0.0785749	0.181	0.134	5.50879e-27
PBRM1	1.82884e-20	0.0784261	0.272	0.23	4.29631e-16
CDC42SE1	4.96319e-16	0.0784067	0.723	0.688	1.16595e-11
RACK1	1.11573e-26	0.07835	0.992	0.99	2.62107e-22
C19orf66	9.94451e-33	0.0782696	0.168	0.122	2.33616e-28
SLC25A3	4.12404e-18	0.0782689	0.642	0.601	9.68821e-14
DGKZ	2.10425e-15	0.0781301	0.513	0.478	4.94331e-11
C11orf21	1.97276e-25	0.0779808	0.213	0.169	4.63441e-21
AHSA1	1.15425e-24	0.0779411	0.263	0.216	2.71157e-20
C19orf24	1.11581e-34	0.0779129	0.142	0.098	2.62126e-30
RRBP1	7.17711e-18	0.0777123	0.325	0.284	1.68605e-13
PSTPIP1	4.92506e-23	0.0776596	0.268	0.223	1.15699e-18
DYRK2	2.60419e-22	0.0776317	0.274	0.229	6.11776e-18
LY9	2.11919e-37	0.0774559	0.156	0.108	4.9784e-33
CTSS	7.42869e-14	0.0774393	0.5	0.466	1.74515e-09
GDI2	1.41851e-18	0.077347	0.33	0.289	3.33237e-14
BSG	4.38908e-15	0.077313	0.471	0.437	1.03108e-10
SLC25A6	1.59648e-14	0.0772833	0.729	0.7	3.75046e-10
PFDN2	5.286e-25	0.0772122	0.301	0.251	1.24179e-20
GBP4	7.62167e-26	0.0771518	0.266	0.217	1.79048e-21
RORA	6.53332e-14	0.0770618	0.628	0.595	1.53481e-09
UBXN4	1.13487e-16	0.0770054	0.462	0.422	2.66603e-12
ARL6IP4	1.62329e-17	0.0769842	0.626	0.589	3.81344e-13
BCL7C	1.08858e-18	0.0768744	0.362	0.32	2.5573e-14
TAOK3	1.48999e-13	0.0765931	0.521	0.486	3.50028e-09
STUB1	7.92734e-16	0.0765704	0.443	0.407	1.86229e-11
LYN	1.25574e-17	0.0765616	0.297	0.258	2.94998e-13
RBMS1	1.39903e-18	0.0765232	0.389	0.345	3.28659e-14
KDM5A	1.2669e-12	0.0764938	0.467	0.437	2.97621e-08
NOP56	1.24431e-20	0.0764649	0.287	0.243	2.92312e-16
CASP1	7.77263e-20	0.0764607	0.302	0.259	1.82595e-15
HNRNPA0	3.42457e-18	0.0764472	0.511	0.465	8.045e-14
REL	4.41082e-12	0.0763271	0.396	0.363	1.03619e-07
ANAPC11	1.08615e-18	0.0762315	0.392	0.349	2.55158e-14
SEC11A	2.6166e-18	0.0761917	0.529	0.484	6.14691e-14
SBK1	1.697e-28	0.0761154	0.198	0.152	3.98659e-24
CBX6	2.36303e-21	0.0759587	0.261	0.218	5.55122e-17
TOP1	1.2173e-17	0.0759503	0.318	0.276	2.85968e-13
TGFBR3	9.77823e-21	0.0759497	0.409	0.36	2.2971e-16
THRAP3	2.90774e-15	0.0759452	0.545	0.508	6.83086e-11
DAXX	9.35934e-24	0.075779	0.235	0.191	2.1987e-19
MIR4435-2HG	1.77977e-29	0.0756848	0.177	0.132	4.18103e-25
FNBP1	3.6994e-15	0.0755986	0.552	0.516	8.69062e-11
BATF	2.20137e-24	0.0755844	0.257	0.211	5.17146e-20
CYTOR	8.03507e-14	0.0754825	0.382	0.348	1.8876e-09
MLLT6	5.8638e-16	0.0754778	0.475	0.437	1.37752e-11
ST13	2.3932e-14	0.0754026	0.447	0.41	5.62212e-10
SVIP	4.38218e-24	0.0753402	0.197	0.156	1.02946e-19
IDS	1.84177e-14	0.0751211	0.574	0.539	4.32669e-10
LAG3	1.37473e-27	0.0749481	0.166	0.124	3.2295e-23
CACYBP	6.13279e-20	0.074879	0.286	0.243	1.44071e-15
NDUFAB1	9.86057e-21	0.0747222	0.349	0.303	2.31644e-16
RNASET2	3.969e-23	0.074707	0.3	0.251	9.32398e-19
RAB10	1.45926e-27	0.0746876	0.208	0.163	3.42809e-23
CTDNEP1	7.46532e-17	0.0746863	0.326	0.287	1.75375e-12
MAT2B	3.7648e-17	0.0744993	0.369	0.328	8.84426e-13
SCAMP2	2.78642e-22	0.0744435	0.274	0.229	6.54586e-18
TCP1	2.4377e-24	0.0743192	0.269	0.222	5.72665e-20
TTC1	3.86964e-23	0.0742983	0.271	0.225	9.09055e-19
GLIPR2	1.89037e-16	0.0742786	0.395	0.355	4.44085e-12
WAC	4.56341e-15	0.0741123	0.404	0.367	1.07204e-10
PSIP1	4.78196e-14	0.0739536	0.417	0.38	1.12338e-09
C6orf48	4.1004e-37	0.0739384	0.118	0.077	9.63265e-33
CYFIP2	1.70016e-16	0.073912	0.447	0.405	3.99402e-12
FAM129A	1.93851e-32	0.0739051	0.131	0.09	4.55394e-28
OSBPL8	2.8461e-17	0.0738737	0.413	0.37	6.68605e-13
RNH1	6.41788e-18	0.0738734	0.331	0.29	1.50769e-13
MRPL34	6.84413e-22	0.0737786	0.312	0.266	1.60782e-17
PQLC3	9.78882e-41	0.0736748	0.121	0.077	2.29959e-36
GPR174	3.9791e-27	0.0736674	0.19	0.146	9.34769e-23
ATP5F1C	3.82407e-19	0.0734495	0.431	0.385	8.9835e-15
MSN	1.11334e-12	0.0734381	0.831	0.815	2.61545e-08
EIF3H	1.03188e-15	0.0734151	0.558	0.516	2.42409e-11
SYTL1	3.1091e-16	0.0733364	0.439	0.399	7.30391e-12
HP1BP3	5.95726e-15	0.0733181	0.606	0.573	1.39948e-10
RAB8A	1.0301e-16	0.0733011	0.381	0.343	2.4199e-12
FMNL1	5.45967e-14	0.073029	0.6	0.566	1.28259e-09
SH2D1A	1.56197e-19	0.0730274	0.291	0.249	3.66939e-15
RTRAF	5.75329e-20	0.0729704	0.396	0.35	1.35156e-15
DUT	1.28911e-17	0.0729603	0.27	0.231	3.02838e-13
TSPAN2	2.16136e-31	0.0729398	0.177	0.131	5.07747e-27
ATP5IF1	1.14358e-14	0.0729351	0.653	0.618	2.68649e-10
NDUFS7	1.51886e-17	0.0729114	0.321	0.282	3.56811e-13
CCT8	8.56968e-22	0.0728031	0.327	0.28	2.01319e-17
HNRNPD	4.07904e-14	0.0727766	0.555	0.523	9.58249e-10
DNAJC1	2.71347e-14	0.0727745	0.356	0.32	6.37448e-10
CHMP2A	3.19726e-16	0.0727586	0.394	0.355	7.511e-12
HNRNPC	7.38651e-14	0.0727414	0.693	0.66	1.73524e-09
G6PD	6.16163e-22	0.0726637	0.272	0.227	1.44749e-17
SH2D3C	6.13441e-37	0.0726637	0.143	0.097	1.4411e-32
RGS14	3.59007e-36	0.0725805	0.179	0.129	8.43378e-32
IMP3	3.83958e-19	0.0725798	0.37	0.326	9.01994e-15
CBX3	5.8675e-17	0.0725719	0.443	0.401	1.37839e-12
CNN2	2.06063e-18	0.0725445	0.273	0.232	4.84083e-14
MAZ	5.53613e-15	0.0725177	0.373	0.336	1.30055e-10
MRPL54	1.48177e-19	0.0724746	0.34	0.295	3.48098e-15
DPY30	4.39236e-26	0.0724053	0.233	0.186	1.03185e-21
STIP1	2.69868e-25	0.0723053	0.205	0.162	6.33974e-21
NCBP2-AS2	4.18311e-33	0.0720514	0.139	0.096	9.82695e-29
RAB27A	5.87029e-15	0.0719716	0.41	0.373	1.37905e-10
UQCRQ	1.29106e-13	0.0719119	0.487	0.453	3.03296e-09
SEPT11	3.43585e-43	0.0719033	0.11	0.067	8.0715e-39
ASNA1	2.07035e-44	0.0719006	0.139	0.089	4.86367e-40
SLC2A3	3.07567e-17	0.0718941	0.278	0.239	7.22537e-13
UFC1	8.17076e-15	0.0718761	0.523	0.487	1.91948e-10
CCPG1	7.2792e-18	0.0718292	0.266	0.227	1.71003e-13
CYB561D2	2.64002e-23	0.0717342	0.276	0.229	6.20194e-19
PDAP1	2.91124e-13	0.0717187	0.374	0.342	6.83907e-09
GRK6	5.16428e-20	0.0716787	0.282	0.239	1.21319e-15
TXNDC17	1.87432e-24	0.0716481	0.23	0.184	4.40314e-20
EEF1B2	3.97909e-22	0.0715969	0.963	0.96	9.34767e-18
SNRPB2	2.84065e-15	0.0715586	0.433	0.394	6.67325e-11
PSMB2	1.42814e-19	0.0715	0.353	0.309	3.35499e-15
YAF2	9.45175e-18	0.0714867	0.23	0.193	2.2204e-13
RPS18	6.83427e-26	0.0714421	1	1	1.60551e-21
ARL2	6.73681e-30	0.071352	0.205	0.157	1.58261e-25
EIF1B	2.19661e-17	0.0713448	0.36	0.318	5.16027e-13
KHDRBS1	1.95979e-15	0.0713087	0.4	0.36	4.60393e-11
NDUFV2	2.2513e-20	0.0712868	0.335	0.291	5.28876e-16
TMX4	1.67074e-13	0.07128	0.369	0.335	3.9249e-09
TMEM256	7.80418e-23	0.0712659	0.251	0.206	1.83336e-18
NOP53	1.16087e-14	0.0712525	0.749	0.72	2.72711e-10
POLR2F	2.1664e-24	0.0712268	0.292	0.243	5.0893e-20
SSNA1	6.38828e-16	0.071122	0.404	0.366	1.50073e-11
ILK	3.95625e-24	0.0709721	0.223	0.179	9.29402e-20
GTF2A2	9.27307e-20	0.070945	0.364	0.319	2.17843e-15
SLC20A1	8.33301e-20	0.0708705	0.286	0.242	1.95759e-15
ZNF217	4.02395e-22	0.0708065	0.168	0.13	9.45307e-18
CMKLR1	6.19369e-35	0.0708019	0.15	0.105	1.45502e-30
C14orf119	3.53623e-25	0.0706748	0.211	0.167	8.30731e-21
C1D	7.90235e-23	0.0706548	0.286	0.24	1.85642e-18
ZC3H15	2.06507e-13	0.070624	0.41	0.375	4.85127e-09
CCDC88C	8.35998e-13	0.0705763	0.466	0.432	1.96393e-08
PHB2	3.18674e-17	0.0705394	0.33	0.289	7.48629e-13
FOXN3	1.7109e-14	0.0705074	0.461	0.423	4.01925e-10
UBE2R2	1.00356e-19	0.070501	0.243	0.203	2.35757e-15
CDV3	2.38166e-13	0.0704949	0.487	0.455	5.59501e-09
VDAC3	1.10521e-20	0.0704939	0.331	0.284	2.59636e-16
SMDT1	7.74794e-17	0.0704282	0.453	0.41	1.82015e-12
ELOC	2.09178e-18	0.07042	0.303	0.263	4.91401e-14
LBH	2.60484e-12	0.0703807	0.486	0.454	6.11928e-08
RALBP1	5.03609e-13	0.0703671	0.381	0.346	1.18308e-08
SNX18	3.3896e-35	0.0703354	0.145	0.1	7.96285e-31
MIA2	1.68609e-19	0.0702836	0.255	0.215	3.96095e-15
ERAP2	5.14567e-21	0.0702476	0.239	0.197	1.20882e-16
SAT1	1.19778e-15	0.0702446	0.541	0.502	2.81382e-11
KIF2A	2.67436e-16	0.0702368	0.379	0.338	6.28261e-12
WDR82	2.35267e-15	0.0702201	0.35	0.313	5.52688e-11
RCSD1	2.76946e-15	0.0701974	0.396	0.355	6.50601e-11
CALHM2	1.17189e-30	0.0701335	0.158	0.115	2.75301e-26
GNB2	1.67576e-14	0.0701238	0.417	0.381	3.9367e-10
VCL	1.87784e-16	0.0701234	0.325	0.285	4.41142e-12
REST	3.40441e-15	0.0700946	0.328	0.29	7.99765e-11
PGLS	2.95761e-14	0.0700875	0.335	0.3	6.94802e-10
FNTA	9.39001e-20	0.0700816	0.271	0.229	2.2059e-15
SRPRA	7.86722e-19	0.0700557	0.312	0.27	1.84817e-14
PCMT1	6.48369e-19	0.0700274	0.321	0.279	1.52315e-14
VMP1	1.60732e-14	0.0698796	0.247	0.214	3.77592e-10
AP2S1	9.16161e-17	0.0698603	0.406	0.365	2.15225e-12
CCT6A	1.3892e-17	0.0698559	0.343	0.301	3.2635e-13
PITHD1	1.23272e-22	0.0698239	0.274	0.228	2.89591e-18
DNAJB14	2.21832e-12	0.0698123	0.401	0.368	5.21128e-08
FOSB	4.03653e-18	0.0696562	0.342	0.299	9.48262e-14
NMT1	1.3031e-15	0.0696163	0.315	0.277	3.06123e-11
SELENOH	1.32556e-15	0.0695561	0.435	0.394	3.114e-11
HERPUD2	4.37407e-17	0.0695404	0.271	0.233	1.02756e-12
MEAF6	9.995e-13	0.0694738	0.402	0.371	2.34803e-08
TPR	1.87323e-09	0.0694591	0.481	0.453	4.40059e-05
DNMT1	5.38568e-13	0.0694427	0.317	0.284	1.2652e-08
AKAP9	1.15479e-13	0.0694197	0.481	0.442	2.71283e-09
DEDD2	8.66562e-26	0.0694135	0.202	0.159	2.03573e-21
EIF3D	4.58752e-16	0.0693878	0.408	0.366	1.0777e-11
ADRM1	1.05984e-20	0.0693835	0.316	0.27	2.48978e-16
IK	1.45471e-12	0.0692969	0.513	0.479	3.4174e-08
CTR9	3.67581e-22	0.0692945	0.235	0.192	8.63521e-18
SDHD	4.86254e-18	0.0692908	0.285	0.245	1.14231e-13
GCLM	1.24766e-27	0.0692284	0.205	0.159	2.93099e-23
UBXN1	5.55966e-14	0.0692222	0.584	0.551	1.30607e-09
PTP4A2	1.99455e-15	0.069217	0.765	0.735	4.68559e-11
LSM6	4.44368e-22	0.0690929	0.27	0.225	1.04391e-17
PPP1R11	9.67603e-25	0.069045	0.222	0.178	2.27309e-20
ACAA2	2.89049e-18	0.0690221	0.288	0.247	6.79033e-14
PGK1	7.6447e-16	0.0689839	0.497	0.454	1.79589e-11
IRF3	1.20429e-14	0.0688894	0.354	0.317	2.82913e-10
MRFAP1	1.10173e-18	0.0688646	0.361	0.316	2.58818e-14
COX7A2L	2.66721e-16	0.0688579	0.423	0.382	6.26582e-12
AGTRAP	8.42768e-13	0.0688251	0.344	0.311	1.97983e-08
DDX24	1.43738e-12	0.0687591	0.633	0.602	3.37668e-08
C16orf72	3.25941e-25	0.0686253	0.17	0.129	7.657e-21
PSMA4	3.54875e-15	0.0686236	0.407	0.368	8.33673e-11
SELENOF	4.86948e-15	0.06858	0.426	0.388	1.14394e-10
GLO1	2.30191e-22	0.0684967	0.221	0.179	5.40765e-18
MZT2A	2.44171e-15	0.0684349	0.35	0.311	5.73607e-11
PDLIM2	1.29757e-16	0.0683306	0.29	0.252	3.04826e-12
MYO6	1.26788e-33	0.0682322	0.129	0.087	2.9785e-29
COPB2	5.68739e-22	0.0681417	0.21	0.169	1.33608e-17
CSNK1A1	1.45792e-14	0.0681303	0.428	0.39	3.42494e-10
RAMMET	4.67183e-40	0.068096	0.117	0.074	1.09751e-35
PSME2	2.48374e-14	0.0680117	0.627	0.588	5.83481e-10
OASL	4.88105e-37	0.0679748	0.129	0.085	1.14666e-32
URI1	5.31369e-14	0.067967	0.373	0.337	1.24829e-09
CMPK1	1.13443e-14	0.0679147	0.342	0.305	2.665e-10
NDUFS5	2.32829e-16	0.0679034	0.507	0.464	5.46962e-12
PSENEN	6.99724e-20	0.0678598	0.257	0.216	1.64379e-15
RBL2	7.19721e-15	0.0678546	0.431	0.39	1.69077e-10
NMUR1	1.34805e-16	0.0678063	0.214	0.18	3.16683e-12
THOC7	1.50346e-15	0.0677932	0.285	0.248	3.53193e-11
MRPL41	8.25672e-19	0.0677093	0.333	0.289	1.93967e-14
COPZ1	5.12692e-21	0.0676895	0.303	0.257	1.20441e-16
LSM10	9.39692e-21	0.0676738	0.274	0.23	2.20753e-16
YTHDF2	2.04542e-19	0.067581	0.266	0.224	4.8051e-15
TMEM109	9.61033e-19	0.0675698	0.272	0.231	2.25766e-14
SSR4	6.81527e-13	0.0675668	0.753	0.726	1.60104e-08
ORMDL2	9.18101e-28	0.0675187	0.192	0.147	2.1568e-23
ARID4A	2.46301e-10	0.0674432	0.275	0.248	5.78609e-06
PET100	3.70078e-12	0.067381	0.503	0.471	8.69386e-08
RAP1B	1.11917e-17	0.0673503	0.928	0.912	2.62916e-13
BLOC1S4	1.74703e-19	0.0673297	0.269	0.228	4.10412e-15
RPN2	1.09648e-15	0.0671966	0.369	0.329	2.57584e-11
RPS24	1.6904e-32	0.0671914	1	1	3.9711e-28
ARF1	8.9931e-15	0.0671741	0.619	0.584	2.11266e-10
COX20	3.21853e-12	0.0671471	0.296	0.264	7.56097e-08
RGS3	1.37618e-20	0.0671428	0.206	0.167	3.23293e-16
SNRPN	4.65342e-16	0.0671398	0.32	0.281	1.09318e-11
GTF3C6	7.81547e-18	0.0671344	0.31	0.268	1.83601e-13
KIF21A	1.29657e-23	0.0670991	0.168	0.129	3.04589e-19
TMEM273	7.97877e-31	0.0670821	0.138	0.097	1.87437e-26
RAP2A	3.36586e-19	0.0670505	0.193	0.157	7.90708e-15
YTHDC1	3.48197e-10	0.0669164	0.405	0.376	8.17985e-06
LBR	3.607e-16	0.0668894	0.38	0.338	8.47357e-12
UBTF	1.22031e-12	0.0668489	0.343	0.31	2.86675e-08
SBNO1	2.59752e-18	0.0668284	0.259	0.218	6.10209e-14
EVI2A	7.25013e-22	0.066826	0.227	0.184	1.7032e-17
FAM117A	3.1475e-16	0.0667993	0.258	0.222	7.39411e-12
SUCLG1	1.92499e-20	0.0667809	0.258	0.216	4.52219e-16
TEX264	2.19552e-17	0.066777	0.279	0.239	5.15772e-13
ANP32B	2.31335e-13	0.0667699	0.547	0.512	5.43453e-09
LAMTOR2	5.48407e-19	0.066761	0.282	0.241	1.28832e-14
REX1BD	6.38449e-13	0.0666941	0.398	0.362	1.49984e-08
ID2	3.16219e-09	0.066688	0.823	0.806	7.42862e-05
FEZ1	1.96677e-28	0.0666705	0.132	0.093	4.62034e-24
NACA	6.74845e-23	0.0666693	0.998	0.997	1.58535e-18
SH3KBP1	1.35986e-11	0.066669	0.492	0.461	3.19459e-07
MFSD10	1.37179e-14	0.0666615	0.312	0.275	3.22261e-10
PCM1	1.66199e-10	0.0666193	0.437	0.406	3.90434e-06
SPAG7	1.48108e-18	0.0665137	0.279	0.238	3.47935e-14
TANK	5.98285e-21	0.0664981	0.207	0.168	1.40549e-16
SPCS1	2.38373e-12	0.066474	0.583	0.552	5.59987e-08
TADA3	3.19225e-14	0.0663529	0.323	0.287	7.49923e-10
FGFR1OP2	2.89542e-14	0.0663396	0.331	0.294	6.80193e-10
NDUFAF3	1.60937e-16	0.0663222	0.273	0.236	3.78073e-12
SS18L2	3.05564e-17	0.0662772	0.279	0.24	7.17831e-13
RAD21	8.28406e-13	0.0662678	0.461	0.427	1.94609e-08
KIAA2013	6.85344e-24	0.0662622	0.22	0.176	1.61001e-19
CAPZA2	7.91356e-20	0.0662336	0.263	0.221	1.85905e-15
FIS1	1.53415e-11	0.0662096	0.451	0.421	3.60402e-07
DEGS1	3.15252e-26	0.0660808	0.175	0.133	7.40589e-22
ORAI1	4.55451e-13	0.0660011	0.378	0.344	1.06995e-08
PPIG	3.89245e-12	0.0659405	0.43	0.395	9.14416e-08
CERS2	5.55292e-25	0.0659316	0.199	0.155	1.30449e-20
IAH1	5.0948e-17	0.0659134	0.271	0.233	1.19687e-12
SLC25A5	1.97101e-13	0.0658753	0.515	0.478	4.6303e-09
EIF3M	1.27409e-16	0.0657794	0.401	0.357	2.9931e-12
FTL	8.96386e-13	0.0657347	0.993	0.993	2.10579e-08
ATP6V1E1	3.9395e-18	0.0657187	0.266	0.225	9.25467e-14
TSPYL1	2.14734e-18	0.0656831	0.205	0.169	5.04452e-14
ABCB1	3.24178e-26	0.0656609	0.15	0.111	7.61559e-22
TMEM35B	3.80207e-18	0.0656101	0.155	0.123	8.93181e-14
COMMD8	1.50544e-18	0.0655964	0.238	0.199	3.53659e-14
ACBD5	1.30165e-21	0.0655443	0.183	0.144	3.05784e-17
ANKRD13D	1.91611e-15	0.0655195	0.312	0.273	4.50132e-11
LSM7	1.42076e-12	0.0655116	0.455	0.42	3.33765e-08
WTAP	2.43518e-15	0.0654855	0.364	0.325	5.72073e-11
SLIRP	2.09542e-19	0.0654689	0.253	0.212	4.92257e-15
LSM2	1.25739e-18	0.0654634	0.267	0.227	2.95387e-14
NDUFB10	1.34066e-12	0.0654464	0.486	0.452	3.14949e-08
EDF1	3.28263e-13	0.0654108	0.766	0.737	7.71156e-09
UPF3A	3.48459e-13	0.065403	0.319	0.285	8.18599e-09
NAP1L1	1.58294e-12	0.0653421	0.543	0.504	3.71864e-08
POU2F2	6.61611e-14	0.0653189	0.168	0.139	1.55426e-09
UBE2S	4.8212e-22	0.0651447	0.232	0.189	1.1326e-17
RALGDS	9.37169e-19	0.0651447	0.279	0.237	2.2016e-14
DNAJC21	3.69938e-14	0.065105	0.285	0.249	8.69058e-10
PPM1G	2.81388e-13	0.065103	0.408	0.372	6.61036e-09
MYO1G	1.39761e-08	0.0650198	0.521	0.499	0.000328327
VDAC2	4.13803e-17	0.0649629	0.36	0.318	9.72105e-13
POLR2K	3.04535e-17	0.0649225	0.371	0.327	7.15415e-13
ANKRD12	5.66648e-10	0.0649124	0.701	0.672	1.33117e-05
CDC26	1.25155e-18	0.0648775	0.263	0.223	2.94013e-14
CLTB	1.00869e-20	0.064872	0.289	0.244	2.36962e-16
PSMC4	2.10359e-17	0.0648095	0.294	0.254	4.94175e-13
CNIH4	1.48847e-25	0.0647927	0.172	0.131	3.49672e-21
EIF3J	1.30896e-12	0.0646791	0.31	0.277	3.07501e-08
GNG2	4.17367e-13	0.0646789	0.616	0.585	9.80479e-09
RER1	2.60537e-15	0.064661	0.369	0.33	6.12054e-11
GATA3	1.6049e-20	0.0645395	0.209	0.169	3.77024e-16
GAS7	1.21736e-30	0.0643897	0.15	0.108	2.85981e-26
JAZF1	2.41341e-19	0.0643843	0.221	0.182	5.66958e-15
DIP2A	4.63859e-14	0.0643675	0.464	0.426	1.0897e-09
VPS35	1.30922e-17	0.0643053	0.227	0.189	3.07562e-13
PDCD4	1.17595e-14	0.0642564	0.466	0.425	2.76253e-10
PAG1	1.09264e-21	0.0641814	0.154	0.117	2.56683e-17
DNAJA2	3.15326e-15	0.0641267	0.306	0.269	7.40764e-11
ABRACL	6.09129e-15	0.06409	0.412	0.371	1.43096e-10
EIF3F	4.74987e-11	0.0640522	0.683	0.657	1.11584e-06
TIMM8B	5.67274e-17	0.0640364	0.251	0.214	1.33264e-12
GOLM1	9.19749e-29	0.0639614	0.153	0.112	2.16067e-24
CHMP4A	2.54164e-11	0.0638912	0.441	0.411	5.97082e-07
HAX1	3.3956e-17	0.0637148	0.262	0.223	7.97695e-13
PSMA2	2.36362e-14	0.0635532	0.411	0.373	5.55261e-10
SMC3	1.07094e-14	0.0633841	0.344	0.305	2.51586e-10
ATP1A1	3.12945e-14	0.0633616	0.28	0.245	7.35171e-10
SYT11	1.84466e-20	0.0632484	0.186	0.148	4.33347e-16
PCBP2	9.88823e-13	0.0632408	0.686	0.654	2.32294e-08
SUPT16H	1.80903e-11	0.0632178	0.352	0.32	4.24977e-07
TIAL1	7.0245e-12	0.0631667	0.328	0.296	1.6502e-07
VAPA	2.19664e-12	0.0631459	0.441	0.408	5.16034e-08
GTF2H5	6.94632e-16	0.063055	0.234	0.199	1.63183e-11
MRPS5	1.1336e-16	0.0630035	0.231	0.195	2.66306e-12
EIF4EBP2	9.31873e-17	0.0628659	0.283	0.243	2.18916e-12
AIP	1.82508e-14	0.0628499	0.325	0.288	4.28747e-10
DDT	1.83813e-12	0.0628458	0.36	0.326	4.31812e-08
SLTM	4.23343e-10	0.0627948	0.448	0.418	9.94517e-06
C1orf56	5.09885e-10	0.0626978	0.507	0.475	1.19782e-05
DERL1	1.21458e-16	0.0626673	0.296	0.256	2.85329e-12
PLP2	2.10989e-21	0.0626526	0.151	0.115	4.95656e-17
GAB3	3.45608e-12	0.0626228	0.363	0.328	8.11901e-08
PRKDC	1.01698e-11	0.0625929	0.333	0.301	2.3891e-07
CPNE1	1.18559e-11	0.0625851	0.353	0.321	2.78519e-07
PTGDS	1.59454e-07	0.0625794	0.266	0.242	0.00374588
HMGN2	3.44081e-14	0.0625425	0.689	0.658	8.08315e-10
TRIM8	5.39553e-16	0.0624994	0.232	0.196	1.26752e-11
DDX46	1.82598e-08	0.0624614	0.531	0.508	0.000428958
TAF7	3.07182e-10	0.0623746	0.503	0.474	7.21632e-06
G3BP1	2.10236e-12	0.0623529	0.332	0.299	4.93887e-08
PTGER4	6.56141e-13	0.0622695	0.31	0.275	1.54141e-08
SMIM37	8.83148e-29	0.0622304	0.119	0.082	2.07469e-24
ECHS1	3.16564e-20	0.0620414	0.197	0.158	7.43673e-16
PRDX3	1.18186e-30	0.0619881	0.136	0.095	2.77642e-26
PTPN7	2.03791e-09	0.061977	0.381	0.353	4.78745e-05
F8A1	1.41683e-23	0.061969	0.171	0.131	3.32843e-19
LSM8	4.34866e-12	0.0619614	0.454	0.418	1.02159e-07
WIPF1	5.01745e-11	0.0619194	0.597	0.568	1.1787e-06
GIMAP2	2.66488e-20	0.0619145	0.239	0.197	6.26034e-16
COPB1	3.80185e-12	0.0618339	0.29	0.259	8.9313e-08
C1orf43	2.54882e-20	0.0618092	0.212	0.172	5.98769e-16
NPRL2	1.21633e-19	0.0616933	0.201	0.163	2.85741e-15
ST8SIA4	3.9525e-18	0.0616033	0.204	0.167	9.28522e-14
TOB2	2.87259e-28	0.0615463	0.141	0.101	6.74828e-24
SDF2	5.06934e-16	0.0614906	0.29	0.252	1.19089e-11
HMGN3	1.99575e-12	0.0614434	0.512	0.477	4.68841e-08
WHAMM	1.34161e-16	0.061417	0.215	0.179	3.15172e-12
SDF2L1	6.99196e-12	0.061416	0.302	0.269	1.64255e-07
TMEM160	4.06505e-13	0.0614132	0.433	0.398	9.54961e-09
RNF7	8.35648e-12	0.0613794	0.445	0.411	1.9631e-07
SNRPD1	9.25268e-13	0.0613791	0.343	0.309	2.17364e-08
MRFAP1L1	9.10653e-16	0.0613662	0.238	0.203	2.13931e-11
STMP1	2.15759e-11	0.0613542	0.35	0.32	5.0686e-07
RWDD1	1.64352e-09	0.0613075	0.441	0.413	3.86095e-05
BCL7B	3.64707e-18	0.0612622	0.21	0.173	8.56771e-14
ATP5PO	1.328e-10	0.0612333	0.469	0.439	3.11974e-06
ZBTB11	5.59322e-19	0.0611752	0.175	0.14	1.31396e-14
ANP32A	3.07145e-10	0.061153	0.424	0.394	7.21545e-06
BZW1	1.18688e-14	0.0611408	0.611	0.572	2.78823e-10
MLEC	4.00021e-15	0.0611339	0.265	0.229	9.3973e-11
NRBP1	2.01378e-14	0.0611269	0.273	0.238	4.73076e-10
ME2	1.66539e-13	0.0610715	0.208	0.177	3.91233e-09
NCAM1	2.22721e-18	0.0610709	0.244	0.204	5.23217e-14
SH3GLB1	3.49554e-13	0.0610063	0.403	0.366	8.21172e-09
PPID	3.57528e-19	0.060956	0.209	0.171	8.39906e-15
PDCD6	9.86853e-12	0.0609053	0.417	0.385	2.31832e-07
SUMO1	1.54094e-13	0.0608825	0.462	0.426	3.61997e-09
RNF5	5.7777e-22	0.0607907	0.21	0.168	1.3573e-17
VTI1B	1.32974e-15	0.0607748	0.28	0.242	3.12383e-11
TOB1	1.39313e-16	0.0607486	0.274	0.234	3.27274e-12
CDC37	6.98287e-12	0.0607157	0.433	0.4	1.64042e-07
CHMP4B	2.18425e-16	0.0606115	0.225	0.19	5.13123e-12
GLOD4	7.03849e-17	0.0605891	0.237	0.2	1.65348e-12
CMTM6	3.26326e-13	0.0605448	0.305	0.271	7.66606e-09
AC022706.1	2.21898e-25	0.0605303	0.138	0.101	5.21283e-21
SIVA1	2.11947e-14	0.0604735	0.307	0.27	4.97907e-10
PRR5	3.57583e-11	0.0604589	0.3	0.27	8.40035e-07
PCF11	4.4925e-12	0.0604388	0.324	0.291	1.05538e-07
AP1S2	4.15783e-16	0.0604286	0.188	0.155	9.76758e-12
SAMD1	2.47772e-20	0.0604215	0.134	0.102	5.82066e-16
RSL24D1	2.2467e-12	0.0604125	0.451	0.414	5.27795e-08
RAB1B	1.47961e-14	0.0603903	0.275	0.24	3.47589e-10
PIH1D1	1.9209e-20	0.0603262	0.186	0.148	4.51257e-16
PSMD2	2.87528e-15	0.0601951	0.273	0.236	6.75462e-11
DCXR	1.23942e-14	0.0601538	0.29	0.253	2.91164e-10
KRCC1	2.73346e-15	0.0601413	0.184	0.153	6.42144e-11
PIK3CD	1.30393e-22	0.0601335	0.172	0.133	3.0632e-18
SUDS3	5.7946e-22	0.0601043	0.153	0.117	1.36127e-17
GLCCI1	5.82652e-19	0.0600948	0.203	0.165	1.36877e-14
RABEP1	4.22898e-16	0.0600634	0.199	0.165	9.93472e-12
SPOP	7.65385e-20	0.06005	0.214	0.174	1.79804e-15
ATG3	1.05864e-18	0.0600418	0.198	0.161	2.48697e-14
PSMC5	5.35031e-12	0.0599408	0.415	0.382	1.25689e-07
RPA2	4.0102e-12	0.0599401	0.37	0.338	9.42076e-08
HSPH1	5.48411e-19	0.0598005	0.153	0.12	1.28833e-14
RHOH	2.52821e-16	0.0597165	0.26	0.221	5.93927e-12
VBP1	2.3488e-20	0.0596516	0.216	0.176	5.51779e-16
SEC11C	1.59026e-12	0.0596219	0.335	0.301	3.73583e-08
HLA-DQB1	3.39398e-26	0.0596095	0.119	0.083	7.97314e-22
DCTN3	1.99037e-11	0.0595353	0.425	0.393	4.67577e-07
NSA2	8.64855e-12	0.0594247	0.559	0.52	2.03172e-07
TMEM9B	2.33742e-16	0.0594005	0.289	0.25	5.49107e-12
FXYD5	1.39123e-12	0.0593692	0.662	0.626	3.26827e-08
SSU72	5.36889e-11	0.059305	0.425	0.393	1.26126e-06
TNFAIP8L2	3.01378e-32	0.059293	0.118	0.079	7.07998e-28
C1orf131	1.57247e-15	0.0592901	0.181	0.149	3.69405e-11
CSNK1G2	5.43934e-13	0.059288	0.301	0.267	1.27781e-08
C19orf12	2.90962e-19	0.0592791	0.176	0.141	6.83528e-15
MAP7D1	6.47574e-12	0.0592759	0.28	0.249	1.52128e-07
WASF2	7.68173e-11	0.0592426	0.551	0.521	1.80459e-06
CPNE3	4.12883e-15	0.0592277	0.265	0.228	9.69945e-11
ZFAND6	6.38194e-14	0.0591065	0.32	0.283	1.49925e-09
TNFSF14	2.50082e-29	0.0590556	0.127	0.088	5.87492e-25
GPX4	5.90359e-13	0.0589566	0.429	0.391	1.38687e-08
ATM	1.04289e-11	0.058935	0.736	0.705	2.44996e-07
ZBTB38	1.7081e-08	0.0589183	0.415	0.389	0.000401266
MICU2	2.02434e-19	0.0587487	0.204	0.166	4.75558e-15
PSMD8	5.62057e-10	0.0587354	0.475	0.448	1.32038e-05
CLPTM1L	1.29491e-17	0.058664	0.211	0.175	3.04201e-13
XRN2	9.95731e-13	0.0585783	0.368	0.331	2.33917e-08
COA3	1.31834e-18	0.0585462	0.204	0.166	3.09705e-14
CCT2	2.65701e-14	0.0585442	0.278	0.243	6.24184e-10
ARL14EP	2.41601e-19	0.0585417	0.164	0.129	5.67568e-15
TMED5	2.43397e-15	0.0585307	0.241	0.206	5.71789e-11
RPA3	9.79546e-16	0.0585239	0.203	0.169	2.30115e-11
EP300	6.89638e-12	0.0584106	0.257	0.226	1.6201e-07
PPP2R1A	3.26568e-15	0.0583183	0.233	0.198	7.67174e-11
AC090152.1	2.86729e-23	0.0583138	0.144	0.108	6.73584e-19
SLC27A3	4.19039e-23	0.0582661	0.152	0.115	9.84407e-19
PRKAR1A	2.88943e-11	0.0582062	0.385	0.353	6.78786e-07
SFPQ	2.75899e-09	0.0581903	0.49	0.462	6.48141e-05
AMD1	1.74163e-10	0.0581733	0.333	0.302	4.09145e-06
PITPNB	8.41621e-15	0.0581689	0.219	0.185	1.97714e-10
NFYB	9.00347e-21	0.0581214	0.152	0.117	2.1151e-16
ARL2BP	4.24973e-15	0.0581061	0.242	0.207	9.98347e-11
C1orf123	4.3626e-27	0.0580114	0.111	0.076	1.02486e-22
PPP4R2	1.67022e-13	0.0579741	0.249	0.216	3.92369e-09
LTB	1.1325e-14	0.0578954	0.246	0.209	2.66047e-10
SPTY2D1	3.76869e-13	0.0578836	0.223	0.192	8.85342e-09
APPL1	3.87732e-14	0.0578812	0.256	0.221	9.10859e-10
PHF23	3.4592e-28	0.0578431	0.12	0.083	8.12635e-24
USO1	2.54935e-20	0.0577748	0.184	0.146	5.98893e-16
RPS6KA1	8.14039e-13	0.0577671	0.323	0.288	1.91234e-08
DR1	9.60375e-13	0.0577629	0.278	0.245	2.25611e-08
DOCK2	1.65089e-09	0.0577591	0.292	0.265	3.87827e-05
PPP4R3B	2.69829e-13	0.0577152	0.269	0.235	6.33882e-09
PLEKHA1	6.83061e-10	0.0576726	0.398	0.368	1.60465e-05
DNAJC19	1.31077e-14	0.0576696	0.266	0.23	3.07926e-10
NUP50	4.07124e-16	0.0576531	0.198	0.164	9.56415e-12
VAMP5	1.36255e-09	0.0576437	0.315	0.287	3.2009e-05
NRBF2	4.04234e-21	0.0576414	0.168	0.13	9.49626e-17
PSMD4	3.24598e-11	0.0576326	0.366	0.335	7.62545e-07
HMOX2	3.12168e-10	0.0576287	0.374	0.344	7.33346e-06
MOB1A	2.74541e-10	0.0575955	0.488	0.457	6.44953e-06
TMEM230	2.35264e-13	0.0575818	0.384	0.347	5.52683e-09
MDH1	7.4852e-13	0.0575696	0.319	0.284	1.75842e-08
TRIP11	1.82255e-08	0.0575384	0.233	0.209	0.000428153
HSPA9	2.05421e-11	0.0575277	0.341	0.308	4.82576e-07
FKBP3	1.64497e-13	0.0575044	0.226	0.193	3.86436e-09
PPP1R10	2.69823e-10	0.0574559	0.269	0.24	6.33869e-06
SYS1	1.54579e-20	0.0574421	0.173	0.136	3.63136e-16
RAB2A	1.06784e-11	0.0574237	0.401	0.37	2.50857e-07
BCAS2	1.3421e-15	0.0573959	0.247	0.211	3.15286e-11
PPP1CB	2.34015e-15	0.0573507	0.361	0.319	5.49749e-11
CHCHD1	7.0407e-20	0.0573505	0.186	0.148	1.654e-15
SRP19	2.31177e-12	0.0573355	0.391	0.356	5.43082e-08
COL4A3BP	3.71686e-28	0.0572986	0.104	0.07	8.73164e-24
VOPP1	2.01075e-14	0.0572841	0.232	0.198	4.72364e-10
UBAC2	2.83768e-20	0.057265	0.19	0.152	6.66627e-16
AKR1B1	3.59776e-16	0.0572624	0.237	0.2	8.45185e-12
POLR2G	4.70032e-11	0.0572316	0.372	0.34	1.1042e-06
CHD3	2.49683e-09	0.0571882	0.273	0.246	5.86556e-05
SDHC	4.16981e-12	0.0571771	0.277	0.245	9.79572e-08
THUMPD1	6.85743e-09	0.0571645	0.355	0.329	0.000161095
NEU1	1.59244e-19	0.0571165	0.106	0.078	3.74095e-15
STRAP	1.24596e-17	0.0571155	0.279	0.238	2.92701e-13
C21orf91	4.44439e-23	0.057035	0.151	0.114	1.04407e-18
TAF1D	5.74087e-11	0.057018	0.369	0.335	1.34865e-06
DNAJC15	4.70751e-14	0.0569687	0.281	0.246	1.10589e-09
RHOB	9.25504e-21	0.0569309	0.109	0.079	2.17419e-16
NIFK	3.51168e-13	0.05687	0.222	0.19	8.24964e-09
AP2M1	1.52325e-09	0.0567717	0.444	0.416	3.57843e-05
ARHGAP45	1.19421e-08	0.0567489	0.394	0.368	0.000280544
MRPL18	6.61254e-17	0.056728	0.23	0.193	1.55342e-12
COA6	2.16425e-20	0.0566752	0.138	0.105	5.08426e-16
HSPD1	5.48822e-13	0.0566618	0.261	0.228	1.28929e-08
NCK1	5.51457e-12	0.0566551	0.323	0.29	1.29548e-07
OTUD6B-AS1	1.66845e-10	0.0566432	0.283	0.254	3.91952e-06
SIGLEC7	5.02243e-23	0.0566388	0.127	0.092	1.17987e-18
IVNS1ABP	6.65877e-15	0.0565819	0.269	0.232	1.56428e-10
GBP1	1.06099e-15	0.0565765	0.172	0.14	2.49249e-11
TMEM50B	3.24781e-17	0.0565536	0.183	0.148	7.62976e-13
MSL1	2.48395e-15	0.0565494	0.23	0.195	5.83531e-11
COPS5	1.95501e-15	0.0565183	0.275	0.238	4.5927e-11
HSPB1	2.07938e-16	0.056466	0.182	0.148	4.88487e-12
GSTK1	2.68783e-12	0.0564598	0.5	0.462	6.31425e-08
LSM14A	1.11738e-10	0.0564476	0.376	0.344	2.62495e-06
ETHE1	3.22193e-18	0.0564327	0.186	0.15	7.56896e-14
ARF4	1.62327e-18	0.0563733	0.203	0.165	3.81338e-14
SHKBP1	1.12188e-13	0.0563209	0.234	0.202	2.63551e-09
LRRFIP1	2.09241e-09	0.0562384	0.7	0.671	4.91549e-05
CGGBP1	2.81092e-13	0.05621	0.303	0.267	6.60342e-09
M6PR	6.8699e-10	0.0561829	0.388	0.357	1.61388e-05
NDUFB11	3.82578e-10	0.0561814	0.534	0.503	8.98753e-06
GOPC	2.4788e-18	0.0561736	0.208	0.17	5.82321e-14
GADD45GIP1	1.79704e-12	0.056172	0.339	0.305	4.22161e-08
AL662844.4	6.52552e-17	0.056142	0.138	0.108	1.53298e-12
MFAP1	6.22768e-21	0.0561333	0.139	0.105	1.46301e-16
MRPL43	1.94438e-15	0.056083	0.27	0.233	4.56773e-11
POLE4	6.01437e-13	0.0560783	0.226	0.195	1.4129e-08
EAPP	2.35741e-09	0.0560576	0.342	0.314	5.53803e-05
DDOST	3.60946e-10	0.0560149	0.333	0.304	8.47935e-06
OSTC	1.01394e-12	0.0559796	0.362	0.327	2.38194e-08
GPATCH11	6.17971e-17	0.0559683	0.154	0.122	1.45174e-12
PARP1	4.71902e-12	0.0559625	0.323	0.289	1.10859e-07
MPC2	1.09653e-11	0.0559331	0.299	0.268	2.57598e-07
EBP	3.06247e-10	0.0558991	0.312	0.283	7.19437e-06
ITGB1BP1	2.66262e-13	0.0558467	0.288	0.254	6.25502e-09
ARHGEF3	2.29405e-08	0.0558345	0.405	0.379	0.000538918
RPL15	4.42251e-20	0.0555637	0.999	1	1.03894e-15
FDX1	9.18396e-19	0.0555235	0.203	0.166	2.1575e-14
GTPBP6	2.59079e-16	0.055472	0.18	0.147	6.08627e-12
PDLIM1	3.5523e-25	0.0554689	0.116	0.082	8.34506e-21
PWP1	1.10163e-14	0.0554478	0.221	0.187	2.58796e-10
LRIF1	1.6229e-17	0.0554336	0.16	0.127	3.81253e-13
UPF2	9.5609e-09	0.0553812	0.322	0.295	0.000224605
SLC5A3	1.01894e-16	0.0553755	0.183	0.15	2.3937e-12
RTF2	8.72837e-12	0.0553634	0.321	0.288	2.05047e-07
COPS6	1.0888e-10	0.0553623	0.36	0.329	2.55781e-06
PPP1R7	7.46062e-13	0.0552811	0.32	0.286	1.75265e-08
ATP6AP2	8.4096e-10	0.0552466	0.408	0.378	1.97558e-05
FXR1	1.20699e-10	0.0552076	0.33	0.299	2.83546e-06
PJA2	7.44796e-10	0.0551151	0.359	0.33	1.74968e-05
ARL4A	7.16015e-20	0.0551141	0.138	0.105	1.68206e-15
CHORDC1	8.26783e-14	0.0549871	0.219	0.186	1.94228e-09
MUC20-OT1	1.32928e-19	0.0549864	0.134	0.102	3.12274e-15
CYTH4	1.5964e-09	0.054969	0.34	0.312	3.75027e-05
SNX17	2.31499e-11	0.0548855	0.292	0.261	5.43837e-07
MESD	4.29154e-14	0.0548662	0.301	0.263	1.00817e-09
TSEN54	4.38129e-10	0.0548651	0.334	0.304	1.02925e-05
ARHGEF2	5.93727e-18	0.0548177	0.164	0.13	1.39478e-13
TIPRL	7.39578e-16	0.0547616	0.213	0.178	1.73742e-11
SF3B6	2.9404e-11	0.0547483	0.429	0.396	6.90758e-07
PRRC2C	6.8748e-09	0.0546591	0.742	0.717	0.000161503
BUB3	7.33569e-09	0.0545697	0.429	0.402	0.00017233
CWC15	1.98664e-12	0.0545425	0.321	0.286	4.66701e-08
REXO2	4.89542e-15	0.0544822	0.184	0.152	1.15003e-10
ABI1	8.42791e-11	0.0544774	0.283	0.254	1.97989e-06
TNRC6C	5.76008e-12	0.0544511	0.285	0.252	1.35316e-07
MORC3	7.17465e-13	0.0543676	0.278	0.243	1.68547e-08
HMGB1	3.07274e-13	0.0543609	0.972	0.967	7.21849e-09
ATRAID	7.78062e-10	0.0543224	0.342	0.313	1.82782e-05
CD47	9.23918e-13	0.0542209	0.682	0.646	2.17047e-08
ADD1	1.00628e-09	0.0541926	0.432	0.402	2.36396e-05
ZNF24	5.47299e-14	0.054126	0.286	0.249	1.28571e-09
ADA	6.09463e-20	0.0541172	0.161	0.125	1.43175e-15
DDX1	7.92606e-15	0.0541045	0.198	0.165	1.86199e-10
BBC3	2.37041e-20	0.0540784	0.145	0.111	5.56856e-16
PSMA1	2.79131e-10	0.0540769	0.421	0.39	6.55735e-06
ILF2	1.5139e-13	0.0540637	0.283	0.248	3.55644e-09
SLK	8.71994e-13	0.0540304	0.253	0.22	2.04849e-08
HIKESHI	7.26999e-16	0.0539936	0.211	0.176	1.70787e-11
ST6GAL1	2.45961e-14	0.0539708	0.218	0.185	5.77812e-10
NDUFB8	3.13023e-11	0.0539684	0.533	0.497	7.35354e-07
CUL3	2.36153e-12	0.0539427	0.276	0.243	5.54771e-08
KIF5B	5.75589e-09	0.0539132	0.364	0.337	0.000135217
STX11	2.64447e-31	0.0539034	0.1	0.064	6.21239e-27
RNF34	3.7575e-21	0.0538954	0.152	0.117	8.82711e-17
TSG101	1.41624e-18	0.0538898	0.173	0.137	3.32704e-14
CNPPD1	1.52335e-15	0.0538562	0.196	0.163	3.57866e-11
SAR1A	1.47621e-09	0.0538495	0.349	0.319	3.46791e-05
LSM5	3.43403e-12	0.0538043	0.262	0.229	8.06723e-08
ATP5F1A	6.94728e-10	0.0537447	0.459	0.429	1.63206e-05
AKT1	8.13261e-14	0.0536285	0.24	0.206	1.91051e-09
FUS	3.57514e-09	0.0535937	0.785	0.763	8.39871e-05
OTUB1	5.26475e-12	0.0535496	0.32	0.286	1.2368e-07
TOMM20	1.31602e-10	0.0535476	0.467	0.433	3.0916e-06
SRSF4	1.28982e-09	0.0535347	0.421	0.391	3.03005e-05
TRIM28	7.74674e-16	0.0534825	0.194	0.16	1.81986e-11
C9orf78	5.87185e-08	0.053462	0.537	0.513	0.00137941
PTBP3	7.86782e-10	0.0534356	0.376	0.345	1.84831e-05
EIF2S1	4.28985e-17	0.0534092	0.193	0.158	1.00777e-12
CTCF	4.71527e-10	0.0533934	0.311	0.281	1.10771e-05
TMEM8A	1.77657e-18	0.0533503	0.141	0.109	4.17351e-14
CHCHD10	7.02043e-16	0.0533161	0.169	0.137	1.64924e-11
SEC22B	4.12121e-16	0.0532849	0.231	0.194	9.68156e-12
ATP6V1D	3.3716e-14	0.053231	0.236	0.202	7.92056e-10
MITD1	8.4914e-13	0.0532097	0.213	0.183	1.9948e-08
ANKRD28	6.11815e-15	0.0531958	0.173	0.142	1.43728e-10
EID1	7.36407e-10	0.0531398	0.609	0.578	1.72997e-05
PSMA3	4.48925e-10	0.053133	0.32	0.29	1.05461e-05
HDAC2	2.86514e-19	0.0530635	0.154	0.12	6.7308e-15
ARL6IP1	4.25836e-10	0.0530181	0.46	0.429	1.00037e-05
BAZ1A	1.48511e-07	0.0530152	0.345	0.32	0.00348881
WAS	2.65236e-09	0.0529896	0.433	0.404	6.23092e-05
LIMA1	9.23038e-19	0.0529848	0.118	0.088	2.1684e-14
CCL3L1	3.66012e-18	0.052931	0.146	0.114	8.59836e-14
PSD4	6.1527e-14	0.0528243	0.219	0.186	1.44539e-09
BAZ1B	1.21186e-10	0.0528233	0.268	0.238	2.84691e-06
RBBP7	7.937e-10	0.0527816	0.323	0.295	1.86456e-05
TSTD1	7.17046e-12	0.0527611	0.358	0.323	1.68448e-07
RNF187	3.10384e-14	0.0527302	0.223	0.19	7.29154e-10
TXNL1	1.67108e-13	0.0525866	0.251	0.218	3.92569e-09
ZNHIT3	1.27961e-12	0.0525538	0.227	0.196	3.00607e-08
CTDSP1	4.32607e-11	0.0525066	0.399	0.365	1.01628e-06
POLR2I	1.23762e-11	0.052423	0.25	0.219	2.90742e-07
FDPS	7.75145e-13	0.0524131	0.328	0.293	1.82097e-08
PSMD7	2.4913e-10	0.0522811	0.345	0.313	5.85255e-06
IWS1	5.13452e-15	0.0521969	0.169	0.138	1.2062e-10
CD46	9.07847e-09	0.0520081	0.341	0.313	0.000213271
ZNF22	1.95761e-11	0.0520046	0.264	0.234	4.59882e-07
EIF6	8.58229e-11	0.0520035	0.307	0.277	2.01615e-06
HCLS1	8.36368e-08	0.0520014	0.604	0.583	0.0019648
SKAP2	8.26677e-10	0.0519487	0.232	0.205	1.94203e-05
XRRA1	1.08124e-16	0.0519355	0.156	0.124	2.54005e-12
RBM26	1.12121e-08	0.0519203	0.265	0.24	0.000263394
ADAP1	1.22038e-20	0.0518697	0.147	0.113	2.86691e-16
RBM23	3.02841e-09	0.0518633	0.316	0.288	7.11434e-05
NDUFAF8	4.48911e-10	0.0518324	0.303	0.274	1.05458e-05
NDUFS2	2.27712e-11	0.0518254	0.279	0.248	5.34942e-07
PEBP1	8.73787e-11	0.0518061	0.356	0.324	2.0527e-06
COMT	9.10787e-12	0.0517778	0.246	0.215	2.13962e-07
RAB5C	3.3463e-10	0.0517761	0.386	0.355	7.86112e-06
MDH2	1.42156e-09	0.0517472	0.37	0.34	3.33954e-05
TKT	3.22976e-12	0.0516945	0.235	0.204	7.58736e-08
UBE2E3	3.87476e-11	0.051683	0.283	0.252	9.10259e-07
PFDN6	5.34144e-14	0.0516327	0.196	0.165	1.25481e-09
TESC	8.46378e-18	0.0515699	0.135	0.105	1.98831e-13
AC010642.2	1.44093e-16	0.0514952	0.122	0.094	3.38503e-12
RAP1A	2.56186e-08	0.0514876	0.433	0.406	0.000601832
HEBP2	5.95947e-12	0.0514777	0.216	0.186	1.4e-07
FKBP1A	4.44134e-11	0.0514639	0.286	0.255	1.04336e-06
UBE2G1	4.03713e-13	0.0514509	0.196	0.166	9.48402e-09
ATOX1	2.0793e-10	0.051384	0.238	0.21	4.8847e-06
HSD17B10	1.28949e-13	0.0513572	0.235	0.202	3.02928e-09
DCTN2	2.25539e-12	0.0513399	0.222	0.191	5.29836e-08
VPS29	2.21736e-09	0.0513101	0.327	0.299	5.20903e-05
TNFSF10	1.50038e-14	0.0513048	0.146	0.118	3.52469e-10
MAGOH	2.73726e-10	0.0513002	0.38	0.35	6.43038e-06
ATP6V1G1	3.76735e-11	0.0512414	0.628	0.593	8.85027e-07
TMEM87A	7.44848e-11	0.0512152	0.254	0.225	1.7498e-06
ASNSD1	1.61203e-20	0.0511872	0.134	0.101	3.78698e-16
PSMB4	9.16979e-11	0.0510608	0.338	0.306	2.15417e-06
GRAP2	1.73118e-13	0.0509981	0.225	0.193	4.06688e-09
TNFAIP8	1.674e-10	0.0509525	0.394	0.361	3.93256e-06
WIPI2	3.12815e-12	0.0509417	0.217	0.187	7.34864e-08
NDUFS3	1.44827e-14	0.0509195	0.219	0.185	3.40227e-10
LEO1	2.0792e-16	0.0509037	0.15	0.119	4.88446e-12
DDX50	1.34022e-13	0.0508995	0.187	0.157	3.14844e-09
KIAA0040	5.97166e-15	0.0507999	0.145	0.117	1.40286e-10
ZFAS1	6.4109e-10	0.0507425	0.561	0.527	1.50605e-05
KIFAP3	1.46578e-14	0.0507053	0.178	0.147	3.4434e-10
RGS10	3.69657e-15	0.0506866	0.208	0.174	8.68399e-11
NUCKS1	1.05033e-08	0.0506671	0.652	0.618	0.000246744
NPTN	4.00127e-16	0.0506307	0.171	0.138	9.39979e-12
CITED2	7.18175e-08	0.0505895	0.281	0.256	0.00168714
CD151	1.92111e-23	0.0505503	0.113	0.081	4.51306e-19
PRMT1	6.23432e-12	0.0505049	0.29	0.257	1.46457e-07
DBNL	2.01171e-08	0.050493	0.321	0.295	0.000472592
TMX1	5.18195e-12	0.0504497	0.206	0.177	1.21734e-07
NAA10	1.22812e-10	0.0504198	0.252	0.223	2.8851e-06
PALLD	1.45127e-14	0.050322	0.137	0.109	3.40932e-10
IDH3G	2.06712e-11	0.0502586	0.265	0.234	4.85608e-07
EMC7	2.38448e-10	0.0502536	0.288	0.259	5.60163e-06
RRAGA	1.13467e-13	0.0502283	0.189	0.159	2.66556e-09
RAB22A	7.67242e-14	0.0502191	0.218	0.185	1.8024e-09
COQ10B	3.55216e-13	0.0502047	0.241	0.208	8.34474e-09
UBE2I	7.27364e-09	0.0501778	0.514	0.486	0.000170872
CARD16	5.61434e-09	0.0501743	0.498	0.47	0.000131892
SLCO3A1	2.86176e-11	0.0501569	0.207	0.178	6.72285e-07
ACP1	5.4836e-09	0.0501075	0.373	0.345	0.000128821
PPP3CA	1.0649e-09	0.0500353	0.288	0.259	2.50166e-05
HSPB11	6.05502e-10	0.0499885	0.264	0.236	1.42245e-05
DKC1	1.35059e-13	0.049988	0.173	0.144	3.17281e-09
USP28	1.89005e-08	0.0499654	0.34	0.313	0.000444011
NME3	4.12139e-09	0.0498993	0.288	0.26	9.68197e-05
ARCN1	1.37674e-12	0.0498818	0.214	0.184	3.23423e-08
MAF1	7.94834e-09	0.0498814	0.346	0.318	0.000186722
ARMC1	2.51811e-19	0.0498537	0.132	0.1	5.91554e-15
CLNS1A	6.66273e-13	0.0498383	0.236	0.204	1.56521e-08
RPL8	5.47071e-16	0.0497743	0.995	0.993	1.28518e-11
ATRX	2.46934e-07	0.0497388	0.602	0.578	0.00580097
RBM8A	1.19323e-07	0.0497373	0.538	0.514	0.00280314
CD8A	2.24374e-11	0.0497201	0.19	0.161	5.271e-07
SH2D1B	2.6751e-10	0.0497179	0.302	0.271	6.28434e-06
NARS	8.78842e-09	0.0496526	0.236	0.212	0.000206458
CAMK2G	1.40019e-19	0.0496465	0.141	0.108	3.28933e-15
MAGED2	1.81988e-11	0.0496346	0.209	0.181	4.27526e-07
SMC1A	3.5679e-08	0.0496121	0.267	0.242	0.00083817
TDG	5.90028e-11	0.0495842	0.195	0.168	1.38609e-06
THAP11	2.40838e-11	0.0495266	0.215	0.186	5.65777e-07
MIF4GD	8.49329e-13	0.0495142	0.199	0.169	1.99524e-08
STK39	2.67528e-12	0.0494999	0.182	0.153	6.28476e-08
EIF3E	3.59219e-09	0.0494851	0.596	0.565	8.43878e-05
LAPTM5	6.82188e-08	0.0494238	0.694	0.674	0.0016026
RNF126	9.00245e-10	0.049382	0.324	0.294	2.11485e-05
KMT5B	2.80691e-13	0.0493713	0.199	0.167	6.594e-09
SNAPIN	3.03768e-17	0.049323	0.143	0.112	7.13611e-13
RHEB	2.25054e-14	0.0492573	0.241	0.206	5.28697e-10
SNRNP40	9.19782e-16	0.0492305	0.183	0.15	2.16075e-11
STXBP3	2.83106e-13	0.0492261	0.21	0.179	6.65073e-09
CDK11B	6.10149e-13	0.0491729	0.219	0.187	1.43336e-08
FDFT1	3.57794e-10	0.0491649	0.227	0.2	8.40529e-06
MRPL13	1.30643e-15	0.0491591	0.162	0.131	3.06907e-11
JAKMIP2	1.45109e-14	0.0491539	0.169	0.139	3.40891e-10
GPBP1	4.08632e-08	0.0491176	0.475	0.447	0.000959957
CCDC174	1.9628e-12	0.0490995	0.169	0.141	4.61101e-08
ILF3	3.25245e-08	0.0490486	0.305	0.279	0.000764066
CNOT7	1.39246e-09	0.0490147	0.26	0.232	3.27117e-05
USP14	1.04053e-13	0.0489987	0.216	0.183	2.44442e-09
SRRM2	1.75135e-08	0.0489678	0.729	0.707	0.000411427
SLCO4C1	1.54137e-18	0.0489487	0.137	0.105	3.62098e-14
PSMC6	1.93465e-09	0.0489272	0.297	0.269	4.54489e-05
PRPF6	5.0668e-12	0.0488921	0.243	0.211	1.19029e-07
PPP4R3A	1.48675e-07	0.0488766	0.325	0.301	0.00349268
ELP5	3.89347e-15	0.048857	0.165	0.134	9.14653e-11
MAST3	7.43489e-15	0.0488549	0.215	0.181	1.7466e-10
CAPRIN1	1.32043e-13	0.0488461	0.201	0.17	3.10196e-09
TMEM134	2.39371e-11	0.0488373	0.226	0.196	5.6233e-07
SMIM12	2.34184e-14	0.0488056	0.181	0.15	5.50145e-10
LTBP4	4.74429e-20	0.0487468	0.125	0.093	1.11453e-15
MRPL57	6.62924e-09	0.0487116	0.322	0.294	0.000155734
RUNX1	8.07223e-13	0.048688	0.197	0.167	1.89633e-08
JAGN1	3.23676e-17	0.048685	0.155	0.123	7.6038e-13
CALCOCO2	4.26491e-12	0.0486683	0.245	0.213	1.00191e-07
MED11	7.77999e-18	0.048665	0.155	0.122	1.82767e-13
HCG18	1.41415e-12	0.0486438	0.208	0.177	3.32213e-08
MEA1	1.27698e-11	0.0486411	0.202	0.174	2.99988e-07
VKORC1	4.65081e-14	0.0485909	0.197	0.166	1.09257e-09
BORCS6	5.24371e-18	0.048551	0.146	0.114	1.23185e-13
SRSF11	3.91056e-07	0.0485191	0.555	0.53	0.00918668
USP1	1.80006e-10	0.0484698	0.231	0.202	4.22871e-06
UFL1	1.39716e-11	0.0484534	0.203	0.174	3.28221e-07
TCHP	4.47005e-14	0.0484476	0.152	0.124	1.0501e-09
TAF12	2.74275e-12	0.0484037	0.217	0.187	6.44327e-08
DPH3	7.67908e-19	0.0483606	0.14	0.108	1.80397e-14
PSMC2	1.54507e-14	0.048291	0.169	0.139	3.62967e-10
DCK	3.61027e-14	0.0482635	0.206	0.173	8.48124e-10
RAP1GAP2	8.46493e-12	0.0482481	0.22	0.19	1.98858e-07
SLBP	1.10553e-12	0.0482429	0.208	0.177	2.59711e-08
UTP11	1.10963e-17	0.0482291	0.136	0.105	2.60675e-13
RNF165	4.0012e-17	0.0482245	0.103	0.076	9.39962e-13
RSBN1	1.09856e-10	0.0481796	0.25	0.221	2.58074e-06
BRD4	2.59648e-08	0.0481758	0.357	0.329	0.000609964
MOB4	1.03991e-13	0.0481619	0.214	0.182	2.44295e-09
GOLGA7	1.24096e-10	0.0481514	0.298	0.267	2.91527e-06
LARS	1.07595e-10	0.0481042	0.211	0.184	2.52763e-06
TMED2	2.94496e-10	0.0480974	0.344	0.312	6.9183e-06
KMT2B	1.59454e-12	0.048093	0.196	0.166	3.7459e-08
THAP12	9.11318e-12	0.0480531	0.224	0.194	2.14087e-07
MED31	1.51047e-19	0.048013	0.109	0.079	3.54839e-15
TMEM167A	1.83956e-09	0.0480116	0.217	0.191	4.3215e-05
TMEM250	5.47776e-17	0.048009	0.142	0.111	1.28684e-12
PPCS	3.82561e-10	0.0479896	0.277	0.247	8.98713e-06
NDUFB5	2.41341e-13	0.0478991	0.237	0.204	5.66959e-09
MED4	9.73704e-09	0.0478898	0.352	0.324	0.000228742
TRAM1	2.8634e-07	0.0478888	0.375	0.351	0.0067267
CCDC28B	3.27573e-13	0.0478879	0.167	0.139	7.69534e-09
ENSA	4.20715e-07	0.0478872	0.442	0.418	0.00988344
GTF2F1	2.51081e-10	0.0478585	0.212	0.185	5.89839e-06
POLR2J	1.71341e-08	0.0478579	0.352	0.325	0.000402515
METAP2	8.01744e-08	0.0478309	0.32	0.294	0.00188346
ECH1	3.63282e-07	0.0478129	0.393	0.369	0.00853423
MLF2	2.80254e-11	0.0477987	0.265	0.233	6.58373e-07
RCN2	4.91722e-08	0.0477851	0.311	0.286	0.00115515
METTL5	1.67758e-12	0.0477387	0.22	0.189	3.94097e-08
VPS36	2.17644e-10	0.0476641	0.282	0.252	5.11289e-06
EPRS	1.53964e-09	0.0476084	0.252	0.224	3.61691e-05
TMEM179B	6.14047e-11	0.0476031	0.272	0.241	1.44252e-06
IER3IP1	2.11752e-11	0.0475919	0.269	0.237	4.97449e-07
PABPC1	4.69929e-10	0.0475406	0.833	0.809	1.10396e-05
MXD4	2.74997e-07	0.0475279	0.406	0.381	0.00646022
GPR108	3.96254e-12	0.0474387	0.175	0.148	9.30881e-08
PEX2	6.57629e-13	0.0473942	0.204	0.173	1.5449e-08
RNF181	9.42248e-09	0.0473937	0.303	0.276	0.000221353
SDHA	1.70602e-11	0.0473736	0.266	0.235	4.00777e-07
ZNF276	2.02042e-07	0.0473465	0.378	0.353	0.00474638
CXCR2	1.84536e-15	0.0473117	0.135	0.107	4.33513e-11
PPP1R35	8.89365e-11	0.0472653	0.224	0.195	2.0893e-06
CAT	5.91618e-16	0.0472294	0.17	0.137	1.38983e-11
MDFIC	2.69835e-16	0.0472171	0.127	0.098	6.33897e-12
MORF4L2	1.25791e-12	0.0471895	0.166	0.138	2.95507e-08
SLC2A4RG	2.77496e-08	0.0471835	0.226	0.202	0.000651894
IDH2	2.01957e-08	0.0471624	0.317	0.291	0.000474438
AUP1	1.12067e-08	0.0470119	0.252	0.226	0.000263268
ATP6V0D1	2.45184e-10	0.0469949	0.256	0.227	5.75987e-06
TRAPPC4	5.12093e-12	0.0469684	0.254	0.222	1.20301e-07
ARL6IP6	6.59608e-20	0.0469363	0.132	0.099	1.54955e-15
GMCL1	1.11318e-11	0.046931	0.213	0.183	2.61508e-07
STAG2	4.26783e-08	0.0469265	0.37	0.343	0.0010026
USP34	7.8735e-08	0.0469215	0.36	0.334	0.00184964
GSDMD	3.42899e-09	0.046908	0.276	0.249	8.05537e-05
ZFR	2.42374e-11	0.0468686	0.225	0.195	5.69384e-07
TXNDC9	3.18411e-15	0.0468179	0.18	0.148	7.48011e-11
CHTOP	8.73016e-10	0.046792	0.211	0.185	2.05089e-05
HERC4	3.52648e-09	0.0467904	0.24	0.213	8.28441e-05
NUDT5	2.61288e-11	0.0467155	0.221	0.191	6.13819e-07
CHURC1	1.0241e-07	0.0466788	0.445	0.418	0.00240582
ARHGAP15	1.65266e-08	0.0466766	0.291	0.264	0.000388243
UBE2Z	5.47077e-11	0.0466357	0.182	0.156	1.28519e-06
NOTCH1	1.13424e-14	0.0465899	0.152	0.123	2.66456e-10
PSAP	3.26845e-07	0.0465845	0.456	0.432	0.00767825
ERP44	6.88954e-10	0.0465834	0.266	0.238	1.61849e-05
SNX5	7.59185e-11	0.0465766	0.243	0.213	1.78348e-06
ZNF721	7.85998e-12	0.0465625	0.221	0.19	1.84647e-07
GSK3A	5.7861e-12	0.0464695	0.189	0.161	1.35927e-07
NIPA2	1.7941e-16	0.0463928	0.156	0.125	4.21469e-12
ANXA7	5.21637e-11	0.0463792	0.25	0.219	1.22543e-06
TM9SF2	1.24784e-11	0.046339	0.209	0.18	2.93143e-07
BCAP29	6.45659e-14	0.0462701	0.159	0.13	1.51678e-09
MAPRE1	1.57731e-09	0.046266	0.26	0.233	3.70542e-05
UGP2	9.59865e-09	0.0462205	0.311	0.283	0.000225491
CD53	1.04194e-07	0.0461684	0.806	0.786	0.00244774
ELOVL1	2.12012e-12	0.0461378	0.183	0.154	4.98058e-08
NDUFAF4	1.89931e-16	0.0461372	0.124	0.096	4.46185e-12
RPLP0	5.81872e-10	0.0460922	0.954	0.957	1.36693e-05
CSNK2A1	1.96962e-09	0.0460645	0.272	0.244	4.62702e-05
AASDHPPT	1.14705e-14	0.0460513	0.158	0.128	2.69465e-10
CCDC12	2.32827e-07	0.0460195	0.471	0.447	0.00546958
STX4	6.25866e-12	0.0460124	0.2	0.17	1.47028e-07
TGS1	2.39046e-11	0.0458874	0.179	0.152	5.61567e-07
CFAP298	5.79771e-11	0.0458788	0.192	0.165	1.362e-06
ZMAT2	6.65364e-08	0.0458036	0.349	0.323	0.00156307
CYP20A1	1.23629e-12	0.045779	0.163	0.135	2.90428e-08
ITCH	3.21994e-08	0.0457626	0.263	0.238	0.000756429
RBM42	1.20981e-11	0.0457539	0.168	0.142	2.84208e-07
RPL28	3.51383e-08	0.0457071	1	1	0.000825469
KPNA3	2.153e-11	0.0456727	0.182	0.155	5.05783e-07
FAM3C	6.73017e-15	0.0456279	0.16	0.13	1.58105e-10
UQCRFS1	1.23979e-07	0.0455967	0.367	0.341	0.00291252
TSPAN14	1.25437e-08	0.045574	0.366	0.337	0.000294677
MRPS10	2.69872e-10	0.0455565	0.195	0.169	6.33984e-06
C12orf65	1.23987e-10	0.0455205	0.147	0.124	2.9127e-06
ACTR10	1.5139e-11	0.045512	0.203	0.174	3.55646e-07
ALYREF	1.42154e-11	0.0455079	0.2	0.171	3.33947e-07
MRPS33	1.1014e-13	0.0454548	0.147	0.119	2.58742e-09
NPEPPS	2.64462e-10	0.0454256	0.197	0.17	6.21274e-06
TINF2	1.06456e-09	0.0453817	0.24	0.212	2.50087e-05
SNX10	3.55518e-14	0.0453372	0.12	0.094	8.35183e-10
CHCHD7	6.85473e-12	0.0453354	0.195	0.167	1.61031e-07
NDUFA8	3.44636e-13	0.0453264	0.181	0.152	8.09618e-09
LDHB	2.94553e-08	0.0453214	0.494	0.463	0.000691963
ZBTB4	1.8466e-14	0.0452773	0.159	0.129	4.33804e-10
KMT2E	1.67648e-07	0.0452403	0.616	0.589	0.00393839
DAP3	4.76372e-11	0.0452366	0.198	0.17	1.11909e-06
EFR3A	8.13467e-13	0.0452318	0.199	0.168	1.911e-08
TAPBP	1.3032e-08	0.0452289	0.659	0.629	0.000306147
POP7	5.7322e-16	0.0451973	0.15	0.119	1.34661e-11
MAD2L2	2.15116e-13	0.0451752	0.175	0.145	5.0535e-09
TRPV2	5.83498e-10	0.0450766	0.197	0.171	1.37075e-05
EXOSC6	2.72487e-08	0.0450754	0.276	0.25	0.000640126
EIF3I	6.58751e-09	0.0450533	0.365	0.335	0.000154754
EIF4H	2.02304e-08	0.0450057	0.314	0.286	0.000475252
NXT1	6.74339e-13	0.0449079	0.158	0.131	1.58416e-08
POLR1D	1.13288e-07	0.0448856	0.399	0.374	0.00266135
SNW1	1.99296e-07	0.0448844	0.33	0.305	0.00468187
COPS4	1.72364e-12	0.044884	0.148	0.122	4.04918e-08
MCRIP1	3.86643e-07	0.0448422	0.307	0.283	0.00908302
LYPLA1	1.88108e-07	0.0446908	0.229	0.207	0.00441904
ZFYVE28	6.54501e-12	0.044665	0.174	0.147	1.53755e-07
DDX23	1.51586e-09	0.0446434	0.217	0.191	3.56106e-05
BLOC1S2	4.83453e-10	0.0446354	0.238	0.21	1.13573e-05
SYNCRIP	1.72437e-08	0.0446109	0.302	0.275	0.000405089
ARFGAP2	4.85475e-09	0.044588	0.239	0.213	0.000114048
ACAT2	2.50004e-17	0.0445604	0.118	0.089	5.87309e-13
PGP	2.16721e-09	0.0445384	0.259	0.231	5.0912e-05
PABPN1	3.48029e-07	0.0445285	0.363	0.338	0.00817589
IFNAR2	1.09676e-10	0.0444784	0.186	0.159	2.57652e-06
NUCB2	2.26827e-08	0.0444737	0.293	0.265	0.000532861
SACM1L	2.12499e-09	0.0444502	0.211	0.186	4.99203e-05
RBM22	5.32346e-09	0.04439	0.252	0.225	0.000125059
PAFAH1B1	3.91553e-08	0.0443356	0.341	0.314	0.000919836
ACADM	2.47319e-15	0.0442867	0.152	0.121	5.81002e-11
ACIN1	2.65957e-07	0.0442644	0.269	0.245	0.00624787
CARD8	4.23882e-08	0.0442635	0.281	0.255	0.000995784
ZYX	1.07353e-08	0.0442535	0.252	0.226	0.000252193
IQGAP1	1.62075e-07	0.044234	0.73	0.705	0.00380747
RSL1D1	5.97963e-08	0.0442024	0.291	0.265	0.00140474
EMC3	1.93461e-09	0.0441603	0.254	0.226	4.5448e-05
LYPLA2	4.25622e-13	0.044146	0.181	0.151	9.9987e-09
ATF1	1.34431e-14	0.0441387	0.129	0.102	3.15806e-10
SH3BP1	2.57733e-09	0.0441162	0.263	0.236	6.05465e-05
THAP5	1.91465e-15	0.0440772	0.129	0.101	4.49789e-11
MRPS34	4.21474e-07	0.0440676	0.338	0.314	0.00990127
NAGK	3.05843e-13	0.0440626	0.13	0.105	7.18486e-09
PSMG2	8.18475e-09	0.0440365	0.259	0.232	0.000192276
TFAM	2.54006e-09	0.0440217	0.204	0.179	5.96711e-05
EPSTI1	3.03753e-11	0.0440211	0.209	0.18	7.13576e-07
CTDSP2	6.8702e-11	0.0439916	0.186	0.159	1.61395e-06
CBX1	9.89068e-14	0.0439897	0.167	0.137	2.32352e-09
TM2D3	1.65876e-12	0.0439792	0.189	0.16	3.89676e-08
EEF1D	1.0998e-07	0.0439547	0.956	0.955	0.00258364
PSMC3	2.43868e-09	0.0439503	0.293	0.264	5.72895e-05
MARCH9	3.95212e-10	0.043938	0.178	0.153	9.28432e-06
LSM3	7.59401e-09	0.0439233	0.405	0.374	0.000178399
COA4	4.99846e-13	0.043923	0.192	0.161	1.17424e-08
SSR1	6.18993e-08	0.0438928	0.29	0.264	0.00145414
PIGBOS1	9.82895e-12	0.0438762	0.157	0.13	2.30902e-07
LPXN	2.67977e-10	0.0438743	0.218	0.19	6.29533e-06
EIF4B	1.53139e-08	0.0438691	0.538	0.507	0.000359755
YIPF3	2.91173e-12	0.0438161	0.188	0.159	6.84023e-08
PNP	1.33032e-17	0.0438054	0.12	0.091	3.12518e-13
ASF1A	6.61355e-18	0.0438036	0.118	0.089	1.55366e-13
NDFIP1	1.1469e-09	0.0437972	0.337	0.306	2.6943e-05
SURF4	2.74559e-09	0.0437744	0.219	0.193	6.44994e-05
TNIP2	1.90812e-10	0.0437564	0.179	0.154	4.48254e-06
CREB1	6.4774e-10	0.0437476	0.209	0.182	1.52167e-05
YIPF5	1.42461e-13	0.0437014	0.146	0.119	3.34668e-09
TMEM126B	4.3502e-09	0.0436996	0.225	0.199	0.000102195
SENP6	1.73087e-08	0.0436668	0.266	0.239	0.000406615
PDZD11	6.68151e-17	0.0436276	0.119	0.091	1.56962e-12
CDC5L	2.13983e-07	0.0436181	0.249	0.225	0.00502688
CRLF3	1.67138e-10	0.0436038	0.193	0.166	3.9264e-06
SUGT1	3.10253e-08	0.043581	0.252	0.227	0.000728847
CTSZ	2.30536e-14	0.0435528	0.129	0.102	5.41576e-10
WIPF2	2.41885e-12	0.0435086	0.161	0.134	5.68237e-08
TARS	1.12462e-10	0.0434743	0.154	0.129	2.64195e-06
TOP2B	5.28879e-08	0.0434567	0.298	0.271	0.00124244
MCRS1	2.25152e-15	0.0434529	0.146	0.116	5.28927e-11
CBL	1.33874e-10	0.0433812	0.146	0.122	3.14496e-06
RRP36	1.78424e-11	0.043307	0.183	0.156	4.19154e-07
SDHAF2	2.95759e-09	0.0432969	0.234	0.208	6.94797e-05
MRPS9	5.07349e-14	0.0432415	0.138	0.111	1.19186e-09
FAM50A	3.59178e-07	0.0432198	0.23	0.209	0.00843781
FLT3LG	5.8897e-16	0.0432183	0.12	0.092	1.38361e-11
CHMP5	3.10325e-11	0.0431655	0.216	0.187	7.29015e-07
FAM162A	3.89336e-10	0.0431621	0.189	0.163	9.14628e-06
SMARCB1	2.15976e-11	0.0431388	0.177	0.15	5.07371e-07
NPC2	1.54679e-07	0.0431134	0.224	0.202	0.00363371
THOC3	1.52361e-18	0.0430805	0.113	0.083	3.57927e-14
BAX	1.5774e-07	0.0430464	0.451	0.425	0.00370564
IARS2	1.35671e-09	0.0430449	0.175	0.151	3.18718e-05
MVP	6.77859e-10	0.0430292	0.198	0.172	1.59243e-05
NCOA4	1.50263e-09	0.0430128	0.211	0.185	3.52999e-05
ADNP	8.40798e-09	0.042974	0.195	0.171	0.00019752
PSMF1	4.7674e-11	0.0429396	0.221	0.192	1.11996e-06
CFAP97	1.09549e-07	0.0428987	0.285	0.259	0.00257353
DBP	3.57234e-14	0.0428846	0.143	0.115	8.39214e-10
CNIH1	1.44147e-13	0.0428716	0.133	0.107	3.38629e-09
PLPBP	3.11894e-16	0.0428671	0.122	0.094	7.327e-12
MRPL36	8.25576e-12	0.0428552	0.185	0.156	1.93944e-07
ALKBH7	6.14588e-08	0.04281	0.218	0.195	0.00144379
ADGRG5	2.80897e-12	0.0427673	0.176	0.147	6.59883e-08
ITM2A	1.38103e-08	0.0427538	0.328	0.299	0.000324433
SRP54	1.82347e-09	0.0427122	0.204	0.178	4.28369e-05
E2F4	3.29054e-11	0.0426721	0.176	0.149	7.73013e-07
AC243960.1	9.52755e-10	0.0426541	0.193	0.167	2.23821e-05
UBE2A	2.29306e-09	0.0426487	0.237	0.21	5.38686e-05
MTCH2	2.74699e-15	0.0426333	0.14	0.111	6.45323e-11
LAGE3	2.78904e-12	0.0426231	0.151	0.124	6.55202e-08
LNPEP	2.06388e-07	0.0426133	0.486	0.457	0.00484847
GGA1	3.89228e-09	0.0425701	0.236	0.209	9.14376e-05
TNIP1	1.36972e-09	0.0425415	0.217	0.191	3.21775e-05
TSNAX	5.45806e-09	0.0425408	0.25	0.223	0.000128221
CD6	3.85273e-12	0.0425088	0.202	0.172	9.05084e-08
RANBP1	6.12535e-08	0.0424998	0.307	0.281	0.00143897
VGLL4	1.5915e-10	0.0424925	0.165	0.14	3.73875e-06
PEF1	4.53986e-14	0.0424879	0.15	0.121	1.0665e-09
RFX1	7.30784e-14	0.0424663	0.108	0.084	1.71676e-09
DPYSL2	2.38382e-11	0.0424426	0.128	0.105	5.60008e-07
ARL1	4.16239e-15	0.0424302	0.131	0.103	9.77828e-11
AIDA	1.22014e-09	0.042372	0.16	0.137	2.86635e-05
PFDN4	4.37138e-11	0.0423133	0.188	0.16	1.02692e-06
ARL8A	1.99579e-11	0.0422981	0.192	0.164	4.68851e-07
CASP8AP2	1.57273e-09	0.0422848	0.16	0.136	3.69466e-05
ACSL3	8.14195e-14	0.0422081	0.126	0.1	1.91271e-09
ATL3	8.70113e-10	0.0421644	0.186	0.161	2.04407e-05
MRPL50	1.63107e-18	0.0421434	0.108	0.08	3.83171e-14
GYG1	2.18206e-12	0.0421084	0.181	0.152	5.12609e-08
TMEM126A	4.26806e-13	0.0420757	0.156	0.128	1.00265e-08
SRPK1	2.95444e-11	0.0419797	0.172	0.145	6.94056e-07
C1QBP	5.11514e-08	0.0419783	0.303	0.277	0.00120165
ERG28	2.1402e-11	0.0419667	0.161	0.135	5.02775e-07
ERGIC2	4.92851e-10	0.0419606	0.222	0.194	1.15781e-05
NUP62	5.4495e-15	0.0419329	0.12	0.094	1.2802e-10
MRPS26	1.33882e-08	0.0419189	0.21	0.186	0.000314515
RBM17	1.91964e-07	0.0419172	0.3	0.275	0.00450961
MTREX	5.24833e-11	0.0418503	0.159	0.134	1.23294e-06
TMSB10	7.10078e-11	0.0417918	1	1	1.66812e-06
CCDC117	7.08941e-16	0.0417894	0.107	0.081	1.66544e-11
STK25	2.79569e-13	0.0417862	0.133	0.107	6.56762e-09
TYW3	6.0613e-13	0.04173	0.126	0.101	1.42392e-08
PDHA1	1.52551e-14	0.0417277	0.151	0.122	3.58374e-10
DYNLT3	1.43943e-13	0.0416841	0.147	0.119	3.38151e-09
PPA1	5.6673e-08	0.0416492	0.197	0.174	0.00133136
GIPC1	5.59159e-16	0.0416305	0.127	0.099	1.31358e-11
RAD9A	2.51351e-12	0.0416149	0.159	0.132	5.90473e-08
LSM1	9.09039e-11	0.0415822	0.257	0.226	2.13551e-06
THYN1	1.86358e-11	0.0415543	0.181	0.153	4.37792e-07
IMMP1L	4.50821e-14	0.0415191	0.151	0.122	1.05907e-09
APOL3	3.87709e-14	0.0414783	0.133	0.106	9.10807e-10
DENR	6.66294e-08	0.0414751	0.276	0.251	0.00156526
PPP2CA	1.78934e-09	0.0414445	0.251	0.223	4.20353e-05
RPP38	5.28384e-15	0.04138	0.117	0.09	1.24128e-10
MMADHC	1.25764e-09	0.041296	0.211	0.185	2.95444e-05
CMTM3	2.24927e-07	0.0412585	0.249	0.226	0.00528398
SAR1B	2.14225e-11	0.0412197	0.193	0.165	5.03258e-07
SF3A3	4.06213e-08	0.0411781	0.196	0.174	0.000954277
THAP1	9.97199e-13	0.0411567	0.129	0.104	2.34262e-08
TSR3	1.50927e-08	0.0411556	0.236	0.211	0.000354558
AHCYL1	4.86656e-13	0.041091	0.164	0.135	1.14325e-08
PTCH1	1.7069e-11	0.04109	0.152	0.126	4.00986e-07
MRPS31	1.41181e-08	0.0409564	0.212	0.187	0.000331664
TTC16	4.54618e-09	0.0409554	0.127	0.107	0.000106799
KIN	2.8214e-09	0.040938	0.193	0.168	6.62804e-05
RAD23B	5.07739e-08	0.0409201	0.216	0.193	0.00119278
JADE1	3.61136e-10	0.0409111	0.184	0.158	8.4838e-06
ZNF428	2.4959e-07	0.0408232	0.312	0.287	0.00586338
UBQLN1	1.17234e-09	0.0407876	0.196	0.17	2.75407e-05
SLC25A11	5.6431e-10	0.040787	0.191	0.165	1.32568e-05
SF3B3	3.37354e-13	0.0407514	0.144	0.117	7.92511e-09
HMCES	2.13167e-13	0.0407455	0.128	0.102	5.00772e-09
VEZF1	5.76512e-08	0.0406997	0.196	0.173	0.00135434
NUDT16L1	5.49103e-10	0.0406111	0.193	0.167	1.28995e-05
GALNT1	4.83881e-09	0.0405747	0.194	0.169	0.000113673
TMC8	3.23149e-07	0.0405676	0.319	0.294	0.00759143
RFLNB	2.13737e-09	0.0405146	0.129	0.108	5.0211e-05
POLR3K	2.27423e-16	0.0405012	0.123	0.094	5.34261e-12
CTU1	5.32132e-18	0.0405005	0.111	0.083	1.25008e-13
UBA2	1.92903e-08	0.0405	0.245	0.22	0.000453169
SDAD1	2.40379e-07	0.0404797	0.201	0.179	0.00564698
CISD2	8.53709e-12	0.0404758	0.137	0.113	2.00553e-07
FAM49A	1.26035e-16	0.0404735	0.117	0.089	2.9608e-12
MAP4	1.46671e-07	0.0404581	0.254	0.23	0.0034456
SLC2A1	1.2732e-13	0.0404493	0.128	0.102	2.99101e-09
PSMD6	3.28919e-07	0.0404375	0.243	0.221	0.00772696
NLRC3	1.47657e-08	0.0404015	0.2	0.176	0.000346875
SMIM7	1.19625e-07	0.0403506	0.269	0.244	0.00281023
IKBKG	1.10067e-09	0.0402361	0.148	0.125	2.58568e-05
RRP1B	2.00005e-08	0.0402358	0.185	0.163	0.000469853
BRI3	1.52801e-07	0.0402126	0.233	0.21	0.00358961
PFDN1	1.74743e-07	0.0401623	0.267	0.243	0.00410507
UNC50	1.12697e-09	0.0401232	0.173	0.149	2.64748e-05
EHMT2	4.70952e-11	0.0400888	0.137	0.113	1.10636e-06
MAP4K4	9.1362e-08	0.0400549	0.179	0.157	0.00214628
COPS3	4.95899e-10	0.0400215	0.168	0.143	1.16497e-05
OGFR	3.18561e-08	0.0400177	0.255	0.229	0.000748364
ZNF148	8.19231e-09	0.0400167	0.299	0.27	0.000192454
PATL2	2.98092e-07	0.0400067	0.225	0.202	0.00700278
KATNA1	5.11618e-14	0.039977	0.116	0.091	1.20189e-09
METRN	1.87086e-10	0.0399745	0.179	0.153	4.39503e-06
CYC1	9.55314e-08	0.0399622	0.269	0.244	0.00224422
STOML2	4.70661e-10	0.039924	0.187	0.161	1.10568e-05
RPL29	1.35327e-08	0.0399002	0.999	0.999	0.00031791
HEXDC	1.4906e-15	0.0398392	0.102	0.077	3.50173e-11
CA5B	1.71837e-09	0.0398327	0.175	0.151	4.03679e-05
LIX1L	9.72439e-11	0.0398235	0.167	0.141	2.28445e-06
ATXN1	1.40826e-10	0.0397843	0.209	0.181	3.30829e-06
BCL2L1	3.60113e-09	0.0397563	0.169	0.145	8.45977e-05
HTATSF1	2.9559e-09	0.0397429	0.211	0.185	6.94401e-05
HSBP1	2.03229e-09	0.0397223	0.209	0.182	4.77427e-05
C1orf35	4.61522e-09	0.0396743	0.158	0.135	0.000108421
TMEM219	4.59669e-08	0.0396685	0.288	0.262	0.00107985
MUS81	8.38012e-13	0.0396007	0.127	0.102	1.96866e-08
TMEM248	2.234e-09	0.0395968	0.236	0.209	5.24812e-05
VEGFB	6.64271e-11	0.0395631	0.138	0.114	1.5605e-06
TRADD	6.32705e-08	0.0395628	0.19	0.168	0.00148635
MPC1	1.17553e-07	0.039538	0.234	0.211	0.00276156
MRPL19	3.2039e-11	0.0395212	0.156	0.13	7.5266e-07
BRD9	3.94834e-09	0.0395075	0.224	0.197	9.27545e-05
EIF2B2	2.22488e-13	0.0395049	0.121	0.096	5.22668e-09
ZFX	2.71035e-07	0.0393784	0.206	0.185	0.00636715
AK6	1.31543e-14	0.039328	0.123	0.096	3.09022e-10
SPART	5.95464e-14	0.0392787	0.109	0.084	1.39886e-09
ITGB2-AS1	1.11982e-13	0.0392728	0.1	0.076	2.63067e-09
KCMF1	1.34069e-10	0.0392682	0.184	0.158	3.14955e-06
IFNAR1	3.48357e-09	0.0392442	0.154	0.131	8.18361e-05
CWC22	5.1279e-09	0.03922	0.162	0.139	0.000120465
ALKBH5	1.23205e-09	0.0392125	0.182	0.157	2.89433e-05
TSEN34	8.38996e-16	0.0392043	0.113	0.087	1.97097e-11
CCDC90B	8.22967e-11	0.0392036	0.18	0.153	1.93331e-06
SHOC2	1.81245e-07	0.039178	0.235	0.211	0.00425781
UTP6	3.18554e-15	0.039175	0.117	0.091	7.48347e-11
TAF1B	7.96938e-10	0.0391248	0.14	0.117	1.87217e-05
WASHC3	1.57984e-10	0.0390674	0.19	0.163	3.71137e-06
MRPL4	7.24001e-10	0.0390356	0.165	0.141	1.70082e-05
MPLKIP	1.7483e-08	0.0390088	0.196	0.172	0.00041071
RNF44	1.76562e-08	0.0390066	0.228	0.203	0.00041478
PSMD12	4.11133e-09	0.0389787	0.201	0.176	9.65833e-05
SNRNP27	5.42001e-08	0.0389707	0.248	0.223	0.00127327
RAB11B	2.06675e-07	0.0389628	0.234	0.211	0.00485521
HSPA4	7.62581e-10	0.0389099	0.162	0.138	1.79146e-05
RABIF	4.34701e-11	0.0388637	0.145	0.121	1.0212e-06
CLTC	1.18414e-07	0.0388548	0.229	0.205	0.00278177
TIMMDC1	1.32867e-10	0.0388519	0.146	0.122	3.12132e-06
RDX	2.35196e-11	0.0388169	0.112	0.09	5.52523e-07
NCALD	1.15996e-09	0.0387758	0.198	0.172	2.72497e-05
GID8	3.31747e-09	0.0387577	0.196	0.171	7.7934e-05
HDAC7	1.88753e-08	0.038685	0.153	0.131	0.00044342
TIMM17B	1.66671e-10	0.038672	0.173	0.147	3.91543e-06
ACTR1A	2.25668e-10	0.0386593	0.156	0.132	5.3014e-06
TIMM10	2.44604e-11	0.0386489	0.131	0.107	5.74625e-07
LAPTM4A	2.2375e-09	0.0386416	0.306	0.276	5.25633e-05
PITPNA	4.2086e-12	0.038576	0.123	0.099	9.88685e-08
B4GALT3	8.56099e-14	0.038541	0.122	0.097	2.01115e-09
ESYT1	2.12415e-09	0.0385393	0.198	0.172	4.99005e-05
SMARCD2	2.82179e-13	0.038534	0.118	0.093	6.62895e-09
DTD1	5.47864e-10	0.038469	0.193	0.167	1.28704e-05
HPF1	6.77577e-09	0.0384616	0.15	0.128	0.000159176
ECI2	4.16351e-11	0.0384363	0.139	0.115	9.78091e-07
YIF1A	6.47955e-14	0.0384343	0.122	0.096	1.52218e-09
DUSP23	3.30508e-09	0.0384232	0.179	0.155	7.76429e-05
CSNK2A2	5.88885e-11	0.038312	0.168	0.142	1.38341e-06
TMEM147	5.07064e-09	0.038302	0.186	0.162	0.000119119
EIF4E	9.99281e-08	0.038279	0.191	0.17	0.00234751
CDK4	9.29682e-12	0.0382555	0.12	0.097	2.18401e-07
CBR1	2.22861e-13	0.0382448	0.109	0.085	5.23545e-09
PDE4A	5.71559e-11	0.0381919	0.122	0.1	1.34271e-06
PYCR2	8.40188e-10	0.0381299	0.188	0.163	1.97377e-05
TP53TG1	1.03616e-08	0.0380542	0.182	0.159	0.000243415
PSMD11	6.95301e-09	0.0380451	0.217	0.191	0.00016334
NPAT	5.92086e-10	0.0379967	0.159	0.135	1.39093e-05
CD58	1.96223e-09	0.0379762	0.186	0.161	4.60967e-05
TUSC2	1.76343e-09	0.0379687	0.18	0.155	4.14266e-05
HENMT1	5.84643e-09	0.0379306	0.186	0.162	0.000137344
SMS	6.37685e-11	0.0379175	0.135	0.111	1.49805e-06
ACTR1B	1.0041e-10	0.0378768	0.135	0.111	2.35884e-06
CCDC137	3.04656e-10	0.0378493	0.141	0.117	7.15698e-06
REXO4	1.21263e-08	0.0378413	0.165	0.143	0.000284872
NAXE	4.42326e-10	0.0378292	0.198	0.171	1.03911e-05
B3GALT4	5.17052e-10	0.0377872	0.146	0.122	1.21466e-05
FYTTD1	1.29059e-08	0.0377761	0.238	0.211	0.000303185
STX5	7.28452e-11	0.0377705	0.15	0.126	1.71128e-06
CLPP	4.42013e-10	0.0376913	0.191	0.165	1.03838e-05
SNX20	6.0419e-13	0.0376878	0.14	0.113	1.41936e-08
KLHL28	1.25678e-11	0.0376291	0.118	0.095	2.95242e-07
DCTPP1	1.77726e-13	0.0376228	0.115	0.091	4.17514e-09
ABHD14A	5.63153e-08	0.0375814	0.178	0.156	0.00132296
CDC123	1.12936e-08	0.0375305	0.216	0.191	0.00026531
SP4	4.62249e-08	0.0375192	0.165	0.144	0.00108591
CFAP20	5.7598e-14	0.0375113	0.109	0.084	1.35309e-09
NIP7	1.21922e-11	0.0375026	0.149	0.123	2.86419e-07
GBP3	1.77347e-10	0.0374313	0.158	0.133	4.16624e-06
CARD19	1.60945e-12	0.0374143	0.12	0.095	3.78093e-08
UBL4A	1.11961e-13	0.0374133	0.115	0.09	2.6302e-09
CRNKL1	5.77376e-10	0.0373246	0.147	0.123	1.35637e-05
RHOQ	2.24354e-10	0.0373106	0.14	0.116	5.27053e-06
DHPS	2.52948e-09	0.0373067	0.186	0.161	5.94225e-05
SNIP1	1.24919e-12	0.0373017	0.104	0.081	2.93459e-08
ARPC1A	8.47039e-13	0.0372281	0.119	0.095	1.98986e-08
GPI	2.86253e-08	0.0372147	0.168	0.146	0.000672466
EBAG9	1.74653e-12	0.0371835	0.105	0.083	4.10295e-08
SLC52A2	9.08492e-11	0.0371626	0.147	0.123	2.13423e-06
ZNF641	1.09122e-12	0.0371558	0.105	0.082	2.5635e-08
RGS9	2.46554e-08	0.0371324	0.179	0.156	0.000579205
MSMO1	1.46629e-12	0.0371265	0.112	0.089	3.44461e-08
MRPL47	2.06622e-07	0.0370955	0.207	0.185	0.00485397
PSMD1	5.19356e-08	0.0370883	0.184	0.161	0.00122007
SAT2	1.79896e-07	0.0370479	0.245	0.222	0.00422611
MLX	3.752e-07	0.037037	0.187	0.166	0.00881421
IL12RB1	1.3065e-08	0.03703	0.187	0.164	0.000306924
MRPL40	1.1866e-08	0.0369847	0.165	0.143	0.000278756
SYNGR2	5.3017e-11	0.036941	0.133	0.11	1.24547e-06
LEPROT	1.80477e-07	0.0368351	0.181	0.16	0.00423977
ARF3	4.51947e-09	0.0367439	0.178	0.154	0.000106171
FAM8A1	9.73228e-09	0.0367336	0.14	0.119	0.000228631
MAPK14	1.20354e-08	0.0367047	0.184	0.161	0.000282736
CCNL2	3.49243e-07	0.0366933	0.194	0.172	0.00820441
SNAPC5	2.82214e-11	0.0366913	0.13	0.106	6.62976e-07
TDP2	9.18126e-11	0.0366599	0.134	0.111	2.15686e-06
TRNAU1AP	4.55139e-09	0.0366371	0.164	0.141	0.000106921
RALA	2.81642e-09	0.036621	0.138	0.116	6.61633e-05
RNF6	3.21816e-08	0.0366115	0.166	0.145	0.00075601
LZIC	1.02801e-09	0.0366092	0.155	0.131	2.41499e-05
MGAT2	2.86938e-13	0.0366069	0.114	0.089	6.74075e-09
MRPS35	3.11391e-11	0.0365979	0.129	0.106	7.3152e-07
ERBB2	8.62044e-12	0.0365904	0.13	0.106	2.02511e-07
AKR1A1	2.64951e-08	0.0365839	0.163	0.141	0.000622422
BFAR	2.34919e-07	0.0365828	0.202	0.18	0.00551871
TOR1AIP1	1.96151e-08	0.0365224	0.184	0.161	0.000460797
CTNNBIP1	2.95019e-12	0.0365068	0.115	0.092	6.93059e-08
SDHB	2.26538e-08	0.0365038	0.211	0.187	0.000532184
C11orf68	2.19456e-15	0.0365005	0.106	0.08	5.15546e-11
RPAP3	1.28575e-08	0.0364713	0.133	0.113	0.000302049
KMT5A	6.51745e-09	0.0364456	0.103	0.084	0.000153108
GRSF1	2.57713e-08	0.036351	0.17	0.148	0.000605419
TMBIM1	1.26234e-08	0.0362638	0.166	0.143	0.000296549
KIF21B	5.29265e-10	0.0362497	0.135	0.113	1.24335e-05
RB1	1.00767e-08	0.036241	0.141	0.12	0.000236721
ECHDC1	2.25973e-07	0.0362213	0.198	0.176	0.00530855
PCID2	7.70668e-09	0.0361935	0.199	0.174	0.000181045
PIK3CG	4.32738e-09	0.0361581	0.138	0.117	0.000101659
APOL2	1.19973e-08	0.0361196	0.169	0.146	0.000281842
ZCCHC3	4.35824e-13	0.035962	0.112	0.088	1.02384e-08
TMEM170A	8.79431e-08	0.0359537	0.185	0.163	0.00206596
MRPL27	2.57035e-09	0.0359143	0.152	0.129	6.03827e-05
MRPS18B	8.49097e-08	0.0358931	0.173	0.151	0.0019947
FMC1	1.0036e-10	0.0358193	0.127	0.104	2.35765e-06
NBN	7.89846e-08	0.0357976	0.187	0.165	0.00185551
DYNC1LI1	2.80413e-08	0.0357823	0.186	0.163	0.000658747
KIF3A	4.63246e-12	0.0357753	0.102	0.08	1.08826e-07
NOSIP	2.03893e-07	0.0357371	0.287	0.261	0.00478986
EIF4A3	2.47501e-09	0.0356628	0.166	0.143	5.81429e-05
TMEM203	2.08105e-08	0.0356543	0.198	0.174	0.00048888
MTMR14	3.78497e-09	0.0355907	0.138	0.117	8.89166e-05
NUP153	8.68368e-10	0.0355872	0.122	0.101	2.03997e-05
FAM104A	1.46829e-09	0.0355453	0.14	0.118	3.4493e-05
SYK	1.66769e-09	0.0355179	0.131	0.109	3.91773e-05
TCOF1	6.83967e-09	0.0355083	0.138	0.117	0.000160678
TLNRD1	8.69958e-13	0.0354906	0.117	0.092	2.04371e-08
PRKRIP1	1.1379e-09	0.0354759	0.124	0.102	2.67314e-05
MRPS23	7.65294e-11	0.0354735	0.166	0.14	1.79783e-06
TSEN15	1.12341e-08	0.0354651	0.16	0.138	0.000263912
CUEDC2	5.8281e-09	0.0354607	0.155	0.132	0.000136914
POP4	2.77443e-08	0.035441	0.164	0.142	0.000651769
TRIM27	9.30966e-10	0.0354295	0.124	0.103	2.18703e-05
CCDC115	7.95415e-08	0.0354257	0.227	0.202	0.00186859
IP6K2	7.49034e-08	0.0354031	0.193	0.17	0.00175963
TIA1	4.53288e-08	0.0353727	0.188	0.165	0.00106486
EEF1E1	3.7854e-11	0.0353642	0.129	0.105	8.89267e-07
DPYD	7.3275e-08	0.0353594	0.145	0.125	0.00172138
ZC3H8	1.37642e-07	0.0353494	0.154	0.134	0.0032335
LAMTOR3	2.67308e-10	0.0353244	0.133	0.11	6.27959e-06
PHF5A	2.67408e-07	0.0352204	0.199	0.177	0.00628195
RUFY1	1.30564e-09	0.0352087	0.119	0.098	3.0672e-05
PIGX	2.67604e-09	0.0350454	0.106	0.087	6.28655e-05
PTPMT1	1.73818e-12	0.0350292	0.118	0.094	4.08333e-08
[truncated: 451 more rows]

## Sheet: CD56highNK_PDvsH
	p_val	avg_log2FC	pct.1	pct.2	p_val_adj
IFITM1	1.40579e-17	0.674006	0.665	0.575	3.30249e-13
IL32	2.499e-07	0.564075	0.593	0.506	0.00587065
TRDC	3.48171e-26	0.527306	0.892	0.806	8.17923e-22
CCL5	4.66917e-08	0.472888	0.754	0.668	0.00109688
CD52	5.46773e-16	0.463462	0.85	0.719	1.28448e-11
HIST1H4C	8.45499e-21	0.450651	0.748	0.601	1.98625e-16
SEPT7	9.09572e-11	0.447851	0.526	0.404	2.13677e-06
GIMAP7	6.96955e-26	0.428418	0.875	0.673	1.63729e-21
AES	2.42719e-10	0.415814	0.526	0.39	5.70195e-06
S100A4	1.35377e-09	0.370562	0.811	0.74	3.18027e-05
STK17A	9.0879e-19	0.357889	0.878	0.778	2.13493e-14
JUND	7.70328e-14	0.345991	0.947	0.897	1.80965e-09
FCER1G	4.08126e-16	0.333551	0.97	0.909	9.58769e-12
GZMA	9.97258e-10	0.33285	0.848	0.815	2.34276e-05
ACTB	8.29418e-08	0.323485	0.998	0.985	0.00194847
KLF6	4.35844e-09	0.315481	0.736	0.64	0.000102389
PLEK	9.51253e-13	0.31361	0.763	0.638	2.23468e-08
XBP1	1.55337e-14	0.312274	0.748	0.585	3.64917e-10
IL2RB	8.11685e-11	0.307773	0.883	0.826	1.90681e-06
CD2	9.04163e-08	0.304881	0.833	0.763	0.00212406
TMSB4X	8.55905e-37	0.29983	1	1	2.01069e-32
YWHAB	1.46385e-13	0.298947	0.866	0.792	3.43888e-09
HCST	7.5453e-14	0.29315	0.98	0.96	1.77254e-09
PFN1	2.30125e-12	0.291136	0.992	0.992	5.4061e-08
CST7	1.79506e-10	0.288546	0.902	0.869	4.21696e-06
TYROBP	7.9425e-15	0.28308	0.98	0.972	1.86585e-10
ARPC2	2.25458e-12	0.282798	0.937	0.901	5.29647e-08
EMP3	1.50568e-10	0.281785	0.853	0.795	3.53714e-06
MBP	6.93646e-10	0.276226	0.838	0.765	1.62951e-05
ATP5F1E	6.57912e-19	0.273813	0.994	0.987	1.54557e-14
VIM	1.53361e-07	0.27269	0.745	0.661	0.00360276
ZFP36L1	5.03451e-10	0.269443	0.589	0.442	1.18271e-05
UBL5	4.27707e-12	0.268149	0.821	0.77	1.00477e-07
GNLY	4.78978e-09	0.263904	0.971	0.958	0.000112522
DYNLL1	1.12293e-10	0.263855	0.656	0.518	2.638e-06
NDUFA3	7.65505e-09	0.262482	0.61	0.514	0.000179832
SH3BGRL3	3.2797e-08	0.261587	0.962	0.957	0.000770466
RPL27	6.6419e-17	0.259856	0.998	0.993	1.56031e-12
CLIC1	1.66024e-10	0.25508	0.935	0.901	3.90023e-06
ITGB2	7.03444e-12	0.2522	0.911	0.882	1.65253e-07
RPL27A	7.87523e-11	0.25099	0.994	0.983	1.85005e-06
DOK2	3.2405e-09	0.250241	0.601	0.454	7.61258e-05
TOMM7	1.77193e-11	0.249878	0.937	0.91	4.16262e-07
APOBEC3G	1.29577e-08	0.248956	0.664	0.543	0.000304403
RAC2	1.32086e-09	0.24789	0.905	0.878	3.10296e-05
HSPA8	1.0917e-07	0.247625	0.836	0.803	0.00256463
BANF1	1.20354e-10	0.244845	0.592	0.455	2.82736e-06
PRELID1	1.78355e-09	0.243438	0.671	0.556	4.18992e-05
EOMES	7.8912e-09	0.243341	0.389	0.264	0.00018538
HNRNPF	1.03065e-08	0.243148	0.647	0.53	0.000242121
RPL23A	1.85915e-19	0.241926	1	1	4.36751e-15
HOPX	2.63467e-07	0.241912	0.877	0.829	0.00618936
ACTR3	6.6749e-08	0.239547	0.71	0.626	0.00156807
MYL6	4.19077e-10	0.235105	0.964	0.949	9.84495e-06
MYL12B	2.10675e-10	0.234167	0.914	0.848	4.94918e-06
CD81	8.12532e-09	0.232695	0.787	0.727	0.00019088
MYL12A	2.5099e-10	0.231994	0.98	0.975	5.89625e-06
ARPC5	2.12225e-08	0.231533	0.733	0.636	0.000498558
KIAA1551	3.96993e-07	0.231257	0.278	0.174	0.00932617
SLC9A3R1	1.63438e-08	0.230385	0.593	0.463	0.000383949
DAD1	2.08937e-09	0.226166	0.634	0.512	4.90834e-05
CFL1	1.78903e-08	0.222506	0.979	0.978	0.000420279
RPS15	1.56161e-13	0.222368	1	1	3.66854e-09
CTSC	4.40728e-08	0.220649	0.731	0.626	0.00103536
RPLP2	3.98311e-15	0.217903	1	1	9.35713e-11
TMSB10	3.09807e-10	0.214146	1	0.999	7.27799e-06
OAZ1	2.5003e-08	0.212874	0.941	0.898	0.000587371
CDC42	1.21338e-07	0.212874	0.926	0.907	0.00285046
GNAS	1.94573e-07	0.212131	0.841	0.787	0.00457092
NKG7	1.24781e-09	0.207005	0.998	0.997	2.93135e-05
H3F3A	4.95451e-11	0.20602	0.994	0.991	1.16391e-06
RPL31	9.7729e-09	0.205515	0.983	0.975	0.000229585
KLRF1	4.0107e-07	0.20367	0.928	0.897	0.00942193
PTMA	4.44541e-09	0.201205	1	0.999	0.000104431
TMA7	1.90894e-09	0.200731	0.961	0.939	4.48448e-05
RPL41	1.53013e-12	0.198857	1	1	3.59458e-08
IFITM2	5.01231e-09	0.198144	0.997	0.987	0.000117749
HLA-C	3.93304e-08	0.194934	0.998	1	0.00092395
NDUFA12	4.20213e-07	0.193481	0.574	0.473	0.00987164
RPS28	1.96326e-11	0.191172	1	1	4.6121e-07
PTPRC	1.59053e-08	0.188643	0.992	0.978	0.000373647
RPS8	3.32322e-10	0.188182	1	1	7.80692e-06
RPL35	1.89219e-09	0.185863	0.995	1	4.44514e-05
SERF2	2.40495e-07	0.185641	0.986	0.983	0.0056497
NOL7	3.43592e-07	0.183786	0.392	0.278	0.00807166
CALM1	2.7467e-08	0.182723	0.998	0.995	0.000645255
RPS9	3.94536e-11	0.181452	1	0.999	9.26844e-07
SEPT2	8.72933e-08	0.17956	0.263	0.156	0.00205069
RPL35A	2.34218e-10	0.176339	1	1	5.50225e-06
RPL7A	1.02668e-09	0.168751	1	1	2.41189e-05
RPS14	6.45286e-11	0.167627	1	1	1.51591e-06
RPS27	3.99818e-10	0.167287	1	1	9.39253e-06
RPS29	3.87698e-07	0.166912	1	1	0.00910781
RPL13	3.46456e-10	0.165136	1	1	8.13896e-06
RPS12	6.23064e-09	0.161156	1	1	0.00014637
FAU	2.78713e-07	0.160699	1	1	0.00654751
TROVE2	1.63141e-09	0.159914	0.219	0.108	3.8325e-05
RPL30	2.13908e-09	0.156398	1	1	5.02512e-05
RPL21	3.42791e-08	0.152992	1	1	0.000805285
RPS23	7.77245e-09	0.150279	1	1	0.00018259
RPS7	4.25112e-09	0.148397	1	0.999	9.98673e-05
B2M	1.59528e-11	0.147404	1	1	3.74763e-07
HLA-B	1.52248e-10	0.144063	1	1	3.5766e-06
RPL22	2.86724e-07	0.144047	0.997	0.998	0.00673572
RPL10	2.5394e-07	0.143857	1	1	0.00596557
RPL13A	9.69649e-08	0.142816	1	1	0.0022779
RPL24	7.49454e-08	0.140308	1	1	0.00176062
RPS27A	1.9703e-08	0.139595	1	1	0.000462863
TPT1	5.54692e-08	0.139105	1	1	0.00130308
RPL34	7.37262e-09	0.124007	1	1	0.000173198
HDGFL2	3.31907e-08	0.121846	0.183	0.089	0.000779715
APOPT1	1.16586e-07	0.114433	0.149	0.067	0.00273885
TEX30	9.05289e-08	0.105676	0.119	0.047	0.00212671
SNHG32	3.37241e-09	-0.205049	0.147	0.274	7.92247e-05
MT-CO3	1.15296e-08	-0.205202	0.989	0.996	0.000270853
GRASP	9.75867e-15	-0.217248	0.045	0.172	2.29251e-10
SLC1A5	5.30204e-14	-0.235723	0.062	0.191	1.24556e-09
GABPB1-IT1	1.95877e-08	-0.236595	0.137	0.244	0.000460154
LINC01578	4.75519e-08	-0.240278	0.255	0.379	0.00111709
SMAP2	3.45265e-09	-0.258431	0.608	0.717	8.11096e-05
TUBA4A	1.35457e-08	-0.261081	0.282	0.407	0.000318216
KIR2DL4	2.10018e-09	-0.265812	0.144	0.27	4.93374e-05
MAFF	3.51637e-09	-0.296627	0.293	0.42	8.26066e-05
SYTL3	3.16211e-11	-0.316357	0.371	0.518	7.42843e-07
CEMIP2	1.32317e-07	-0.320787	0.216	0.326	0.0031084
PIK3IP1	1.41307e-13	-0.341749	0.239	0.399	3.31958e-09
SNHG29	8.79117e-08	-0.350924	0.329	0.437	0.00206522
TLE1	1.21682e-14	-0.360225	0.212	0.377	2.85855e-10
EEF1G	1.9498e-08	-0.367427	0.425	0.551	0.000458047
CXCR4	9.17063e-11	-0.480492	0.647	0.757	2.15436e-06
ZFP36	3.04777e-09	-0.515863	0.724	0.802	7.15982e-05
DUSP2	5.08056e-14	-0.516748	0.682	0.82	1.19353e-09
SOCS1	2.34536e-25	-0.522473	0.23	0.462	5.50972e-21
MAP3K8	2.87405e-20	-0.530573	0.386	0.589	6.75171e-16
NFKBIA	1.13659e-07	-0.598617	0.724	0.783	0.00267007
FKBP5	4.70427e-34	-0.621373	0.171	0.446	1.10513e-29
TXNIP	6.75285e-25	-0.6796	0.994	0.997	1.58638e-20
AREG	1.0575e-42	-1.444	0.293	0.574	2.48427e-38

## Sheet: naiveB_PDvsH
	p_val	avg_log2FC	pct.1	pct.2	p_val_adj
MTRNR2L12	2.96531e-89	0.535737	0.788	0.665	6.96611e-85
PLCG2	1.87656e-72	0.469823	0.644	0.492	4.40842e-68
HIST1H4C	1.4595e-63	0.326368	0.596	0.448	3.42866e-59
S100A9	7.60774e-10	0.302495	0.178	0.134	1.78721e-05
S100A4	5.63507e-47	0.291215	0.533	0.395	1.32379e-42
HLA-DQA2	2.71103e-31	0.287403	0.49	0.38	6.36875e-27
HLA-DRB5	5.73699e-72	0.269727	0.759	0.5	1.34773e-67
CRIP1	1.0415e-36	0.263412	0.355	0.243	2.44669e-32
NKG7	1.11626e-10	0.259387	0.213	0.164	2.62231e-06
CCL5	4.43656e-15	0.257691	0.185	0.13	1.04224e-10
IGKC	2.83931e-11	0.25489	0.72	0.707	6.67011e-07
GNLY	1.293e-14	0.236659	0.198	0.141	3.03751e-10
VIM	3.18124e-34	0.23658	0.711	0.606	7.47337e-30
LYZ	7.06322e-29	0.232084	0.186	0.107	1.65929e-24
MS4A1	6.0039e-44	0.227839	0.974	0.961	1.41044e-39
MIF	2.14127e-39	0.220278	0.634	0.521	5.03028e-35
MTRNR2L8	8.74958e-27	0.211386	0.386	0.293	2.05545e-22
RPS29	2.11329e-46	0.202514	1	1	4.96454e-42
CD79B	2.37626e-37	0.199027	0.954	0.922	5.58231e-33
AHNAK	5.11486e-24	0.191442	0.381	0.29	1.20158e-19
S100A6	1.47601e-22	0.186323	0.605	0.514	3.46745e-18
ATP5F1E	6.58198e-32	0.185975	0.97	0.968	1.54624e-27
RPL27A	6.97307e-49	0.185641	0.999	0.993	1.63811e-44
DYNLL1	1.58716e-21	0.174929	0.408	0.319	3.72856e-17
PTPRC	6.96019e-31	0.173663	0.94	0.908	1.63509e-26
RPS17	1.35346e-32	0.169577	0.839	0.699	3.17956e-28
RALGPS2	7.98245e-18	0.16916	0.768	0.711	1.87524e-13
S100A8	1.16531e-10	0.167692	0.153	0.109	2.73755e-06
LTB	3.56025e-20	0.163607	0.969	0.959	8.36373e-16
GAPT	2.74071e-18	0.159036	0.484	0.404	6.43847e-14
CLIC1	2.37421e-18	0.158482	0.722	0.664	5.5775e-14
PLEK	9.29122e-20	0.15647	0.324	0.244	2.18269e-15
RPL38	3.81089e-30	0.152146	1	1	8.95255e-26
EVI2B	5.3724e-17	0.15113	0.733	0.674	1.26209e-12
PFN1	3.96244e-13	0.149834	0.902	0.891	9.30856e-09
IFI16	1.05871e-14	0.149295	0.611	0.55	2.48712e-10
IKZF3	5.19441e-16	0.148605	0.576	0.506	1.22027e-11
CD180	5.70054e-24	0.147565	0.332	0.242	1.33917e-19
CD44	1.15499e-15	0.145208	0.468	0.398	2.7133e-11
RPL31	2.01434e-25	0.143656	0.993	0.987	4.73209e-21
MT-ND5	2.80048e-14	0.14361	0.946	0.943	6.57889e-10
TLR10	5.62267e-24	0.143161	0.283	0.198	1.32088e-19
PTPN6	5.83225e-15	0.142633	0.561	0.492	1.37011e-10
MT-ND4L	4.27097e-11	0.14255	0.722	0.691	1.00334e-06
KIAA0040	1.57255e-16	0.140669	0.487	0.415	3.69423e-12
RPS20	1.66351e-32	0.139464	0.999	0.999	3.90791e-28
SH3BGRL3	9.87974e-10	0.13922	0.89	0.885	2.32095e-05
UBL5	1.93253e-16	0.136031	0.616	0.548	4.53989e-12
CAST	3.50323e-14	0.135837	0.521	0.455	8.22979e-10
MCL1	4.15167e-16	0.135688	0.342	0.271	9.75311e-12
SNHG5	1.37056e-12	0.135235	0.335	0.272	3.21971e-08
SPIB	2.88056e-14	0.130158	0.459	0.384	6.767e-10
GLIPR1	1.01623e-11	0.127678	0.445	0.388	2.38733e-07
FAM107B	4.86302e-15	0.126982	0.58	0.505	1.14242e-10
CSK	1.23371e-11	0.126444	0.511	0.452	2.89823e-07
MAP3K1	1.70277e-13	0.1262	0.416	0.352	4.00015e-09
ARPC1B	1.45219e-12	0.124433	0.601	0.538	3.41149e-08
ACTR2	5.19892e-13	0.123767	0.665	0.605	1.22133e-08
HVCN1	2.16235e-13	0.123001	0.79	0.744	5.07978e-09
PLEKHF2	7.52833e-13	0.122006	0.483	0.421	1.76856e-08
CCNG2	1.37296e-16	0.121343	0.302	0.23	3.22537e-12
HSPA8	1.1367e-12	0.121171	0.618	0.557	2.67035e-08
SWAP70	2.63451e-12	0.119966	0.629	0.575	6.189e-08
TMA7	1.13206e-11	0.119942	0.862	0.844	2.65945e-07
NOP10	9.60291e-14	0.119096	0.404	0.337	2.25592e-09
RPS4Y1	4.58963e-13	0.117369	0.726	0.628	1.0782e-08
PSMA7	2.42931e-10	0.116788	0.576	0.526	5.70693e-06
LGALS1	1.17674e-13	0.116462	0.122	0.077	2.76439e-09
S100A11	3.40336e-18	0.115721	0.19	0.126	7.99517e-14
ATP6V0E1	8.26805e-13	0.115136	0.632	0.573	1.94233e-08
PLEKHO1	1.95343e-10	0.114462	0.408	0.352	4.58899e-06
GNAI2	1.38826e-09	0.114429	0.596	0.554	3.2613e-05
S100A10	6.3012e-11	0.113935	0.357	0.297	1.48028e-06
ARL6IP5	1.75102e-10	0.113605	0.603	0.55	4.11351e-06
RAC2	7.32149e-11	0.113168	0.72	0.681	1.71996e-06
HHEX	4.01039e-11	0.112788	0.402	0.344	9.42121e-07
EIF4G2	7.38443e-09	0.11231	0.561	0.519	0.000173475
ATP5ME	2.05062e-10	0.112168	0.555	0.503	4.81732e-06
MT-ND6	4.86727e-11	0.111129	0.371	0.312	1.14342e-06
NDUFB1	2.2612e-09	0.111085	0.353	0.303	5.31201e-05
CTSS	3.72253e-09	0.110357	0.731	0.692	8.74496e-05
CD63	2.18165e-15	0.110033	0.238	0.174	5.12512e-11
CYBA	1.16527e-10	0.109763	0.964	0.97	2.73746e-06
ZNF217	1.39926e-17	0.109762	0.175	0.116	3.28713e-13
PSMC6	5.65012e-08	0.10939	0.371	0.325	0.00132733
IL2RG	1.20096e-07	0.108524	0.559	0.518	0.0028213
LAT2	3.42718e-12	0.107779	0.422	0.354	8.05112e-08
POLD4	2.57446e-08	0.107596	0.394	0.343	0.000604793
ACTR3	2.8778e-11	0.107508	0.588	0.53	6.76052e-07
ITGB2	8.43444e-09	0.107266	0.364	0.314	0.000198142
PARP14	1.10223e-09	0.107042	0.447	0.392	2.58936e-05
STX7	1.67088e-07	0.106705	0.778	0.743	0.00392524
LSP1	2.1462e-07	0.106362	0.594	0.561	0.00504186
RPL36AL	1.16463e-08	0.105714	0.845	0.825	0.000273595
ITGA4	1.46539e-10	0.105403	0.452	0.391	3.44249e-06
CCDC50	1.06183e-09	0.105078	0.313	0.262	2.49446e-05
COMMD6	7.67333e-10	0.104857	0.848	0.818	1.80262e-05
CD48	8.60714e-10	0.104377	0.859	0.83	2.02199e-05
ATP5IF1	3.05973e-08	0.10331	0.496	0.451	0.000718791
RPL27	1.71799e-19	0.103035	0.999	0.999	4.0359e-15
RNASEK	2.18165e-10	0.102874	0.413	0.349	5.12514e-06
BANK1	3.33816e-07	0.102866	0.849	0.825	0.007842
ISCU	5.74922e-08	0.10248	0.525	0.484	0.00135061
H3F3A	6.17532e-14	0.102164	0.993	0.988	1.45071e-09
PPIA	2.67934e-11	0.101866	0.936	0.925	6.2943e-07
H2AFZ	1.45674e-09	0.101849	0.415	0.359	3.42218e-05
NSA2	9.59089e-08	0.101383	0.69	0.646	0.00225309
ARHGAP30	2.97025e-08	0.101303	0.369	0.321	0.000697771
LCP1	7.2012e-08	0.1009	0.521	0.476	0.00169171
EMP3	7.39211e-09	0.100898	0.641	0.598	0.000173656
CHD4	5.24218e-09	0.100702	0.32	0.269	0.000123149
HNRNPF	1.06211e-08	0.100031	0.454	0.404	0.000249511
RHOA	2.89248e-08	0.0999728	0.641	0.603	0.000679501
FCMR	1.54732e-08	0.0996011	0.769	0.738	0.000363496
KMT2A	1.374e-07	0.0990503	0.475	0.434	0.00322781
BTLA	4.10817e-12	0.0986882	0.31	0.248	9.65091e-08
TCEA1	2.06587e-07	0.0983308	0.497	0.454	0.00485314
TTN	3.56041e-12	0.0983067	0.148	0.101	8.3641e-08
ERP29	2.19923e-09	0.098056	0.762	0.727	5.16643e-05
BICD2	1.6249e-12	0.0979591	0.262	0.202	3.81722e-08
ANXA1	1.86345e-12	0.0976801	0.162	0.112	4.37763e-08
APBB1IP	1.11213e-08	0.0976276	0.401	0.348	0.000261262
TPM3	1.47134e-07	0.0974359	0.702	0.67	0.00345648
NIBAN3	2.99798e-08	0.096618	0.275	0.227	0.000704285
ID3	1.18301e-12	0.0965215	0.168	0.119	2.77913e-08
SELENOH	3.65019e-07	0.0958154	0.64	0.607	0.00857502
MYL6	1.93672e-09	0.0956612	0.881	0.863	4.54975e-05
DNAJC8	1.29554e-08	0.0950204	0.431	0.377	0.000304349
RPL23	1.097e-13	0.0946403	0.998	0.997	2.57706e-09
HCST	2.07863e-08	0.0944976	0.207	0.162	0.000488311
AKAP13	1.63696e-07	0.0940947	0.551	0.498	0.00384554
MYL12B	1.19245e-08	0.0937707	0.709	0.67	0.000280131
NDUFB2	1.63508e-07	0.0934456	0.428	0.381	0.00384113
CHCHD10	1.90226e-07	0.0933243	0.466	0.419	0.0044688
ATP5MD	2.14952e-07	0.0933152	0.443	0.399	0.00504966
RPLP2	4.75574e-20	0.0932119	1	1	1.11722e-15
TMSB4X	6.80997e-21	0.093095	1	1	1.5998e-16
NDUFA3	1.42414e-07	0.0930266	0.412	0.364	0.00334558
TRBC2	3.3982e-08	0.0929958	0.58	0.529	0.000798305
GNG5	5.66591e-08	0.0928545	0.459	0.41	0.00133103
UQCR10	3.26377e-07	0.0927831	0.514	0.471	0.00766724
MARCKS	2.76478e-07	0.092611	0.298	0.253	0.00649502
PLD4	3.7292e-10	0.0916268	0.189	0.143	8.76064e-06
PARP1	3.24897e-08	0.0915286	0.557	0.507	0.000763248
MT-ND3	9.24357e-11	0.0913495	0.999	0.999	2.1715e-06
AFTPH	3.61495e-11	0.0910174	0.249	0.195	8.49225e-07
NAP1L1	4.07859e-08	0.0907903	0.812	0.786	0.000958142
ATP5MF	3.94376e-07	0.0906973	0.445	0.404	0.00926469
MYL12A	3.24102e-07	0.0897492	0.88	0.86	0.00761381
MBD2	3.45013e-09	0.0897135	0.332	0.279	8.10506e-05
RECQL	5.947e-10	0.0890423	0.238	0.188	1.39707e-05
MBP	5.82434e-08	0.0890108	0.321	0.272	0.00136825
GNAS	4.43334e-09	0.0889094	0.884	0.852	0.000104148
MRPL51	7.62515e-11	0.0884825	0.284	0.228	1.7913e-06
YWHAB	9.28986e-09	0.088435	0.728	0.691	0.000218237
ARL14EP	3.88819e-11	0.0884123	0.218	0.166	9.13414e-07
PAPOLA	3.94983e-07	0.0877932	0.584	0.541	0.00927895
ABHD17A	3.71176e-09	0.0876266	0.305	0.252	8.71966e-05
EFHD2	9.89647e-11	0.0873851	0.185	0.137	2.32488e-06
MT-ATP8	1.94971e-07	0.0859658	0.266	0.223	0.00458025
CD52	3.33349e-08	0.0858825	0.997	0.997	0.000783103
ATP5MC3	3.43016e-07	0.0858724	0.452	0.406	0.00805814
GPR18	1.00921e-12	0.08572	0.181	0.129	2.37083e-08
ITM2C	1.8504e-14	0.0855918	0.119	0.073	4.34695e-10
BASP1	1.24396e-07	0.0850667	0.385	0.337	0.00292231
PSMB10	4.03499e-09	0.0844321	0.316	0.265	9.47899e-05
IFI30	2.74163e-16	0.0843616	0.114	0.067	6.44065e-12
EIF2S2	2.48563e-07	0.0843348	0.374	0.325	0.00583924
ATP5MC2	2.32123e-07	0.0840871	0.84	0.819	0.00545304
TNFSF10	3.11088e-13	0.0839166	0.188	0.134	7.30809e-09
GPATCH11	2.26384e-07	0.0838148	0.222	0.181	0.0053182
SERBP1	8.46609e-08	0.0837833	0.642	0.597	0.00198885
TRAPPC5	3.12421e-08	0.0837098	0.226	0.182	0.000733939
RPL23A	3.44942e-21	0.0830212	1	1	8.10339e-17
RAP1A	3.56685e-08	0.0829685	0.279	0.233	0.000837925
POLR2L	5.65027e-08	0.0822899	0.354	0.302	0.00132736
METTL7A	7.92017e-08	0.0819239	0.27	0.225	0.00186061
NASP	1.40992e-07	0.0816492	0.373	0.326	0.00331218
CCR6	2.64121e-09	0.08152	0.247	0.197	6.20473e-05
CASP4	3.05841e-07	0.0788551	0.387	0.339	0.00718481
CYSLTR1	2.62245e-10	0.0780819	0.245	0.192	6.16066e-06
UBE2J1	8.9517e-08	0.0778765	0.238	0.194	0.00210293
FCRL2	3.6521e-07	0.0772253	0.349	0.304	0.00857952
HOPX	1.15843e-09	0.0772238	0.116	0.079	2.72137e-05
CACYBP	6.66056e-09	0.0772217	0.271	0.221	0.00015647
RPS9	5.9057e-11	0.0770181	1	1	1.38737e-06
NDUFA13	3.51411e-07	0.075889	0.435	0.385	0.00825534
CD82	3.61505e-08	0.075336	0.223	0.178	0.000849247
WIPF1	2.87679e-07	0.075094	0.357	0.31	0.00675815
CAT	2.50501e-07	0.0748932	0.264	0.221	0.00588478
MGME1	5.65573e-10	0.0748721	0.162	0.119	1.32864e-05
RPAP3	1.63583e-07	0.0744246	0.203	0.163	0.00384288
TALDO1	8.87318e-09	0.07433	0.277	0.227	0.000208449
SRSF5	4.21844e-08	0.0741581	0.899	0.877	0.000990996
MKNK2	1.38988e-07	0.0732727	0.342	0.292	0.0032651
RPL7	3.77595e-12	0.0731574	1	0.998	8.87046e-08
ZFAND6	5.63084e-08	0.0731435	0.267	0.221	0.0013228
GLRX	1.14239e-09	0.0726947	0.182	0.137	2.6837e-05
TRIM13	2.02067e-08	0.0722547	0.186	0.144	0.000474696
SASH3	4.31594e-08	0.071868	0.206	0.164	0.0010139
PSMA5	3.17885e-08	0.0716849	0.227	0.183	0.000746775
RAB8B	1.00095e-08	0.0716111	0.216	0.171	0.000235143
RPS27	1.14421e-14	0.070132	1	1	2.68799e-10
KRTCAP2	3.6592e-07	0.0690075	0.386	0.335	0.0085962
SH3GLB1	9.93869e-08	0.0690053	0.252	0.207	0.0023348
RPL13A	1.16152e-17	0.0686534	1	1	2.72865e-13
GNG2	2.27669e-07	0.0660229	0.175	0.138	0.00534841
CTSC	3.05922e-08	0.0654485	0.136	0.1	0.000718672
HIST2H2AC	9.63109e-10	0.0651127	0.121	0.083	2.26254e-05
RFTN1	3.53723e-08	0.0647703	0.17	0.131	0.000830966
ZNF720	1.42455e-07	0.0643372	0.168	0.13	0.00334654
PNP	1.17871e-09	0.064264	0.148	0.107	2.76902e-05
IL27RA	8.86595e-08	0.0620607	0.182	0.142	0.00208279
NUDT21	1.65555e-08	0.0605305	0.155	0.116	0.000388922
CXorf21	4.13116e-10	0.0600944	0.126	0.087	9.70492e-06
ELK3	1.06075e-10	0.0599951	0.117	0.078	2.49191e-06
LFNG	1.0056e-07	0.0599729	0.178	0.139	0.00236236
NFYB	5.17829e-09	0.0597242	0.124	0.088	0.000121649
TP53	2.1521e-07	0.0583929	0.16	0.124	0.0050557
NRBF2	4.21435e-07	0.0569026	0.171	0.134	0.00990034
MED11	1.36828e-08	0.0557702	0.171	0.129	0.000321436
ZNF737	6.41698e-08	0.0548427	0.133	0.097	0.00150748
LARP4B	3.35985e-07	0.053578	0.141	0.107	0.00789297
EVI2A	6.99837e-09	0.0511987	0.107	0.073	0.000164406
OSBPL11	3.28093e-07	0.050546	0.14	0.106	0.00770757
GM2A	3.374e-07	0.0481407	0.111	0.08	0.00792621
B3GNT2	1.5308e-07	0.0457075	0.101	0.071	0.00359616
RPL17	2.14478e-12	0.0323875	0.868	0.743	5.03852e-08
JUNB	3.44993e-08	0.0107396	0.771	0.833	0.000810458
RPS12	8.24935e-09	-0.0371881	1	1	0.000193794
RPL10	4.36792e-10	-0.045329	1	1	1.02611e-05
USP53	7.73704e-09	-0.0496468	0.074	0.109	0.000181759
KLF2	6.91699e-23	-0.0570283	0.926	0.971	1.62494e-18
AC092821.3	2.46648e-07	-0.0582216	0.077	0.108	0.00579425
CARMIL1	1.02348e-10	-0.0615298	0.067	0.106	2.40437e-06
GNA12	1.17162e-11	-0.0683379	0.096	0.142	2.75238e-07
SNHG9	1.56066e-08	-0.0692626	0.158	0.204	0.000366631
VAMP2	3.14574e-07	-0.0697568	0.519	0.574	0.00738997
FTH1	2.277e-07	-0.0698013	0.992	0.995	0.00534913
MT-ND4	1.21968e-07	-0.0700051	0.998	0.999	0.00286528
RPL29	2.50692e-17	-0.0710821	1	1	5.88926e-13
DUSP1	1.19883e-16	-0.0732632	0.69	0.791	2.81629e-12
LY86	9.55174e-08	-0.0745125	0.389	0.445	0.00224389
IRS2	2.5235e-12	-0.075515	0.073	0.116	5.9282e-08
USP12	8.97367e-08	-0.0771637	0.18	0.223	0.00210809
PIM3	9.06286e-08	-0.0801477	0.171	0.213	0.00212905
TNFRSF13C	1.23637e-07	-0.0806646	0.666	0.72	0.00290447
CNTNAP2	3.88263e-07	-0.0813992	0.157	0.196	0.00912108
RPS3	4.51842e-17	-0.0862952	1	1	1.06147e-12
GRASP	1.39679e-09	-0.0869687	0.078	0.115	3.28133e-05
ATF7IP2	2.74807e-10	-0.0875638	0.173	0.225	6.45577e-06
CD74	9.09106e-20	-0.0897548	1	1	2.13567e-15
SNHG3	3.59486e-10	-0.091946	0.102	0.144	8.44504e-06
GLO1	1.55366e-08	-0.0924604	0.254	0.303	0.000364987
RBM3	1.18093e-08	-0.0947741	0.563	0.616	0.000277424
IRF9	2.71862e-09	-0.0948525	0.193	0.242	6.38658e-05
NFKBID	3.10616e-10	-0.0994728	0.162	0.21	7.29698e-06
IL4R	2.23183e-09	-0.0998495	0.62	0.673	5.24303e-05
STK4	1.56105e-09	-0.100375	0.677	0.732	3.66723e-05
C1orf56	1.21913e-07	-0.100413	0.301	0.348	0.00286398
ZNF318	1.00541e-11	-0.101613	0.212	0.271	2.3619e-07
MT-CYB	2.17542e-17	-0.101737	0.999	0.999	5.11049e-13
ISG20	5.21267e-10	-0.109193	0.711	0.762	1.22456e-05
TRIM22	4.67682e-08	-0.10929	0.375	0.425	0.00109868
CCND3	2.25143e-10	-0.110242	0.371	0.429	5.28905e-06
XAF1	1.89082e-07	-0.111984	0.23	0.272	0.00444192
FKBP5	1.97421e-13	-0.112084	0.132	0.188	4.63782e-09
SF1	1.99474e-15	-0.112713	0.815	0.863	4.68604e-11
PELI1	1.32516e-19	-0.113703	0.069	0.125	3.11307e-15
NCK2	5.94315e-14	-0.113755	0.364	0.436	1.39616e-09
RPL28	2.04541e-39	-0.115631	1	1	4.80509e-35
EIF1	4.7255e-14	-0.116532	0.993	0.997	1.11012e-09
RBM38	3.57623e-12	-0.118204	0.32	0.386	8.40128e-08
SOCS1	1.51056e-19	-0.120495	0.118	0.185	3.5486e-15
RPL12	1.60217e-31	-0.121752	0.999	1	3.76381e-27
AC025164.1	2.59223e-12	-0.12297	0.294	0.359	6.08967e-08
ELF1	1.04345e-09	-0.124231	0.445	0.492	2.45128e-05
IFI44L	6.6793e-19	-0.124265	0.053	0.103	1.5691e-14
SARAF	2.29052e-15	-0.127498	0.728	0.783	5.38089e-11
SMAP2	6.3396e-11	-0.12998	0.707	0.758	1.4893e-06
RPL8	5.99115e-34	-0.136342	1	1	1.40744e-29
RPS3A	8.01767e-38	-0.136384	1	1	1.88351e-33
KLF9	7.1108e-23	-0.138707	0.144	0.222	1.67047e-18
MHENCR	3.19197e-22	-0.139331	0.237	0.326	7.49859e-18
IRF1	1.39648e-11	-0.145532	0.428	0.488	3.2806e-07
TMEM123	3.37927e-12	-0.145744	0.461	0.514	7.93857e-08
EZR	9.01218e-13	-0.150499	0.583	0.638	2.11714e-08
CEMIP2	2.80176e-15	-0.152873	0.266	0.334	6.5819e-11
LINC01578	1.54918e-07	-0.153348	0.278	0.315	0.00363933
LAPTM5	2.24019e-21	-0.161126	0.877	0.931	5.26265e-17
BIRC3	1.58911e-10	-0.164312	0.758	0.788	3.73313e-06
MT-CO3	4.96992e-48	-0.164455	0.999	1	1.16753e-43
CIRBP	1.63706e-27	-0.168056	0.773	0.846	3.84578e-23
SESN1	1.12998e-26	-0.17695	0.195	0.289	2.65456e-22
H3F3B	6.20235e-31	-0.185459	0.922	0.955	1.45706e-26
TNFAIP3	1.22921e-11	-0.192032	0.125	0.172	2.88765e-07
JUN	5.06328e-33	-0.205145	0.732	0.826	1.18947e-28
HLA-DRB1	2.64004e-50	-0.206902	0.941	0.989	6.20198e-46
ZBTB16	9.08081e-38	-0.224478	0.124	0.225	2.13326e-33
HLA-DPA1	1.98836e-44	-0.228515	0.97	0.981	4.67106e-40
YBX3	2.011e-17	-0.251728	0.571	0.635	4.72423e-13
TLE1	1.06213e-32	-0.255948	0.224	0.325	2.49515e-28
PIK3IP1	1.19291e-42	-0.257584	0.291	0.414	2.80239e-38
TP53INP1	2.6292e-35	-0.259852	0.205	0.309	6.17652e-31
PMAIP1	1.79795e-44	-0.280903	0.166	0.282	4.22374e-40
CXCR4	2.77606e-59	-0.292974	0.914	0.963	6.52153e-55
GABPB1-IT1	1.27328e-51	-0.324565	0.141	0.261	2.99118e-47
CD83	3.26859e-29	-0.328259	0.253	0.346	7.67858e-25
BTG1	3.19127e-88	-0.434896	0.995	0.998	7.49694e-84
CD69	1.64938e-50	-0.446988	0.482	0.609	3.87471e-46
TSC22D3	3.26079e-78	-0.468383	0.808	0.899	7.66025e-74
ZFP36L2	9.51258e-79	-0.484518	0.771	0.858	2.2347e-74
NFKBIA	1.5953e-79	-0.657411	0.527	0.65	3.74768e-75
RPS26	4.38461e-169	-0.709633	0.727	0.858	1.03003e-164
TXNIP	5.7466e-143	-0.899207	0.983	0.991	1.34999e-138

[truncated: 10 more sheets: switchedmemoryB_PDvsH, classicmono_PDvsH, intermediatemono_PDvsH, nonclassicmono_PDvsH, gdT_PDvsH, MAIT_PDvsH, mDC_PDvsH, pDC_PDvsH, RBC_PDvsH, platelet_PDvsH]
