# Supplementary material for: Immunological link between periodontitis and type 2 diabetes deciphered by single‐cell RNA analysis
Source: Clin Transl Med. 2023 Dec 11;13(12):e1503. doi: 10.1002/ctm2.1503 (PMC10713875; doi:10.1002/ctm2.1503)
Supplement: Supplementary file 2 — Supporting information [file CTM2-13-e1503-s003.xlsx]

## Sheet: naiveCD8T_PDDMvsH
Table S3. List of differentially expressed genes in PDDM compared to healthy individuals.
	p_val	avg_log2FC	pct.1	pct.2	p_val_adj
HBB	2.88539e-209	2.35174	0.25	0.011	6.77837e-205
RPS17	3.36276e-187	0.814169	0.996	0.823	7.89979e-183
HBA2	7.07581e-91	0.806101	0.11	0.005	1.66225e-86
RPL17	1.57549e-139	0.79011	0.997	0.872	3.70114e-135
EEF1G	1.06382e-116	0.748238	0.93	0.533	2.49912e-112
GAS5	9.36426e-137	0.739027	0.917	0.506	2.19985e-132
MT-ND5	5.60472e-130	0.625535	0.981	0.881	1.31666e-125
NME2	4.01033e-100	0.550214	0.797	0.448	9.42107e-96
RPL27A	2.88389e-192	0.531491	1	0.998	6.77482e-188
SEPTIN7	2.71114e-104	0.511949	0.717	0.368	6.36902e-100
PCED1B-AS1	9.84704e-87	0.493024	0.849	0.469	2.31327e-82
MTRNR2L12	2.45129e-98	0.485686	0.876	0.538	5.75857e-94
LIME1	4.21256e-97	0.482965	0.702	0.363	9.89614e-93
SNHG29	2.27662e-76	0.482133	0.899	0.503	5.34824e-72
SNHG32	6.9608e-86	0.469131	0.725	0.397	1.63523e-81
PLAAT4	1.23642e-93	0.447198	0.629	0.302	2.90459e-89
TLE5	1.76529e-72	0.423739	0.781	0.447	4.14701e-68
SEPTIN6	1.59213e-77	0.421968	0.644	0.341	3.74023e-73
GIMAP7	1.26914e-58	0.417376	0.921	0.859	2.98147e-54
KLRK1	1.06476e-72	0.416879	0.708	0.398	2.50133e-68
TOMM6	2.65985e-84	0.4133	0.628	0.321	6.24852e-80
SNHG6	5.60894e-70	0.401668	0.853	0.479	1.31765e-65
S100A4	3.06927e-30	0.389801	0.72	0.588	7.21034e-26
LTB	7.25657e-44	0.389533	0.96	0.91	1.70471e-39
SNHG5	2.65372e-57	0.388241	0.772	0.446	6.23412e-53
MICOS10	3.34452e-79	0.381134	0.534	0.249	7.85695e-75
HIST1H1D	6.77481e-60	0.371926	0.499	0.258	1.59154e-55
RESF1	4.91089e-61	0.371756	0.62	0.338	1.15367e-56
MT-ND1	8.81072e-62	0.357135	0.986	0.971	2.06982e-57
SEPTIN9	1.57247e-63	0.3526	0.53	0.272	3.69403e-59
RPL13A	3.45875e-141	0.340816	1	1	8.12529e-137
RNASEK	6.52148e-57	0.335904	0.575	0.327	1.53203e-52
GIMAP5	3.9966e-55	0.330077	0.483	0.255	9.38882e-51
S100B	2.5907e-13	0.325956	0.25	0.16	6.08607e-09
MT-ATP6	2.12318e-67	0.322125	0.993	0.989	4.98777e-63
MIF	2.3014e-43	0.32095	0.861	0.691	5.40644e-39
TMSB4X	4.23304e-101	0.318091	1	1	9.94425e-97
RBIS	2.88895e-53	0.314219	0.478	0.248	6.78672e-49
GABARAP	1.05732e-48	0.314106	0.577	0.344	2.48387e-44
RPS20	7.51217e-96	0.310653	1	1	1.76476e-91
LINC02446	5.36291e-22	0.309059	0.723	0.612	1.25985e-17
CIAO2B	1.48484e-75	0.299363	0.35	0.124	3.48818e-71
RPS11	1.03354e-83	0.295461	1	1	2.42799e-79
MRPS24	5.43409e-54	0.285641	0.412	0.196	1.27658e-49
SNHG14	2.56742e-41	0.284804	0.428	0.229	6.03139e-37
HIST1H1E	6.33445e-55	0.277829	0.298	0.117	1.48809e-50
TRAPPC5	2.31698e-49	0.273483	0.406	0.2	5.44304e-45
ATP6V0C	1.53181e-44	0.272663	0.401	0.205	3.59853e-40
CRIP1	1.00378e-21	0.272468	0.436	0.306	2.35807e-17
ANTKMT	2.7444e-50	0.269817	0.306	0.128	6.44714e-46
EVI2A	3.85827e-35	0.263252	0.429	0.254	9.06385e-31
UBE2V1	5.32327e-37	0.26191	0.471	0.281	1.25054e-32
SEPTIN1	4.76039e-41	0.260555	0.404	0.212	1.11831e-36
S100A6	4.2e-27	0.260157	0.888	0.798	9.86664e-23
POLR2J3	5.59191e-33	0.260074	0.458	0.273	1.31365e-28
HIST1H1C	1.54553e-41	0.259852	0.298	0.135	3.63075e-37
GIMAP4	1.37538e-25	0.257094	0.791	0.658	3.23104e-21
SYNE2	2.27632e-21	0.2559	0.452	0.315	5.34753e-17
SLFN5	3.55605e-23	0.253259	0.71	0.571	8.35388e-19
MT-ND6	1.33431e-28	0.249469	0.494	0.321	3.13456e-24
EIF4A1	3.53961e-25	0.248167	0.654	0.507	8.31525e-21
PSMB10	3.78925e-30	0.245909	0.467	0.3	8.9017e-26
RPL23A	4.12948e-78	0.245284	1	1	9.70097e-74
HSP90AA1	4.42891e-27	0.241428	0.916	0.851	1.04044e-22
SESN3	1.37708e-27	0.24079	0.307	0.169	3.23503e-23
PTPRC	3.92281e-27	0.237039	0.968	0.93	9.21547e-23
ANXA1	1.0229e-19	0.236177	0.441	0.307	2.40301e-15
GIMAP1	3.15186e-21	0.23485	0.701	0.583	7.40436e-17
HIST1H4C	1.40331e-13	0.233717	0.686	0.592	3.29666e-09
RPS4Y1	3.89954e-14	0.229372	0.781	0.617	9.16081e-10
TMEM35B	4.32761e-46	0.228367	0.265	0.105	1.01664e-41
BCL11B	6.88452e-22	0.226884	0.909	0.8	1.61731e-17
RPS18	1.98813e-62	0.222045	1	1	4.67052e-58
NAP1L1	1.59951e-24	0.221788	0.936	0.874	3.75756e-20
NDUFA13	5.83962e-24	0.218895	0.651	0.503	1.37184e-19
ZNF217	8.43518e-26	0.217084	0.335	0.197	1.98159e-21
C18orf32	3.96194e-35	0.216862	0.341	0.178	9.3074e-31
POLD4	2.98459e-27	0.216206	0.378	0.227	7.01139e-23
AHNAK	3.32518e-22	0.212559	0.252	0.14	7.81152e-18
OIP5-AS1	1.9219e-28	0.211631	0.337	0.189	4.51492e-24
TUG1	9.46656e-34	0.210875	0.272	0.129	2.22388e-29
ITGA4	2.65686e-19	0.210257	0.495	0.36	6.2415e-15
FAM174C	2.30972e-39	0.207426	0.28	0.124	5.426e-35
LINC-PINT	8.41153e-27	0.20508	0.368	0.214	1.97604e-22
S1PR4	7.91603e-20	0.204898	0.457	0.324	1.85963e-15
RAPGEF6	2.60171e-23	0.20487	0.463	0.314	6.11193e-19
SNHG16	6.05826e-29	0.203738	0.384	0.221	1.42321e-24
MICOS13	2.21009e-28	0.203561	0.339	0.19	5.19195e-24
KRTCAP2	4.58817e-19	0.202484	0.608	0.478	1.07785e-14
TASOR	2.07513e-34	0.201321	0.263	0.121	4.8749e-30
PIK3R1	2.09376e-19	0.201289	0.581	0.441	4.91866e-15
HIST2H2AC	9.14162e-41	0.201228	0.219	0.083	2.14755e-36
KMT2A	4.60232e-18	0.199272	0.61	0.474	1.08118e-13
LINC01578	5.0468e-30	0.198384	0.617	0.39	1.18559e-25
RPL23	3.59378e-33	0.197309	1	0.998	8.44251e-29
LINC00342	9.66924e-27	0.194753	0.264	0.136	2.2715e-22
DNAJA1	4.47209e-20	0.194469	0.478	0.338	1.05058e-15
MACF1	1.71217e-15	0.189878	0.408	0.293	4.02222e-11
TMEM161B-AS1	3.53518e-16	0.18933	0.329	0.22	8.30485e-12
RPL15	3.04765e-44	0.187663	1	1	7.15953e-40
RPL27	3.13681e-33	0.186882	1	0.999	7.369e-29
DANCR	4.55152e-24	0.184165	0.338	0.199	1.06924e-19
GLS	2.4748e-15	0.183933	0.494	0.378	5.8138e-11
RPL36A	3.75887e-20	0.182482	1	0.97	8.83034e-16
RBM4	6.10829e-16	0.180681	0.494	0.374	1.43496e-11
CALM1	3.84517e-14	0.177913	0.954	0.934	9.03306e-10
PAGR1	1.67417e-38	0.177808	0.211	0.08	3.93297e-34
LCP1	9.69839e-12	0.177672	0.591	0.5	2.27835e-07
SELENOH	6.60149e-15	0.177176	0.75	0.661	1.55082e-10
PSMA6	8.39776e-22	0.175089	0.353	0.219	1.9728e-17
DYNLL1	4.05299e-21	0.174866	0.39	0.25	9.52128e-17
CCND2	1.636e-10	0.173477	0.424	0.339	3.84328e-06
CLIC1	8.69624e-17	0.173322	0.417	0.294	2.04292e-12
RBM27	5.08001e-18	0.171731	0.309	0.195	1.1934e-13
LNPEP	1.78947e-14	0.169193	0.517	0.402	4.20383e-10
RAD50	1.18608e-22	0.168015	0.234	0.121	2.78635e-18
HCP5	2.28345e-44	0.167637	0.168	0.049	5.36429e-40
OSBPL8	4.8373e-14	0.16742	0.476	0.362	1.13638e-09
LPIN2	9.97421e-16	0.165763	0.312	0.207	2.34314e-11
HIST1H3D	2.22296e-52	0.164187	0.142	0.031	5.22218e-48
SARNP	1.15732e-23	0.163386	0.228	0.116	2.71877e-19
SRSF5	1.81005e-14	0.162429	0.947	0.912	4.25217e-10
C17orf49	2.59786e-19	0.161991	0.247	0.141	6.10288e-15
EGLN2	2.29709e-24	0.161909	0.21	0.102	5.39632e-20
ARPC1B	1.8179e-13	0.159303	0.758	0.665	4.27061e-09
USP9Y	1.06848e-21	0.159295	0.242	0.13	2.51008e-17
INPP4B	1.58997e-13	0.159249	0.343	0.241	3.73516e-09
PRKCQ-AS1	4.10212e-33	0.158927	0.744	0.448	9.6367e-29
MYL6	1.72652e-12	0.158503	0.888	0.833	4.05594e-08
EMP3	3.68532e-12	0.157712	0.704	0.608	8.65754e-08
RO60	3.24284e-21	0.156836	0.249	0.136	7.61807e-17
ZFAS1	4.43122e-11	0.15631	0.905	0.884	1.04098e-06
LYAR	4.09047e-13	0.155491	0.224	0.14	9.60934e-09
PSMA2	5.96064e-14	0.153939	0.477	0.362	1.40027e-09
NDUFA7	3.88421e-19	0.153163	0.255	0.147	9.12478e-15
RAB5IF	1.78709e-19	0.153041	0.298	0.179	4.19824e-15
PSMA5	6.50369e-14	0.151795	0.428	0.317	1.52785e-09
TOMM5	5.12992e-15	0.151334	0.387	0.273	1.20512e-10
ATR	1.04884e-15	0.150838	0.26	0.161	2.46393e-11
NUFIP2	7.26144e-13	0.149698	0.408	0.303	1.70586e-08
NOP10	5.54648e-15	0.149488	0.443	0.321	1.30298e-10
TLN1	3.02702e-11	0.149289	0.425	0.332	7.11107e-07
NCBP2AS2	5.91897e-19	0.14822	0.297	0.179	1.39048e-14
CBL	6.84011e-16	0.148046	0.294	0.188	1.60688e-11
RPL7	2.13893e-28	0.147839	1	1	5.02477e-24
CHD4	3.08678e-10	0.147207	0.357	0.271	7.25147e-06
SNHG3	1.17332e-16	0.147154	0.318	0.202	2.75637e-12
MTPN	3.25082e-12	0.146391	0.468	0.363	7.63682e-08
PSMD9	2.84578e-17	0.142781	0.276	0.169	6.68531e-13
GBP2	2.35419e-14	0.142672	0.335	0.228	5.53046e-10
ARPC5	4.97165e-09	0.142419	0.679	0.609	0.000116794
ERCC5	1.22711e-19	0.142339	0.235	0.129	2.88273e-15
DENND2D	4.26984e-12	0.142073	0.453	0.346	1.00307e-07
HMGN4	1.18204e-19	0.141704	0.235	0.129	2.77686e-15
IL10RA	1.3322e-16	0.141479	0.291	0.181	3.12959e-12
ROCK1	1.71727e-08	0.140707	0.463	0.381	0.00040342
HSPE1	1.3707e-09	0.139887	0.65	0.559	3.22004e-05
GBP5	2.00859e-21	0.139853	0.181	0.086	4.71859e-17
SHPRH	1.73304e-11	0.139475	0.284	0.197	4.07126e-07
CD46	2.02429e-11	0.139174	0.439	0.338	4.75546e-07
KAT6B	9.73721e-10	0.139153	0.37	0.283	2.28747e-05
MT-ND4	4.13972e-15	0.139125	0.996	0.987	9.72504e-11
APBB1IP	1.69268e-11	0.138999	0.599	0.487	3.97645e-07
DDX46	3.19154e-10	0.138871	0.549	0.455	7.49757e-06
MTLN	2.02498e-20	0.138787	0.192	0.095	4.75708e-16
KAT6A	1.00123e-10	0.138762	0.424	0.329	2.35208e-06
CHORDC1	3.48623e-13	0.138063	0.308	0.21	8.18986e-09
SMARCA5	2.51798e-12	0.137615	0.395	0.29	5.91523e-08
ATXN7L3B	1.09525e-10	0.137519	0.413	0.316	2.57297e-06
GPR174	7.0357e-17	0.137255	0.202	0.112	1.65283e-12
TRIM44	6.34972e-10	0.13633	0.386	0.296	1.49168e-05
ID3	5.30428e-29	0.136086	0.153	0.056	1.24608e-24
CD48	2.55918e-10	0.135387	0.974	0.957	6.01203e-06
YWHAZ	1.15672e-08	0.135339	0.736	0.666	0.000271736
SPTBN1	1.23072e-11	0.134622	0.372	0.273	2.8912e-07
RPL26	5.57422e-21	0.134456	1	1	1.3095e-16
BST2	3.61593e-10	0.133828	0.454	0.36	8.49455e-06
CDC42EP3	1.35981e-17	0.133646	0.217	0.12	3.19447e-13
GNG10	1.56988e-18	0.133413	0.206	0.11	3.68797e-14
LINC00402	7.58302e-16	0.131057	0.189	0.104	1.7814e-11
EIF4A2	4.76168e-09	0.131001	0.865	0.795	0.000111861
COX16	8.04005e-14	0.130655	0.277	0.179	1.88877e-09
TRIP11	3.12506e-09	0.130535	0.303	0.223	7.3414e-05
HSP90B1	1.25857e-08	0.130314	0.569	0.48	0.000295664
FTX	1.43427e-07	0.129951	0.419	0.34	0.00336939
EMB	5.35543e-09	0.129875	0.434	0.349	0.00012581
CHD2	3.78637e-08	0.129648	0.557	0.471	0.000889493
ANKHD1	5.25418e-12	0.129423	0.27	0.182	1.23431e-07
SIT1	7.57286e-12	0.128336	0.235	0.154	1.77902e-07
AC008875.3	1.27991e-15	0.127595	0.223	0.129	3.00677e-11
OAZ1	1.34368e-08	0.127315	0.88	0.852	0.000315657
DDX3Y	9.45559e-08	0.127287	0.313	0.24	0.00222131
BPTF	2.88095e-07	0.127253	0.545	0.472	0.00676793
ZNF585A	3.49044e-18	0.127079	0.171	0.085	8.19975e-14
ARL5A	1.82088e-12	0.126904	0.261	0.172	4.27761e-08
ARHGEF18	5.62526e-19	0.126703	0.173	0.085	1.32149e-14
LUC7L2	4.82713e-10	0.126552	0.305	0.222	1.13399e-05
DDX39B	1.02139e-10	0.126355	0.414	0.316	2.39945e-06
RPL31	3.19757e-17	0.126156	1	0.998	7.51174e-13
CCDC18-AS1	2.45493e-14	0.125363	0.323	0.212	5.76712e-10
AC008555.4	6.16652e-15	0.125219	0.174	0.095	1.44864e-10
CZIB	5.00222e-21	0.125028	0.167	0.077	1.17512e-16
CAST	9.55472e-08	0.124392	0.414	0.336	0.0022446
MT-CO1	4.37956e-09	0.124263	0.997	0.993	0.000102885
TRG-AS1	1.17146e-08	0.123929	0.244	0.174	0.000275199
G3BP1	2.3272e-09	0.123861	0.413	0.327	5.46707e-05
CHURC1	2.47005e-08	0.123495	0.662	0.576	0.000580264
SETX	3.63906e-10	0.123322	0.309	0.223	8.54889e-06
PSMA7	6.3035e-08	0.123184	0.665	0.588	0.00148082
S100A11	1.6583e-09	0.12295	0.267	0.19	3.89567e-05
GIMAP2	1.31464e-08	0.122694	0.417	0.333	0.000308835
LYSMD2	2.21686e-13	0.122604	0.269	0.175	5.20784e-09
NGRN	4.96302e-19	0.122328	0.173	0.084	1.16591e-14
LMAN1	4.26232e-08	0.122288	0.321	0.247	0.0010013
MAP3K1	7.05852e-14	0.122191	0.165	0.091	1.65819e-09
RAB30-DT	1.85209e-19	0.120596	0.152	0.069	4.35094e-15
RASGRP1	9.86597e-08	0.120435	0.493	0.409	0.00231771
ARL6IP1	6.26869e-09	0.120196	0.395	0.309	0.000147264
IGFLR1	2.34259e-16	0.12013	0.195	0.107	5.50321e-12
TMBIM4	1.52744e-07	0.11938	0.533	0.464	0.00358827
TPR	4.21725e-07	0.119219	0.532	0.456	0.00990717
SEPTIN2	1.20681e-12	0.119151	0.253	0.163	2.83504e-08
BOD1L1	1.31582e-07	0.11911	0.492	0.412	0.00309112
H2AFZ	5.36203e-09	0.118866	0.598	0.505	0.000125965
ATP6V0E1	9.39263e-09	0.118623	0.746	0.668	0.000220652
STK26	3.86343e-12	0.118564	0.224	0.142	9.07597e-08
TOP1	9.58699e-09	0.118239	0.39	0.302	0.000225218
CCT5	6.23667e-09	0.118042	0.379	0.295	0.000146512
CERT1	3.67749e-20	0.117673	0.157	0.071	8.63916e-16
BDP1	6.44141e-08	0.117661	0.35	0.273	0.00151322
TTC3	5.69395e-08	0.117605	0.658	0.575	0.00133762
SMARCE1	1.54493e-09	0.117526	0.36	0.27	3.62934e-05
HNRNPUL2	6.62802e-10	0.116825	0.229	0.156	1.55705e-05
SMG1	4.0686e-07	0.115966	0.355	0.282	0.00955795
TRIM52	3.48796e-12	0.115651	0.246	0.159	8.19392e-08
PRKDC	1.1612e-08	0.115636	0.423	0.333	0.000272788
UTRN	9.61418e-08	0.115595	0.321	0.247	0.00225856
MRFAP1	2.0693e-09	0.115424	0.454	0.359	4.86121e-05
TASOR2	2.41087e-15	0.114298	0.176	0.094	5.66361e-11
SPN	8.45371e-10	0.112729	0.328	0.239	1.98595e-05
SH3GLB1	8.83923e-10	0.112657	0.238	0.162	2.07651e-05
ATXN7	8.43986e-11	0.112593	0.317	0.224	1.98269e-06
RSBN1L	2.78161e-08	0.112209	0.458	0.371	0.000653457
LARS	2.90214e-09	0.112191	0.371	0.282	6.8177e-05
RPP21	2.75828e-13	0.110887	0.188	0.109	6.47976e-09
MRPL51	2.0812e-07	0.110765	0.389	0.314	0.00488915
PSMB9	3.6648e-07	0.110557	0.603	0.529	0.00860934
LSM8	3.37912e-07	0.110093	0.527	0.45	0.00793823
SNHG1	8.87989e-12	0.109841	0.233	0.148	2.08606e-07
SETD2	1.09797e-08	0.109595	0.288	0.211	0.000257936
ADORA2A	1.71568e-32	0.109081	0.101	0.025	4.03048e-28
GARS-DT	1.65458e-15	0.108781	0.164	0.085	3.88694e-11
IPO7	2.41474e-11	0.107966	0.24	0.157	5.6727e-07
OBI1	5.27676e-24	0.107467	0.104	0.033	1.23962e-19
PNRC2	1.42413e-07	0.107434	0.456	0.374	0.00334558
GTF2I	2.33389e-07	0.107334	0.398	0.321	0.00548278
ARHGAP25	1.18475e-08	0.107298	0.222	0.154	0.000278322
CSNK1A1	4.1573e-07	0.106758	0.519	0.44	0.00976633
ERVK3-1	1.97224e-12	0.106497	0.19	0.113	4.63317e-08
C21orf91	2.89718e-13	0.106374	0.163	0.09	6.80606e-09
ARPP19	2.98498e-09	0.106267	0.245	0.171	7.01231e-05
ZNF770	2.24222e-08	0.106122	0.257	0.185	0.000526743
TMEM204	8.06233e-08	0.106001	0.261	0.192	0.001894
AGGF1	6.73786e-11	0.105947	0.154	0.09	1.58286e-06
APOL6	6.16212e-08	0.105835	0.304	0.229	0.00144761
TNRC6C-AS1	1.54938e-16	0.105668	0.149	0.072	3.63981e-12
ZNF141	2.27151e-09	0.105564	0.206	0.137	5.33623e-05
DPY30	1.76403e-08	0.105398	0.28	0.205	0.000414406
BIRC6	2.61213e-08	0.105367	0.347	0.266	0.000613641
ITGB1	8.99348e-09	0.105354	0.15	0.093	0.000211275
ORAI1	3.55348e-08	0.105294	0.292	0.218	0.000834784
ZFP36L1	3.48285e-07	0.105065	0.511	0.432	0.00818192
SHFL	3.66272e-12	0.104899	0.191	0.114	8.60447e-08
WDR82	3.75069e-07	0.104363	0.438	0.361	0.00881112
AHSA1	2.12828e-07	0.104296	0.298	0.228	0.00499976
STX16	2.2723e-08	0.104295	0.48	0.389	0.000533809
PRKY	1.1242e-14	0.103813	0.169	0.09	2.64098e-10
TNFAIP8	1.56177e-07	0.103105	0.65	0.566	0.00366892
ICAM2	6.67581e-08	0.102465	0.297	0.223	0.00156828
AC245407.2	7.11753e-11	0.102218	0.18	0.109	1.67205e-06
PLSCR3	2.24272e-15	0.102172	0.147	0.074	5.2686e-11
IER2	7.52401e-08	0.10181	0.406	0.322	0.00176754
ZNRD2	2.05137e-22	0.101772	0.117	0.042	4.81908e-18
WIPF1	3.21435e-07	0.101386	0.468	0.384	0.00755115
COA6	9.26108e-11	0.101217	0.183	0.113	2.17561e-06
RPL3	7.02581e-11	0.101206	1	1	1.6505e-06
MOB1A	4.00076e-07	0.101189	0.439	0.357	0.00939857
ZNF433-AS1	2.91321e-12	0.100887	0.164	0.093	6.8437e-08
H3F3A	1.2733e-07	0.100763	0.969	0.962	0.00299124
ATP11B	1.78452e-08	0.100724	0.231	0.162	0.00041922
RAB10	4.47457e-10	0.100671	0.191	0.122	1.05117e-05
SATB1-AS1	1.28667e-14	0.100553	0.147	0.075	3.02263e-10
JPT1	9.12064e-10	0.100346	0.219	0.146	2.14262e-05
NORAD	2.33671e-07	0.10016	0.338	0.263	0.00548941
ZBTB11	2.08241e-09	0.0996791	0.197	0.129	4.89201e-05
DDX23	2.22264e-10	0.0992064	0.204	0.131	5.22142e-06
UBTF	3.09773e-07	0.0978471	0.429	0.347	0.00727718
ASCC3	5.04741e-08	0.0976538	0.175	0.117	0.00118574
SEPTIN11	6.37594e-15	0.097482	0.135	0.065	1.49783e-10
ITPR2	3.01405e-08	0.0968858	0.175	0.116	0.00070806
AC005670.3	1.98394e-14	0.0966936	0.142	0.072	4.66066e-10
CAPRIN1	5.53626e-08	0.0964928	0.239	0.171	0.00130058
CIAO2A	1.54757e-16	0.095797	0.13	0.059	3.63555e-12
CLTA	3.76895e-08	0.0954526	0.319	0.24	0.000885401
C5orf56	1.26512e-12	0.0953256	0.141	0.075	2.97203e-08
SAMD1	2.25839e-08	0.09528	0.205	0.139	0.000530542
LY75	3.83642e-08	0.0950723	0.189	0.127	0.000901251
TIMP1	2.24547e-07	0.0949013	0.246	0.18	0.00527507
GPS2	2.26744e-07	0.0946254	0.309	0.235	0.00532667
AASDHPPT	1.96667e-07	0.0945139	0.191	0.132	0.00462011
CALCOCO2	4.35955e-08	0.0929491	0.247	0.177	0.00102415
HEXD	6.45926e-13	0.0926991	0.148	0.079	1.51741e-08
AC006141.1	2.18566e-13	0.092566	0.101	0.045	5.13456e-09
ABCD2	9.5697e-10	0.0924758	0.159	0.097	2.24811e-05
MRFAP1L1	5.36722e-08	0.0924171	0.256	0.185	0.00126087
EIF1AY	6.92157e-09	0.0919242	0.229	0.157	0.000162602
CWC25	2.17169e-08	0.0917666	0.202	0.137	0.000510174
CDK12	1.94546e-07	0.0915641	0.332	0.255	0.00457027
BMI1	9.67578e-08	0.091424	0.171	0.114	0.00227303
SRCAP	1.24704e-14	0.0908754	0.109	0.049	2.92955e-10
NNT	3.11328e-07	0.0906755	0.171	0.116	0.00731371
EIF4EBP2	3.18238e-08	0.0905846	0.211	0.145	0.000747605
BRD1	1.01118e-07	0.0905843	0.205	0.143	0.00237546
MAPK14	6.9679e-10	0.0903922	0.169	0.104	1.6369e-05
TYW3	7.00834e-08	0.0903181	0.216	0.151	0.0016464
TRANK1	4.0026e-12	0.0899946	0.141	0.076	9.40291e-08
LSM10	1.13519e-07	0.0896329	0.262	0.192	0.00266678
PAXBP1	1.15023e-08	0.0891139	0.194	0.129	0.000270213
IL10RB	6.89471e-12	0.089095	0.118	0.06	1.6197e-07
FAM118A	3.62523e-07	0.0890769	0.272	0.202	0.0085164
TMED5	4.90542e-08	0.0888071	0.176	0.117	0.00115238
NUTM2A-AS1	1.07721e-07	0.0885182	0.216	0.152	0.00253058
RPL13	1.34092e-12	0.0885061	1	1	3.15009e-08
NUP42	6.93167e-14	0.0879892	0.115	0.054	1.62839e-09
FAM153CP	3.41853e-11	0.0878482	0.312	0.212	8.0308e-07
RPS9	9.70926e-08	0.0877991	1	1	0.0022809
RPS2	7.80641e-12	0.0876024	1	1	1.83388e-07
SLC12A6	2.93471e-08	0.087597	0.207	0.141	0.000689422
IER5	5.20546e-08	0.0870291	0.164	0.106	0.00122287
MDFIC	4.20801e-07	0.0867343	0.188	0.131	0.00988546
CDK2AP2	2.07186e-07	0.0866165	0.209	0.147	0.00486721
MRPL27	1.00717e-09	0.0862316	0.17	0.105	2.36604e-05
COPB2	1.59501e-08	0.0860288	0.186	0.123	0.000374701
KDM5B	2.10635e-07	0.0859789	0.159	0.105	0.00494825
LYST	1.47379e-08	0.0856216	0.149	0.093	0.000346223
TM9SF3	3.97841e-07	0.0854288	0.307	0.234	0.00934609
RPS16	4.84059e-08	0.085175	1	1	0.00113715
RILPL2	5.94366e-11	0.0851052	0.155	0.09	1.39629e-06
PNP	5.09e-09	0.0844526	0.151	0.093	0.000119574
NOC3L	1.59524e-08	0.0839239	0.153	0.096	0.000374755
ADSL	1.90699e-07	0.0831924	0.189	0.13	0.00447991
DENND11	1.76835e-09	0.0829409	0.121	0.068	4.15421e-05
HIVEP2	1.54072e-07	0.0817044	0.227	0.161	0.00361946
SIRT1	1.74355e-09	0.0800145	0.127	0.073	4.09595e-05
SP1	2.01941e-07	0.0796276	0.142	0.092	0.00474401
GBP3	2.06334e-09	0.0793282	0.137	0.081	4.84719e-05
SPECC1L	2.42721e-08	0.079075	0.127	0.076	0.000570201
LIMA1	3.30951e-08	0.0775613	0.128	0.077	0.00077747
MRPS28	1.41297e-07	0.0775045	0.143	0.091	0.00331935
COA8	3.03171e-10	0.0771545	0.135	0.076	7.1221e-06
TRIM59	6.11059e-11	0.0770861	0.113	0.059	1.4355e-06
DMAC2L	7.00348e-09	0.0769507	0.13	0.076	0.000164526
CPSF2	2.47737e-07	0.076796	0.154	0.101	0.00581984
TOB2	1.87027e-11	0.0754498	0.11	0.055	4.39364e-07
RWDD3	1.9918e-07	0.0750333	0.179	0.121	0.00467915
GPATCH2	1.97056e-07	0.0747413	0.155	0.102	0.00462925
BCL2A1	2.66119e-07	0.0744098	0.133	0.084	0.00625167
HEIH	2.5535e-08	0.0740102	0.129	0.077	0.000599867
MDP1	3.54299e-12	0.0739759	0.108	0.052	8.32319e-08
RPL9	1.04082e-08	0.0730308	1	1	0.000244509
GIHCG	6.8871e-10	0.0728121	0.12	0.066	1.61792e-05
MT-ND2	2.31354e-09	0.0714023	0.991	0.97	5.43498e-05
HIST1H2AC	3.58468e-09	0.0710962	0.117	0.066	8.42113e-05
TNFAIP8L2	1.43475e-09	0.0706071	0.1	0.052	3.37052e-05
RAD51-AS1	1.17367e-07	0.070436	0.124	0.076	0.00275718
PWWP3A	4.16436e-11	0.0692454	0.105	0.052	9.78291e-07
PCBP1-AS1	8.94205e-08	0.069077	0.13	0.079	0.00210067
ZNF737	3.20773e-08	0.0689965	0.134	0.081	0.000753561
MRTFA	3.68263e-11	0.0688473	0.101	0.05	8.65123e-07
POLR3D	4.23317e-07	0.0679615	0.142	0.092	0.00994457
EIF4EBP3	6.90876e-08	0.0676913	0.115	0.068	0.00162301
ZGPAT	7.74214e-09	0.0654232	0.12	0.069	0.000181878
POP7	2.81493e-07	0.0639572	0.118	0.072	0.00661284
NUAK2	1.20965e-07	0.0638362	0.111	0.065	0.00284171
MTOR	1.07389e-07	0.0634342	0.103	0.059	0.00252279
RAB4B	1.83125e-07	0.0628132	0.112	0.067	0.00430197
OSBPL11	3.53605e-07	0.0605546	0.1	0.058	0.00830688
RPS5	2.56947e-07	-0.0471347	1	1	0.00603619
RPL11	1.25281e-08	-0.0581897	1	1	0.000294309
RPS27A	1.04551e-09	-0.0589308	1	1	2.45611e-05
RPS8	6.37265e-11	-0.0624984	1	1	1.49706e-06
RPS15	1.91454e-11	-0.0675151	1	1	4.49763e-07
AC136475.1	1.07818e-07	-0.0689633	0.06	0.113	0.00253285
RPS12	2.31179e-16	-0.0694114	1	1	5.43085e-12
RPL29	5.2842e-12	-0.0752601	1	1	1.24136e-07
IFRD2	3.31676e-07	-0.0758193	0.084	0.14	0.00779172
AC090948.1	1.6736e-07	-0.0778816	0.06	0.111	0.00393162
RPL5	2.80953e-12	-0.0788555	1	1	6.60014e-08
RPL4	2.69986e-08	-0.0843241	0.997	0.999	0.00063425
MTRNR2L1	2.42807e-07	-0.0901379	0.06	0.11	0.00570402
ADPRM	7.08088e-08	-0.0903404	0.127	0.196	0.00166344
RPSA	6.40393e-13	-0.0926067	1	1	1.50441e-08
PRR5	2.31237e-07	-0.0942148	0.145	0.212	0.00543223
HIPK1-AS1	4.17313e-08	-0.0954829	0.06	0.114	0.000980352
ARRDC2	5.68297e-08	-0.096658	0.107	0.172	0.00133504
CITED4	1.20685e-07	-0.0968458	0.199	0.277	0.00283513
CIAPIN1	3.51611e-08	-0.0983327	0.134	0.205	0.000826005
CERS6	1.40863e-07	-0.0998716	0.13	0.195	0.00330916
TGIF1	7.19854e-11	-0.100457	0.051	0.116	1.69108e-06
ARF5	4.9917e-09	-0.100553	0.118	0.19	0.000117265
SYTL3	1.84557e-08	-0.100995	0.084	0.146	0.000433561
ATP8A1	9.01023e-08	-0.10382	0.171	0.243	0.00211668
RPL8	9.42007e-12	-0.105526	1	1	2.21296e-07
SF3A2	1.38126e-09	-0.106735	0.13	0.207	3.24486e-05
RPL30	3.29281e-29	-0.108123	1	1	7.73546e-25
BIN1	3.95114e-07	-0.109384	0.354	0.434	0.00928203
UQCRB	1.87493e-09	-0.110448	0.979	0.985	4.40458e-05
PGGHG	6.95678e-10	-0.112858	0.135	0.215	1.63429e-05
PABPC1	1.63853e-07	-0.113069	0.983	0.985	0.00384923
FKBP2	6.5253e-14	-0.113073	0.047	0.123	1.53292e-09
AC007952.4	1.34385e-09	-0.113565	0.048	0.105	3.15696e-05
ATP5MG	1.75725e-07	-0.113998	0.939	0.95	0.00412812
AK5	7.96311e-12	-0.114558	0.079	0.157	1.87069e-07
RPS4X	1.29634e-13	-0.115062	1	1	3.04537e-09
DAZAP1	1.44082e-09	-0.119759	0.193	0.279	3.38478e-05
EIF3H	5.87314e-08	-0.120159	0.844	0.881	0.00137972
SMIM27	3.45944e-09	-0.120619	0.211	0.295	8.12692e-05
PET100	3.63857e-08	-0.121346	0.341	0.426	0.000854773
FKBP8	2.54704e-09	-0.122424	0.306	0.4	5.9835e-05
ATP5MC2	1.29711e-08	-0.123292	0.864	0.892	0.000304716
TUBA4A	5.37532e-08	-0.123636	0.353	0.437	0.00126277
ABHD14B	9.63191e-10	-0.123716	0.215	0.303	2.26273e-05
RSL1D1	2.39199e-07	-0.124283	0.597	0.67	0.00561926
SNX9	6.20386e-10	-0.125319	0.139	0.219	1.45741e-05
RGS10	5.50488e-08	-0.1262	0.831	0.871	0.00129321
CD37	1.88717e-07	-0.126433	0.755	0.805	0.00443333
RPL6	3.8083e-26	-0.127212	1	1	8.94646e-22
GPSM3	2.02292e-07	-0.127343	0.714	0.769	0.00475225
RPS13	3.14369e-26	-0.12904	1	1	7.38515e-22
AC114760.2	2.88117e-07	-0.130666	0.173	0.239	0.00676845
TOMM22	9.61088e-10	-0.131143	0.304	0.399	2.25779e-05
AC025164.1	1.53797e-08	-0.131251	0.221	0.302	0.0003613
CUTA	2.11699e-07	-0.13213	0.555	0.622	0.00497323
KLF3	1.17776e-07	-0.133785	0.379	0.457	0.0027668
MYLIP	1.86044e-08	-0.134797	0.192	0.267	0.000437054
PNPLA2	9.76894e-14	-0.134941	0.108	0.202	2.29492e-09
AL445686.2	1.01026e-20	-0.135073	0.02	0.107	2.37331e-16
TAGAP	7.36562e-08	-0.135227	0.303	0.381	0.00173033
GYPC	8.45471e-08	-0.135558	0.738	0.793	0.00198618
ZBTB20	2.96871e-07	-0.136445	0.298	0.375	0.0069741
RASGRP2	3.49815e-09	-0.137147	0.356	0.445	8.21786e-05
LSP1	6.21907e-09	-0.138111	0.474	0.559	0.000146098
ARID5A	1.60234e-12	-0.138251	0.118	0.208	3.76421e-08
ARHGEF1	1.02094e-08	-0.139444	0.468	0.545	0.000239838
IKZF1	1.44805e-07	-0.14002	0.754	0.791	0.00340176
GRAMD1A	1.91822e-11	-0.14108	0.234	0.335	4.50628e-07
GGNBP2	2.44719e-08	-0.141744	0.469	0.553	0.000574894
CORO1A	1.09487e-07	-0.142066	0.854	0.862	0.00257206
SFXN1	2.93395e-07	-0.142141	0.344	0.416	0.00689244
HNRNPL	1.4007e-10	-0.145289	0.256	0.352	3.29052e-06
EIF3F	6.02401e-11	-0.145382	0.831	0.871	1.41516e-06
C19orf66	2.83515e-22	-0.14572	0.024	0.119	6.66034e-18
POLR2C	4.15549e-11	-0.146726	0.234	0.33	9.76208e-07
RNF125	4.2062e-08	-0.147899	0.273	0.349	0.000988121
LENG8	2.09381e-10	-0.147942	0.243	0.333	4.91878e-06
RPS25	5.22072e-42	-0.148061	1	1	1.22645e-37
ARRDC3	1.5123e-09	-0.14824	0.226	0.313	3.55269e-05
PRDX6	3.59663e-10	-0.148282	0.549	0.64	8.4492e-06
RPS24	5.5455e-28	-0.148931	1	1	1.30275e-23
CENPK	2.94467e-16	-0.149551	0.079	0.176	6.91762e-12
RPL14	8.74419e-33	-0.150575	1	1	2.05418e-28
IL32	3.06972e-10	-0.1507	0.974	0.972	7.21138e-06
AC026979.2	4.15462e-13	-0.151178	0.181	0.287	9.76004e-09
TMEM123	4.1607e-07	-0.151335	0.747	0.784	0.00977431
TNFSF8	1.09664e-14	-0.153789	0.116	0.214	2.57623e-10
EEF1D	1.98921e-19	-0.154154	0.995	0.997	4.67306e-15
CRYBG1	7.30686e-10	-0.155582	0.201	0.284	1.71653e-05
BTF3	4.65809e-18	-0.156077	0.985	0.992	1.09428e-13
RPL32	5.87934e-47	-0.156417	1	1	1.38117e-42
HSD17B11	6.9028e-15	-0.157662	0.22	0.338	1.6216e-10
HERPUD1	1.33911e-12	-0.158662	0.168	0.265	3.14583e-08
ATF7IP2	6.65218e-11	-0.158761	0.309	0.408	1.56273e-06
NSA2	5.76249e-11	-0.15885	0.772	0.827	1.35372e-06
MUC20-OT1	6.08985e-24	-0.160336	0.023	0.123	1.43063e-19
SMIM37	9.00354e-25	-0.160789	0.017	0.116	2.11511e-20
EVL	1.76256e-10	-0.161046	0.759	0.82	4.14061e-06
HNRNPA1	1.81454e-13	-0.161861	0.959	0.965	4.26273e-09
IGKC	7.32028e-12	-0.163225	0.134	0.222	1.71968e-07
RETREG1	1.25425e-13	-0.164527	0.228	0.337	2.94649e-09
TROVE2	2.46828e-28	-0.164688	0.018	0.13	5.7985e-24
MCUB	2.02095e-13	-0.165183	0.419	0.538	4.74762e-09
COX6C	4.1598e-14	-0.165646	0.858	0.895	9.7722e-10
CCNI	2.51284e-09	-0.165655	0.869	0.877	5.90317e-05
SELL	3.32527e-08	-0.166687	0.77	0.814	0.000781174
NCBP2-AS2	1.16653e-29	-0.166929	0.023	0.144	2.74041e-25
COX7C	4.0981e-20	-0.166933	0.974	0.988	9.62726e-16
IFI44L	3.55574e-11	-0.167346	0.052	0.117	8.35315e-07
DYNLT1	1.17378e-12	-0.167782	0.208	0.307	2.75744e-08
SATB1	1.22246e-08	-0.168847	0.603	0.666	0.00028718
C19orf24	4.5646e-27	-0.168952	0.026	0.139	1.07232e-22
ATP5ME	3.95912e-12	-0.169608	0.551	0.636	9.30075e-08
EIF3E	6.0985e-14	-0.17123	0.946	0.957	1.43266e-09
NFKBIZ	1.09443e-08	-0.171471	0.345	0.426	0.000257104
ATP5F1E	4.50951e-20	-0.171743	0.975	0.989	1.05938e-15
DDX5	4.41581e-15	-0.173186	0.978	0.984	1.03736e-10
LINC01089	3.10189e-16	-0.175676	0.171	0.286	7.28696e-12
ZBTB16	1.44184e-25	-0.176098	0.014	0.114	3.38717e-21
ZFP36	1.30121e-07	-0.177525	0.335	0.404	0.00305679
VAMP2	1.52798e-10	-0.177898	0.611	0.686	3.58954e-06
FTH1	2.41822e-14	-0.179287	0.95	0.969	5.68089e-10
FAM173A	2.173e-25	-0.17933	0.031	0.141	5.10481e-21
RPL28	1.80965e-54	-0.180073	1	1	4.25123e-50
DSEL	3.8779e-16	-0.181731	0.13	0.238	9.10996e-12
UBALD2	3.45091e-14	-0.18333	0.48	0.592	8.10688e-10
VSIR	1.70882e-15	-0.183479	0.298	0.419	4.01436e-11
PDE4B	7.57119e-13	-0.18575	0.168	0.265	1.77862e-08
SEPT2	3.79678e-30	-0.187189	0.02	0.14	8.91939e-26
MHENCR	3.26926e-16	-0.187518	0.227	0.347	7.68014e-12
CITED2	5.45515e-10	-0.187746	0.238	0.325	1.28152e-05
MALAT1	8.93173e-21	-0.188138	1	1	2.09824e-16
CDC42SE1	1.56399e-11	-0.188459	0.437	0.532	3.67412e-07
RPS15A	1.34207e-56	-0.190111	1	1	3.15278e-52
RPL41	7.22071e-63	-0.192158	1	1	1.69629e-58
FKBP5	3.61929e-09	-0.193726	0.506	0.572	8.50243e-05
TMA7	4.28446e-23	-0.195454	0.943	0.959	1.00651e-18
SF1	9.65717e-18	-0.195869	0.849	0.89	2.26866e-13
LRRC75A	6.18832e-11	-0.196056	0.252	0.342	1.45376e-06
NFKBIA	5.85055e-12	-0.197237	0.523	0.622	1.37441e-07
CD8B	3.64908e-19	-0.201005	0.941	0.961	8.57241e-15
XIST	1.02968e-11	-0.201038	0.157	0.254	2.41893e-07
CARS	1.03423e-16	-0.201061	0.327	0.457	2.42961e-12
UGP2	3.63422e-16	-0.20333	0.343	0.465	8.53751e-12
LY6E	1.49501e-12	-0.203418	0.464	0.557	3.51207e-08
MYC	2.26697e-11	-0.203857	0.364	0.459	5.32556e-07
XBP1	1.5188e-15	-0.20478	0.277	0.395	3.56796e-11
SOCS3	1.08906e-12	-0.205012	0.137	0.227	2.55842e-08
ITK	1.24485e-16	-0.207877	0.384	0.51	2.92441e-12
GABPB1-AS1	2.43082e-11	-0.208749	0.389	0.48	5.71049e-07
LAPTM5	9.38255e-17	-0.208766	0.721	0.783	2.20415e-12
RPL35A	4.96799e-71	-0.215863	1	1	1.16708e-66
ARHGDIB	4.30389e-22	-0.215932	0.945	0.965	1.01107e-17
IL6ST	2.18592e-14	-0.221596	0.426	0.529	5.13517e-10
FOSB	1.78257e-18	-0.224404	0.233	0.37	4.18761e-14
RBM3	1.15796e-18	-0.224846	0.611	0.719	2.72028e-14
SNHG9	4.94242e-20	-0.225502	0.223	0.356	1.16107e-15
CYTIP	6.70731e-16	-0.225533	0.63	0.709	1.57568e-11
TNFAIP3	2.90505e-11	-0.225724	0.396	0.495	6.82454e-07
LIMD2	2.9283e-15	-0.226602	0.792	0.841	6.87917e-11
PIM2	4.79463e-19	-0.22756	0.245	0.376	1.12635e-14
FAM96B	6.97574e-37	-0.228205	0.032	0.181	1.63874e-32
SOCS1	6.87255e-27	-0.229242	0.132	0.282	1.6145e-22
CD3E	2.64295e-28	-0.229493	0.929	0.956	6.20881e-24
RPL22	2.09851e-63	-0.229603	1	1	4.92983e-59
RPL38	1.79628e-44	-0.230635	1	1	4.21982e-40
FXYD5	2.6392e-16	-0.23135	0.734	0.781	6.2e-12
GADD45A	3.21738e-22	-0.235025	0.048	0.155	7.55827e-18
NDUFA3	5.90267e-26	-0.236067	0.397	0.568	1.38666e-21
ACTB	3.71852e-10	-0.236811	0.991	0.984	8.73554e-06
SAMHD1	1.39525e-19	-0.239053	0.515	0.63	3.27773e-15
HLA-C	5.93394e-41	-0.239784	0.993	0.997	1.394e-36
AAK1	1.70489e-19	-0.240012	0.691	0.765	4.00514e-15
CCR7	2.65516e-18	-0.240581	0.798	0.867	6.23751e-14
PIM1	7.38918e-21	-0.251974	0.325	0.466	1.73587e-16
APBA2	8.89132e-24	-0.253772	0.285	0.436	2.08875e-19
CCND3	1.34746e-27	-0.258472	0.564	0.702	3.16546e-23
FOS	1.00233e-16	-0.260565	0.472	0.595	2.35467e-12
FBXO32	7.15515e-25	-0.269734	0.164	0.309	1.68089e-20
C19orf70	1.42555e-41	-0.270227	0.04	0.208	3.34891e-37
C1orf56	4.20086e-19	-0.270812	0.299	0.431	9.86867e-15
EIF3L	7.23386e-27	-0.275383	0.613	0.726	1.69938e-22
LEPROTL1	2.14138e-25	-0.276761	0.767	0.84	5.03053e-21
RPL12	5.28918e-77	-0.27899	1	1	1.24253e-72
SNHG25	1.52978e-26	-0.280413	0.283	0.441	3.59376e-22
EEF1A1	1.65851e-115	-0.282145	1	1	3.89618e-111
TMSB10	2.05687e-52	-0.282936	0.999	1	4.832e-48
CELF2	7.8105e-19	-0.283421	0.566	0.649	1.83484e-14
CD55	3.62778e-23	-0.283761	0.474	0.605	8.52239e-19
JUNB	1.15402e-08	-0.286327	0.738	0.768	0.000271103
KLF9	3.46643e-31	-0.286897	0.22	0.398	8.14333e-27
IFITM1	9.68675e-29	-0.288374	0.203	0.368	2.27561e-24
CXCR4	7.68467e-24	-0.292622	0.801	0.861	1.80528e-19
TXK	7.57508e-31	-0.295179	0.449	0.622	1.77954e-26
RPS21	6.86366e-78	-0.298574	1	1	1.61241e-73
DDIT4	8.90917e-30	-0.300292	0.222	0.391	2.09294e-25
IL7R	5.13606e-27	-0.303415	0.929	0.96	1.20656e-22
MINOS1	2.62193e-49	-0.307954	0.043	0.236	6.15943e-45
DUSP1	2.82669e-11	-0.309947	0.522	0.6	6.64047e-07
CIRBP	8.5006e-37	-0.313641	0.769	0.867	1.99696e-32
ID2	1.08407e-15	-0.328127	0.402	0.514	2.5467e-11
PIK3IP1	1.4665e-38	-0.339493	0.724	0.85	3.4451e-34
RPL36	6.13356e-122	-0.347804	1	1	1.4409e-117
ZFP36L2	9.28945e-36	-0.350439	0.795	0.883	2.18228e-31
KIAA1551	5.1521e-52	-0.362895	0.049	0.255	1.21033e-47
RPL34	2.13844e-151	-0.363319	1	1	5.02363e-147
ETS1	6.92799e-30	-0.365663	0.795	0.837	1.62752e-25
PLCG2	3.36252e-11	-0.377819	0.541	0.353	7.89923e-07
C8orf59	9.20527e-61	-0.378705	0.046	0.274	2.1625e-56
SEPT9	4.72342e-62	-0.380536	0.044	0.275	1.10963e-57
SEPT1	4.54081e-59	-0.391272	0.045	0.265	1.06673e-54
RPS27	2.03391e-136	-0.39614	1	1	4.77805e-132
TOB1	1.0019e-37	-0.408021	0.424	0.601	2.35366e-33
CD69	2.00512e-35	-0.414636	0.463	0.641	4.71042e-31
RPL37A	1.09001e-133	-0.415534	1	1	2.56064e-129
POLR2J3.1	1.17592e-59	-0.415789	0.035	0.253	2.76247e-55
RPL39	2.63763e-157	-0.417363	1	1	6.19633e-153
KLF2	4.60192e-62	-0.419998	0.87	0.947	1.08108e-57
NEAT1	9.24153e-35	-0.422046	0.57	0.718	2.17102e-30
NDFIP1	2.91083e-52	-0.425975	0.646	0.791	6.83811e-48
SARAF	1.07384e-72	-0.430491	0.951	0.981	2.52266e-68
MT-ND3	1.15486e-27	-0.436737	0.991	0.989	2.71299e-23
RPL37	1.64124e-165	-0.443877	1	1	3.85561e-161
CTSW	3.40217e-63	-0.453957	0.256	0.521	7.99239e-59
C6orf48	4.66926e-71	-0.470552	0.056	0.317	1.0969e-66
RPS28	7.82014e-182	-0.473356	1	1	1.83711e-177
RPS29	3.19425e-103	-0.478101	1	1	7.50394e-99
RARRES3	9.9294e-80	-0.482482	0.055	0.338	2.33262e-75
SEPT7	7.45734e-84	-0.53142	0.059	0.357	1.75188e-79
SEPT6	6.82881e-86	-0.561171	0.053	0.351	1.60422e-81
TSC22D3	1.58541e-89	-0.653478	0.763	0.899	3.72444e-85
TXNIP	1.58095e-117	-0.706706	0.994	0.996	3.71397e-113
AES	4.23853e-125	-1.02719	0.07	0.462	9.95716e-121

## Sheet: naiveCD4T_PDDMvsH
	p_val	avg_log2FC	pct.1	pct.2	p_val_adj
HBB	0	2.47788	0.155	0.014	0
RPS17	0	1.02035	0.979	0.754	0
RPL17	0	0.839234	0.98	0.815	0
GAS5	0	0.778588	0.803	0.441	0
SNHG5	0	0.773568	0.721	0.38	0
EEF1G	0	0.757746	0.829	0.468	0
RPL27A	0	0.715707	1	0.998	0
MTRNR2L12	0	0.570258	0.82	0.475	0
MT-ND5	0	0.569744	0.96	0.859	0
SNHG29	0	0.559217	0.784	0.436	0
CRIP1	0	0.554996	0.669	0.431	0
SNHG6	0	0.535739	0.759	0.42	0
NME2	0	0.46785	0.638	0.347	0
LIME1	0	0.466209	0.588	0.304	0
HIST1H4C	9.03455e-276	0.463395	0.713	0.52	2.1224e-271
RPL13A	0	0.456399	1	1	0
PCED1B-AS1	0	0.452565	0.72	0.407	0
TLE5	0	0.447459	0.722	0.403	0
RPS20	0	0.444594	1	1	0
SEPTIN7	0	0.434308	0.613	0.323	0
SNHG32	0	0.426915	0.613	0.327	0
S100A4	8.57275e-151	0.421942	0.706	0.577	2.01391e-146
RPL36A	0	0.417712	0.998	0.954	0
RPS11	0	0.40865	1	1	0
PLAAT4	0	0.403928	0.519	0.257	0
TOMM6	0	0.396841	0.532	0.261	0
MICOS10	0	0.385369	0.458	0.208	0
MIF	4.68745e-266	0.371016	0.823	0.64	1.10118e-261
RPL23A	0	0.369116	1	1	0
GIMAP7	4.21839e-270	0.368685	0.961	0.892	9.90985e-266
GABARAP	6.06833e-301	0.364795	0.537	0.287	1.42557e-296
RPL27	0	0.361622	1	1	0
GIMAP5	1.70875e-254	0.357345	0.487	0.273	4.0142e-250
SEPTIN6	4.25087e-285	0.356484	0.546	0.292	9.98614e-281
RPL23	0	0.345989	1	0.999	0
RNASEK	1.34975e-263	0.345975	0.538	0.307	3.17082e-259
RESF1	5.01473e-253	0.34516	0.517	0.278	1.17806e-248
HIST1H1D	2.22407e-241	0.339472	0.426	0.218	5.22479e-237
RPS18	0	0.330577	1	1	0
TMSB4X	0	0.326458	1	1	0
LINC01578	1.50083e-204	0.31843	0.577	0.344	3.52576e-200
POLR2J3	5.09988e-180	0.315058	0.422	0.241	1.19806e-175
HIST1H1E	4.08307e-274	0.30874	0.288	0.108	9.59194e-270
SEPTIN9	4.01516e-231	0.308588	0.452	0.24	9.43243e-227
RPL31	0	0.294836	1	0.998	0
HSP90AA1	3.48759e-149	0.288562	0.902	0.827	8.19306e-145
HIST1H1C	2.99134e-234	0.287449	0.302	0.129	7.02726e-230
NAP1L1	1.8537e-158	0.283793	0.92	0.844	4.35472e-154
MT-ND1	9.63728e-171	0.282391	0.986	0.976	2.26399e-166
NDUFA13	1.68137e-177	0.275455	0.632	0.446	3.94989e-173
RPL15	0	0.268776	1	1	0
RBIS	7.85267e-191	0.265121	0.394	0.211	1.84475e-186
AHNAK	1.26672e-130	0.264837	0.336	0.197	2.97577e-126
LINC-PINT	6.39723e-189	0.261224	0.359	0.183	1.50284e-184
BCL11B	2.79568e-125	0.259954	0.882	0.787	6.56762e-121
LCP1	2.50371e-116	0.2552	0.583	0.445	5.88171e-112
CIAO2B	2.52526e-272	0.255186	0.273	0.097	5.93233e-268
ATP6V0C	1.34578e-188	0.253419	0.34	0.171	3.1615e-184
SLFN5	7.17333e-97	0.25041	0.62	0.496	1.68516e-92
SNHG8	2.64972e-86	0.248157	0.794	0.719	6.22472e-82
EVI2A	2.89881e-142	0.246758	0.392	0.238	6.80989e-138
EIF4A1	2.9373e-107	0.246372	0.584	0.445	6.90031e-103
SESN3	7.3642e-92	0.246114	0.434	0.311	1.73e-87
RPS10	5.11658e-66	0.245333	0.995	0.987	1.20199e-61
SNHG14	2.78419e-144	0.245116	0.332	0.181	6.54061e-140
PTPRC	2.25973e-144	0.24504	0.981	0.949	5.30856e-140
S1PR4	1.05339e-129	0.244643	0.471	0.319	2.47462e-125
SYNE2	3.13781e-95	0.243946	0.475	0.343	7.37134e-91
S100A6	1.03701e-106	0.243131	0.897	0.826	2.43615e-102
ZFAS1	1.02149e-113	0.242946	0.91	0.851	2.39968e-109
TRAPPC5	7.26483e-187	0.240442	0.328	0.162	1.70665e-182
RPL26	0	0.238582	1	1	0
RPL7	4.01505e-294	0.236356	1	1	9.43216e-290
UBE2V1	1.14439e-153	0.236143	0.395	0.23	2.6884e-149
ARPC1B	3.0295e-98	0.234192	0.637	0.512	7.11689e-94
CALM1	4.86064e-127	0.233509	0.974	0.955	1.14186e-122
GIMAP4	1.35583e-89	0.224434	0.776	0.671	3.18513e-85
KRTCAP2	2.90059e-118	0.223716	0.58	0.429	6.81407e-114
KMT2A	4.18513e-83	0.22265	0.596	0.48	9.83171e-79
RPL3	2.01e-278	0.221435	1	1	4.7219e-274
LTB	4.1952e-79	0.221041	0.984	0.964	9.85537e-75
OIP5-AS1	3.85854e-169	0.220231	0.29	0.138	9.06448e-165
ITGA4	3.87219e-74	0.216622	0.421	0.307	9.09654e-70
INPP4B	5.1593e-85	0.21599	0.451	0.33	1.21202e-80
RPLP1	9.89955e-199	0.215918	1	1	2.3256e-194
MICOS13	1.79939e-164	0.215702	0.288	0.139	4.22712e-160
HIST2H2AC	1.30883e-238	0.215513	0.201	0.062	3.07471e-234
S100A11	1.17406e-86	0.214335	0.475	0.347	2.7581e-82
PSMB10	1.46709e-118	0.213099	0.416	0.271	3.44649e-114
SEPTIN1	1.19421e-130	0.212648	0.312	0.172	2.80543e-126
TMEM35B	8.71557e-205	0.210728	0.222	0.082	2.04746e-200
RPS16	2.23813e-233	0.209451	1	1	5.25781e-229
MACF1	1.04571e-89	0.207857	0.43	0.304	2.45659e-85
MRPS24	8.31539e-143	0.206232	0.318	0.171	1.95345e-138
RPL35	5.02132e-168	0.2057	1	1	1.17961e-163
RPS6	4.82415e-270	0.204643	1	1	1.13329e-265
POLD4	3.79433e-116	0.203345	0.318	0.187	8.91363e-112
EMP3	3.13807e-82	0.200971	0.774	0.671	7.37194e-78
PIK3R1	1.70717e-77	0.200013	0.579	0.462	4.01049e-73
RAPGEF6	4.16622e-86	0.197586	0.406	0.283	9.7873e-82
SRSF5	5.91959e-105	0.19609	0.968	0.926	1.39063e-100
MTPN	1.57099e-89	0.196021	0.471	0.342	3.69057e-85
MBNL1	1.55431e-72	0.194462	0.834	0.761	3.65137e-68
MT-ATP6	5.6792e-143	0.193326	0.994	0.992	1.33416e-138
TOMM5	2.28668e-112	0.19283	0.344	0.21	5.37188e-108
MT-ND6	1.98431e-88	0.191468	0.383	0.258	4.66154e-84
C18orf32	6.90967e-124	0.189256	0.293	0.161	1.62322e-119
SNHG16	3.88755e-113	0.188039	0.282	0.156	9.13263e-109
MYL6	4.47718e-76	0.18733	0.9	0.845	1.05178e-71
PRKCQ-AS1	5.13565e-144	0.185912	0.662	0.408	1.20647e-139
RPS19	1.65778e-177	0.184469	1	1	3.89447e-173
RPL9	2.16903e-256	0.182052	1	1	5.09548e-252
CD48	6.05326e-86	0.181982	0.968	0.934	1.42203e-81
ATP6V0E1	8.99038e-74	0.180711	0.717	0.616	2.11202e-69
ZNF217	2.04711e-113	0.180625	0.253	0.135	4.80906e-109
CCND2	4.15169e-63	0.180354	0.378	0.278	9.75315e-59
ANKRD12	2.27805e-48	0.179155	0.775	0.709	5.3516e-44
NDUFA7	1.70476e-119	0.177407	0.238	0.121	4.00483e-115
OSBPL8	3.84817e-61	0.173274	0.448	0.345	9.04012e-57
LPIN2	1.39125e-60	0.171259	0.38	0.28	3.26834e-56
RPLP2	2.81298e-155	0.16956	1	1	6.60825e-151
EMB	3.70471e-65	0.168912	0.404	0.298	8.70311e-61
HNRNPC	7.8963e-50	0.168113	0.722	0.651	1.855e-45
EGLN2	6.67219e-146	0.167098	0.198	0.082	1.56743e-141
RPL21	1.44887e-143	0.166116	1	1	3.40369e-139
BPTF	8.0289e-49	0.165993	0.526	0.436	1.88615e-44
PSMA7	5.33245e-56	0.165574	0.67	0.577	1.2527e-51
PNRC2	5.26635e-58	0.164184	0.449	0.348	1.23717e-53
HINT1	1.43983e-56	0.161581	0.957	0.931	3.38245e-52
RPS4Y1	3.17408e-25	0.161519	0.601	0.525	7.45655e-21
ATM	2.40206e-44	0.161253	0.797	0.741	5.64292e-40
FAM153CP	2.65268e-86	0.161072	0.303	0.185	6.23167e-82
HP1BP3	9.28064e-48	0.161053	0.619	0.532	2.18021e-43
ANKHD1	7.22308e-87	0.16041	0.257	0.151	1.69685e-82
FAM174C	3.85014e-111	0.160002	0.212	0.104	9.04476e-107
DANCR	9.48066e-86	0.159857	0.251	0.146	2.2272e-81
YWHAZ	1.22892e-46	0.159542	0.712	0.643	2.88698e-42
RBM4	1.37803e-61	0.159476	0.43	0.326	3.23726e-57
RBM27	1.56787e-76	0.159438	0.264	0.163	3.68323e-72
TLN1	1.36716e-59	0.159257	0.408	0.305	3.21173e-55
RPS14	3.10213e-150	0.15831	1	1	7.28752e-146
DYNLL1	1.55434e-61	0.157988	0.387	0.283	3.65146e-57
TUG1	2.25316e-104	0.157653	0.217	0.11	5.29313e-100
FAM107B	1.73406e-45	0.157626	0.669	0.589	4.07366e-41
SRSF3	6.59424e-47	0.157179	0.668	0.589	1.54912e-42
USP10	4.18761e-56	0.157148	0.244	0.162	9.83754e-52
PAGR1	1.34139e-150	0.156347	0.168	0.062	3.1512e-146
H3F3A	1.32777e-63	0.156265	0.979	0.96	3.11919e-59
GIMAP1	1.87172e-47	0.156247	0.694	0.608	4.39704e-43
UBA52	1.31917e-106	0.155953	1	1	3.09899e-102
TPR	3.01373e-39	0.155662	0.593	0.511	7.07985e-35
RPS9	1.49062e-120	0.154712	1	1	3.50178e-116
ATRX	3.52847e-39	0.154092	0.579	0.503	8.28907e-35
TASOR	9.10089e-108	0.153858	0.202	0.098	2.13798e-103
RO60	1.53517e-97	0.153501	0.213	0.11	3.60642e-93
RPS2	2.67099e-156	0.153445	1	1	6.27468e-152
HSPE1	4.9345e-51	0.15336	0.561	0.467	1.15921e-46
PRKDC	3.79773e-50	0.153019	0.374	0.285	8.92163e-46
C1orf162	1.28054e-39	0.152946	0.483	0.399	3.00826e-35
TSHZ2	1.31821e-41	0.149084	0.493	0.401	3.09674e-37
ARL5A	2.20861e-83	0.149067	0.235	0.136	5.18847e-79
TOMM7	1.81635e-50	0.148902	0.99	0.987	4.26697e-46
OAZ1	7.06014e-49	0.148514	0.886	0.842	1.65857e-44
WNK1	4.36122e-49	0.147612	0.409	0.317	1.02454e-44
LINC00342	3.41148e-81	0.147111	0.196	0.106	8.01425e-77
CYLD	1.39533e-39	0.147022	0.614	0.533	3.27791e-35
HNRNPU	5.8999e-38	0.146465	0.763	0.705	1.386e-33
BTG2	3.39563e-30	0.146402	0.527	0.459	7.97702e-26
MTLN	9.87918e-116	0.146239	0.165	0.07	2.32082e-111
RPS3	4.15164e-82	0.146155	1	1	9.75304e-78
ANXA1	1.17023e-19	0.145565	0.537	0.483	2.7491e-15
NOP10	6.66177e-59	0.145554	0.439	0.332	1.56498e-54
CHD4	7.00642e-50	0.145547	0.302	0.216	1.64595e-45
SPN	7.97319e-52	0.145483	0.321	0.231	1.87306e-47
RAD50	1.45228e-84	0.145153	0.181	0.093	3.41171e-80
PSMA6	2.60126e-73	0.14492	0.283	0.18	6.11089e-69
RPL13	2.14022e-161	0.14465	1	1	5.02781e-157
ERAP2	1.31929e-43	0.143597	0.332	0.25	3.09927e-39
PSMA2	2.72895e-57	0.143438	0.403	0.301	6.41085e-53
ATXN7	1.78879e-72	0.142665	0.271	0.169	4.20223e-68
NGRN	3.14234e-125	0.142429	0.164	0.066	7.38198e-121
VIM	1.04318e-32	0.142405	0.929	0.909	2.45064e-28
HMGN4	3.94415e-93	0.141937	0.202	0.104	9.26559e-89
RPLP0	1.44998e-65	0.141884	0.999	0.999	3.4063e-61
C17orf49	1.18471e-73	0.141855	0.21	0.121	2.78312e-69
NDUFA4	9.17211e-46	0.14148	0.82	0.762	2.15471e-41
TPT1	3.02529e-106	0.14118	1	1	7.10701e-102
CCDC18-AS1	6.03155e-63	0.14118	0.275	0.178	1.41693e-58
DNAJA1	1.82639e-45	0.140449	0.419	0.329	4.29055e-41
APBB1IP	1.04248e-44	0.140381	0.505	0.415	2.44899e-40
MSN	1.9098e-39	0.140048	0.522	0.438	4.4865e-35
PSMA5	2.3418e-52	0.139458	0.381	0.285	5.50137e-48
CHD3	1.8683e-37	0.139285	0.439	0.358	4.38901e-33
YWHAB	3.73192e-43	0.139039	0.8	0.73	8.76702e-39
RAB5IF	2.15263e-73	0.138955	0.242	0.147	5.05696e-69
SH3BGRL3	1.01922e-45	0.138858	0.887	0.833	2.39434e-41
CAST	6.13012e-39	0.138675	0.425	0.341	1.44009e-34
RPL36AL	2.62928e-51	0.138662	0.961	0.937	6.1767e-47
NUFIP2	1.35759e-44	0.138539	0.344	0.259	3.18926e-40
GLS	9.72381e-44	0.137921	0.434	0.346	2.28432e-39
SLC38A1	1.35503e-34	0.137549	0.554	0.484	3.18324e-30
KLF13	8.48269e-39	0.137066	0.498	0.415	1.99275e-34
SELENOH	2.02643e-37	0.13696	0.657	0.588	4.76048e-33
SOD1	1.29589e-42	0.136606	0.814	0.756	3.04431e-38
PTBP3	4.46168e-43	0.136406	0.33	0.248	1.04814e-38
STX16	6.03863e-41	0.135925	0.432	0.346	1.41859e-36
CD3D	3.99981e-42	0.135455	0.93	0.91	9.39634e-38
PRPF4B	1.46235e-39	0.135442	0.449	0.364	3.43536e-35
FNBP1	5.47405e-37	0.135239	0.536	0.457	1.28596e-32
MORC3	6.83545e-49	0.135232	0.317	0.23	1.60578e-44
CDV3	1.61905e-38	0.134634	0.494	0.412	3.80348e-34
SPTBN1	4.42883e-44	0.134385	0.355	0.269	1.04042e-39
DEK	1.00784e-33	0.134158	0.536	0.461	2.36761e-29
APOL6	4.17868e-49	0.134057	0.296	0.211	9.81656e-45
ARHGEF18	3.76512e-98	0.133772	0.161	0.073	8.84502e-94
CHORDC1	4.60834e-60	0.1337	0.272	0.18	1.08259e-55
SMARCA5	1.88808e-40	0.133383	0.344	0.264	4.43549e-36
YME1L1	1.2891e-38	0.13284	0.438	0.353	3.02836e-34
ATR	2.02174e-66	0.132197	0.21	0.124	4.74948e-62
HCP5	1.70593e-148	0.131903	0.123	0.035	4.00757e-144
LINC00402	3.29903e-60	0.131739	0.201	0.122	7.75009e-56
DDX3Y	5.12532e-39	0.131719	0.236	0.167	1.20404e-34
GNG10	1.99078e-91	0.130935	0.179	0.088	4.67674e-87
EIF4A2	1.33671e-36	0.13075	0.828	0.773	3.14021e-32
EIF4G2	1.85607e-36	0.130601	0.54	0.463	4.36028e-32
TTC3	6.80574e-28	0.130528	0.59	0.524	1.5988e-23
AC008875.3	3.35345e-80	0.130347	0.186	0.098	7.87792e-76
RPP21	1.25606e-80	0.130087	0.194	0.104	2.95074e-76
KCNQ1OT1	1.64932e-37	0.129639	0.196	0.133	3.87458e-33
SNHG3	2.35198e-58	0.128881	0.249	0.16	5.52527e-54
MYH9	9.85868e-36	0.128763	0.559	0.48	2.316e-31
RPL24	1.37577e-87	0.128452	1	1	3.23196e-83
GBP5	2.19113e-47	0.128233	0.206	0.134	5.1474e-43
TOP1	6.27454e-44	0.128166	0.343	0.257	1.47402e-39
ITGB1	9.59728e-38	0.128159	0.188	0.126	2.25459e-33
UBL5	4.47318e-35	0.127913	0.713	0.649	1.05084e-30
PRKY	1.87515e-84	0.127372	0.152	0.072	4.40509e-80
CHD2	1.56188e-32	0.127205	0.494	0.418	3.66917e-28
ROCK1	4.98053e-30	0.127177	0.42	0.35	1.17003e-25
CHURC1	8.95896e-32	0.12666	0.663	0.594	2.10464e-27
PPP1R12A	1.27442e-35	0.126587	0.413	0.333	2.99388e-31
CASP8AP2	1.31626e-48	0.126563	0.243	0.164	3.09215e-44
SMG1	3.24541e-38	0.125843	0.345	0.267	7.62411e-34
VAMP8	8.70889e-37	0.125842	0.562	0.483	2.04589e-32
LARS	6.42358e-38	0.12584	0.314	0.238	1.50903e-33
BST2	5.93629e-42	0.125634	0.368	0.284	1.39455e-37
MPHOSPH8	3.44245e-28	0.12562	0.694	0.637	8.08699e-24
IKZF3	3.62605e-34	0.124973	0.31	0.239	8.51831e-30
LNPEP	2.35991e-33	0.124888	0.428	0.352	5.5439e-29
RPL10A	2.55919e-55	0.124888	1	1	6.01204e-51
GOLGA4	1.20084e-29	0.124648	0.374	0.304	2.821e-25
ACTR2	4.82018e-36	0.12434	0.592	0.508	1.13236e-31
SEPTIN2	8.83718e-66	0.123773	0.211	0.125	2.07603e-61
KLF6	5.36637e-24	0.123345	0.631	0.564	1.26067e-19
EVI2B	5.26479e-28	0.123131	0.527	0.458	1.2368e-23
PRRC2C	4.31222e-28	0.122954	0.738	0.686	1.01303e-23
GBP4	9.89856e-39	0.122857	0.234	0.165	2.32537e-34
HIST1H3D	1.19838e-143	0.122419	0.107	0.028	2.81524e-139
NDUFB3	2.30823e-36	0.121734	0.39	0.311	5.42249e-32
CEP350	1.57732e-35	0.121181	0.329	0.253	3.70545e-31
TASOR2	3.68932e-88	0.120919	0.151	0.07	8.66694e-84
G3BP1	1.57373e-32	0.120895	0.373	0.3	3.69701e-28
TUT4	2.49805e-31	0.120571	0.441	0.367	5.86841e-27
COX16	6.23441e-59	0.120522	0.217	0.135	1.46459e-54
EIF3A	6.19684e-30	0.12046	0.438	0.364	1.45576e-25
USP9Y	1.24629e-64	0.120443	0.181	0.102	2.92779e-60
ID3	2.00455e-88	0.119906	0.145	0.065	4.70908e-84
SETX	1.02514e-37	0.119666	0.276	0.203	2.40826e-33
RPL38	1.60747e-54	0.119603	1	1	3.77628e-50
HSPD1	4.3026e-28	0.119564	0.49	0.42	1.01077e-23
SMC3	7.53303e-36	0.119501	0.316	0.242	1.76966e-31
RSBN1	3.04447e-37	0.119437	0.381	0.299	7.15206e-33
SF3B5	5.80241e-36	0.119153	0.512	0.431	1.3631e-31
TMEM161B-AS1	3.28852e-38	0.119106	0.237	0.167	7.72539e-34
NSD3	9.96698e-28	0.119073	0.611	0.546	2.34144e-23
PLSCR3	4.84147e-84	0.118942	0.153	0.073	1.13736e-79
MAP3K1	1.25343e-38	0.118535	0.267	0.193	2.94456e-34
RNF213	6.73229e-31	0.118529	0.594	0.522	1.58155e-26
ATF7IP	8.76186e-34	0.1182	0.348	0.273	2.05834e-29
KAT6A	1.34874e-32	0.118103	0.389	0.315	3.16847e-28
ARL6IP1	5.36371e-35	0.117977	0.359	0.282	1.26004e-30
CD46	1.13513e-35	0.117918	0.383	0.305	2.66664e-31
TAF7	1.4916e-26	0.117909	0.509	0.446	3.50408e-22
BDP1	4.38692e-31	0.117748	0.324	0.254	1.03058e-26
CLIC1	4.51017e-31	0.117709	0.409	0.335	1.05953e-26
RPL7A	5.44174e-74	0.117442	1	1	1.27837e-69
PAG1	9.86836e-26	0.117423	0.405	0.342	2.31828e-21
ST6GAL1	6.73513e-42	0.117156	0.289	0.211	1.58222e-37
ICAM2	5.87773e-41	0.116451	0.363	0.278	1.3808e-36
PLAC8	1.51949e-29	0.116187	0.643	0.573	3.56958e-25
PSMB9	4.20702e-30	0.116118	0.559	0.489	9.88313e-26
EIF2S2	3.23473e-24	0.115985	0.491	0.428	7.59904e-20
ATXN7L3B	4.31578e-32	0.115962	0.386	0.311	1.01386e-27
SPTAN1	1.7001e-36	0.115302	0.304	0.23	3.99388e-32
PSMD9	4.30548e-59	0.115196	0.227	0.142	1.01144e-54
GARS-DT	3.78109e-67	0.115052	0.152	0.079	8.88253e-63
EEF1B2	1.30991e-43	0.115037	0.999	0.998	3.07725e-39
NDUFB2	2.69748e-32	0.115012	0.578	0.5	6.33691e-28
NOL7	1.32152e-29	0.114973	0.48	0.407	3.1045e-25
MAT2B	6.91459e-32	0.114526	0.356	0.282	1.62437e-27
TMBIM4	3.9692e-29	0.11386	0.52	0.447	9.32444e-25
RSBN1L	7.02173e-34	0.113798	0.428	0.348	1.64954e-29
FBL	1.18147e-28	0.113466	0.547	0.475	2.77551e-24
WAC	7.35419e-30	0.113212	0.405	0.334	1.72765e-25
PLP2	2.93557e-31	0.113123	0.4	0.325	6.89625e-27
MTDH	3.15816e-22	0.112921	0.582	0.526	7.41915e-18
CALM2	2.02492e-26	0.112882	0.719	0.662	4.75695e-22
TGOLN2	1.7925e-27	0.112692	0.532	0.463	4.21095e-23
TAB2	2.08409e-36	0.112647	0.257	0.188	4.89595e-32
SORL1	1.78369e-21	0.112478	0.5	0.445	4.19026e-17
SARNP	3.84072e-65	0.112399	0.179	0.101	9.02262e-61
CSNK1A1	1.55112e-31	0.112338	0.47	0.393	3.6439e-27
TRMT112	5.1138e-31	0.11214	0.573	0.497	1.20133e-26
LBH	4.25263e-22	0.112134	0.634	0.576	9.99027e-18
AKAP13	1.09354e-25	0.111826	0.536	0.471	2.56894e-21
HSP90B1	7.24862e-24	0.111806	0.527	0.462	1.70285e-19
NCBP2AS2	2.16073e-59	0.111673	0.221	0.136	5.07599e-55
DDX39B	2.11746e-34	0.111532	0.377	0.298	4.97435e-30
H2AFZ	7.75533e-28	0.111122	0.578	0.506	1.82188e-23
TIMP1	1.20762e-31	0.110911	0.257	0.192	2.83693e-27
HELB	4.40813e-28	0.110828	0.324	0.258	1.03556e-23
AC008555.4	5.59194e-65	0.110728	0.174	0.096	1.31366e-60
ITGB2	1.94378e-20	0.110693	0.532	0.478	4.56634e-16
CBL	2.88618e-37	0.110539	0.242	0.173	6.7802e-33
VPS4B	6.03603e-29	0.110275	0.299	0.235	1.41798e-24
PCM1	5.66683e-24	0.110137	0.445	0.38	1.33125e-19
DHX36	3.10849e-26	0.109809	0.413	0.346	7.30246e-22
BCLAF1	1.11085e-22	0.109768	0.552	0.492	2.60961e-18
CCNL1	2.62454e-26	0.109703	0.65	0.579	6.16556e-22
SERBP1	3.19839e-27	0.109406	0.704	0.641	7.51365e-23
SSB	4.27505e-23	0.108194	0.505	0.443	1.00429e-18
FTX	2.90095e-23	0.108098	0.375	0.312	6.81492e-19
ZFP36L1	4.3013e-30	0.107832	0.494	0.414	1.01046e-25
RPL18	6.32008e-60	0.107614	1	1	1.48471e-55
DDX46	1.67599e-29	0.107397	0.493	0.416	3.93723e-25
GBP2	1.22811e-26	0.10738	0.298	0.235	2.88507e-22
PDE7A	1.17194e-27	0.107304	0.451	0.379	2.75313e-23
DMAC1	2.96903e-31	0.107207	0.273	0.207	6.97485e-27
TMPO	8.68306e-27	0.107192	0.414	0.345	2.03982e-22
RASGRP1	2.5247e-24	0.107004	0.494	0.429	5.93103e-20
XPO1	3.72834e-31	0.106471	0.311	0.242	8.75862e-27
PAK2	4.62421e-24	0.106346	0.438	0.376	1.08632e-19
SCAF11	1.45782e-20	0.106295	0.573	0.518	3.42472e-16
HIVEP2	2.64759e-34	0.106209	0.236	0.17	6.21973e-30
MRPL51	3.20939e-30	0.105358	0.344	0.274	7.5395e-26
DIAPH1	6.90162e-28	0.105005	0.304	0.24	1.62133e-23
LSM8	6.95155e-22	0.104977	0.471	0.412	1.63306e-17
TRIP11	4.12469e-24	0.104841	0.258	0.202	9.68971e-20
GPR174	1.23951e-47	0.104535	0.169	0.103	2.91186e-43
GIMAP2	4.59002e-24	0.10448	0.433	0.369	1.07829e-19
CHCHD1	4.38507e-47	0.104261	0.208	0.135	1.03014e-42
KIF2A	2.09011e-25	0.104117	0.44	0.373	4.91008e-21
RNASET2	1.37495e-22	0.103925	0.6	0.54	3.23004e-18
PAFAH1B1	1.3535e-32	0.103899	0.281	0.212	3.17963e-28
AC245407.2	3.56148e-53	0.103765	0.168	0.097	8.36663e-49
STAG2	1.03283e-23	0.103753	0.386	0.325	2.42632e-19
SNRPE	3.92701e-26	0.10331	0.443	0.374	9.22534e-22
IER2	2.74238e-20	0.103307	0.413	0.353	6.44241e-16
ARL14EP	8.37047e-32	0.103177	0.253	0.188	1.96639e-27
MRPS33	4.4695e-28	0.103021	0.323	0.256	1.04997e-23
PSIP1	5.61536e-20	0.102944	0.671	0.619	1.31916e-15
NDUFB4	4.10659e-22	0.102781	0.54	0.48	9.64721e-18
IQGAP1	5.87121e-29	0.102692	0.353	0.282	1.37926e-24
BOD1L1	1.97848e-20	0.102614	0.455	0.397	4.64785e-16
MYCBP2	6.12562e-20	0.102548	0.552	0.494	1.43903e-15
PCBP1	3.97748e-25	0.102296	0.707	0.646	9.3439e-21
MIER1	9.35508e-24	0.102113	0.386	0.323	2.19769e-19
RAB30-DT	5.49696e-66	0.102081	0.133	0.066	1.29135e-61
NPAT	1.22267e-28	0.102045	0.227	0.169	2.8723e-24
GPR183	6.92761e-22	0.101718	0.456	0.39	1.62743e-17
WIPF1	6.30053e-25	0.101355	0.422	0.355	1.48012e-20
TAPBP	4.88191e-19	0.100903	0.528	0.473	1.14686e-14
KMT2C	1.13161e-21	0.100365	0.313	0.257	2.65837e-17
YTHDC1	1.18309e-20	0.100359	0.43	0.372	2.77932e-16
CAPRIN1	8.69854e-37	0.100284	0.216	0.15	2.04346e-32
RAD51-AS1	3.08766e-68	0.100228	0.14	0.069	7.25353e-64
ETNK1	2.10386e-31	0.100224	0.229	0.167	4.94238e-27
SPEN	1.70272e-30	0.100185	0.229	0.168	4.00003e-26
DOCK10	1.16611e-25	0.100113	0.32	0.257	2.73942e-21
RIF1	2.2236e-26	0.0999307	0.26	0.201	5.22369e-22
PPP2R5C	3.36691e-22	0.0995661	0.606	0.543	7.90955e-18
ERCC5	3.93338e-44	0.099439	0.175	0.109	9.24029e-40
SPCS3	8.6673e-25	0.0989602	0.337	0.274	2.03612e-20
CD2	2.33804e-18	0.098956	0.704	0.662	5.49253e-14
DBI	8.49671e-24	0.0988376	0.433	0.37	1.99605e-19
AGGF1	3.00615e-50	0.0984919	0.141	0.079	7.06205e-46
WDR82	6.35308e-22	0.0983789	0.378	0.32	1.49247e-17
RSRC2	9.41323e-21	0.0980883	0.438	0.379	2.21136e-16
TNFSF10	1.22532e-30	0.098011	0.263	0.197	2.87853e-26
MRFAP1	1.11104e-22	0.0979617	0.385	0.324	2.61005e-18
SYNRG	2.10159e-23	0.0975748	0.383	0.321	4.93706e-19
YY1	4.40743e-19	0.097552	0.495	0.439	1.03539e-14
SEM1	5.80958e-24	0.0974156	0.427	0.362	1.36479e-19
OST4	2.27803e-15	0.0973469	0.858	0.842	5.35154e-11
APRT	6.08406e-24	0.0973224	0.798	0.749	1.42927e-19
WWP1	1.56967e-24	0.0967821	0.281	0.222	3.68748e-20
SON	1.67756e-19	0.0967821	0.838	0.814	3.94093e-15
SAMD1	1.32791e-35	0.0962991	0.191	0.13	3.11952e-31
CNPY2	3.27769e-28	0.0962673	0.319	0.252	7.69994e-24
HSPH1	5.66978e-32	0.0960917	0.211	0.149	1.33194e-27
LAMTOR4	5.25262e-19	0.0960399	0.627	0.577	1.23395e-14
SMARCE1	9.50549e-29	0.0960224	0.283	0.217	2.23303e-24
EIF4E3	2.34116e-42	0.095967	0.173	0.11	5.49986e-38
CERT1	2.02925e-61	0.0957768	0.121	0.059	4.76711e-57
TCF7	6.69691e-17	0.0957233	0.876	0.851	1.57324e-12
RNASEH2C	1.81278e-27	0.0955949	0.312	0.246	4.25859e-23
PRDX2	3.36509e-19	0.0955142	0.584	0.531	7.90527e-15
ATP8B2	6.37268e-30	0.0953412	0.219	0.159	1.49707e-25
TSPO	5.16272e-23	0.0949619	0.587	0.524	1.21283e-18
SNHG1	3.1372e-45	0.0947571	0.193	0.123	7.36991e-41
JPX	2.05592e-19	0.094499	0.411	0.353	4.82977e-15
GTF2I	4.89745e-22	0.0939148	0.325	0.267	1.15051e-17
USP1	8.00356e-26	0.0937795	0.222	0.167	1.8802e-21
GPS2	5.20715e-29	0.0936495	0.269	0.205	1.22326e-24
RECQL	2.43633e-29	0.0935097	0.225	0.165	5.72342e-25
IL6R	2.2066e-27	0.0932207	0.262	0.2	5.18375e-23
KIAA0040	8.76816e-31	0.0932025	0.21	0.15	2.05982e-26
MALT1	7.02173e-26	0.0931539	0.302	0.238	1.64954e-21
DOCK8	1.01389e-20	0.0930396	0.388	0.329	2.38182e-16
IGFLR1	1.03341e-42	0.0930162	0.162	0.1	2.42769e-38
CYFIP2	3.30792e-19	0.0926782	0.405	0.35	7.77097e-15
BCL9L	1.19285e-19	0.0925047	0.326	0.272	2.80225e-15
CLEC2B	1.18619e-19	0.0924548	0.384	0.327	2.78661e-15
ERVK3-1	1.69858e-40	0.0924054	0.155	0.097	3.9903e-36
RAB10	2.25571e-35	0.0924047	0.179	0.12	5.29911e-31
SMCHD1	5.45322e-18	0.0921824	0.562	0.507	1.28107e-13
ZNF830	7.76056e-30	0.0920898	0.209	0.151	1.82311e-25
PHF3	1.01697e-18	0.092071	0.466	0.409	2.38906e-14
LSM6	1.1677e-23	0.0916927	0.334	0.273	2.74315e-19
ATP5IF1	4.75163e-18	0.0915738	0.631	0.588	1.11625e-13
DAD1	1.25217e-17	0.0915694	0.618	0.57	2.9416e-13
PPP4R3B	7.12962e-23	0.0914209	0.294	0.236	1.67489e-18
MRPL38	2.35439e-51	0.091365	0.153	0.088	5.53094e-47
AKAP9	1.62489e-13	0.0912991	0.437	0.39	3.8172e-09
KAT6B	2.4933e-23	0.0912274	0.283	0.224	5.85725e-19
ARL6IP5	2.15782e-15	0.0912127	0.76	0.724	5.06914e-11
REST	2.44415e-17	0.0911998	0.372	0.32	5.7418e-13
S1PR1	3.09462e-25	0.0911916	0.28	0.219	7.26989e-21
CHCHD10	4.12877e-21	0.091076	0.441	0.379	9.69931e-17
COA6	8.34008e-30	0.0910484	0.205	0.147	1.95925e-25
LBR	1.86967e-21	0.0908387	0.308	0.251	4.39222e-17
BIRC3	4.62571e-18	0.0907966	0.442	0.385	1.08667e-13
BIRC6	3.2682e-24	0.0905621	0.288	0.228	7.67765e-20
CD4	8.43076e-23	0.0903922	0.343	0.281	1.98055e-18
UBXN1	6.2309e-17	0.0903423	0.707	0.67	1.46376e-12
CPNE3	1.14931e-23	0.0902552	0.259	0.202	2.69995e-19
EPB41L4A-AS1	2.58724e-19	0.0902379	0.472	0.415	6.07795e-15
ZNF585A	3.599e-56	0.0901198	0.126	0.065	8.45478e-52
NUTM2A-AS1	3.38232e-35	0.0900043	0.188	0.127	7.94575e-31
COX8A	1.35556e-19	0.0898999	0.563	0.505	3.18448e-15
ARPC5	3.73114e-16	0.0898513	0.628	0.583	8.76519e-12
SHFL	1.02147e-45	0.0898199	0.162	0.097	2.39963e-41
PRKCA	3.17671e-18	0.0897992	0.495	0.44	7.46273e-14
ERP29	5.59924e-17	0.0897103	0.777	0.735	1.31537e-12
CSTB	1.17313e-20	0.0896496	0.473	0.412	2.75592e-16
RIPOR2	2.55301e-15	0.0895637	0.824	0.791	5.99752e-11
ZNF33A	2.45137e-19	0.0895132	0.266	0.215	5.75876e-15
DNAJC8	1.53102e-19	0.0892668	0.45	0.391	3.59666e-15
MT-ND2	1.69116e-45	0.0892103	0.982	0.974	3.97288e-41
VPS13C	1.18834e-21	0.0891629	0.368	0.306	2.79164e-17
PPP1R15B	3.8705e-37	0.0889353	0.162	0.104	9.09258e-33
TCEA1	5.02206e-19	0.0887404	0.46	0.402	1.17978e-14
MBP	8.44981e-19	0.0885025	0.459	0.4	1.98503e-14
ZNF292	1.12752e-16	0.0884672	0.419	0.365	2.64878e-12
CHMP2A	4.3608e-24	0.0884309	0.304	0.244	1.02444e-19
MESD	3.69658e-24	0.0883181	0.269	0.21	8.68401e-20
ABCF1	1.1832e-24	0.0882504	0.267	0.207	2.77958e-20
USP34	2.80638e-21	0.0882323	0.353	0.293	6.59274e-17
PCNX1	3.18584e-23	0.0881154	0.26	0.203	7.48417e-19
SETD2	8.97769e-29	0.0881132	0.242	0.18	2.10904e-24
TRIP12	2.3125e-27	0.0880206	0.213	0.156	5.43252e-23
PYHIN1	3.45649e-39	0.0879119	0.145	0.089	8.11998e-35
MDFIC	1.03707e-20	0.087885	0.272	0.219	2.43629e-16
FAM118A	1.19037e-20	0.0877564	0.236	0.184	2.79643e-16
MCL1	1.87891e-20	0.0877564	0.516	0.453	4.41394e-16
RPS27L	4.70021e-16	0.0876684	0.544	0.493	1.10417e-11
UQCR10	1.34979e-18	0.0875255	0.623	0.571	3.17092e-14
THUMPD1	1.3432e-15	0.0874878	0.389	0.341	3.15545e-11
MGST3	1.0416e-22	0.0874177	0.33	0.27	2.44694e-18
HEIH	3.31152e-57	0.0870499	0.118	0.058	7.77943e-53
CDK12	1.57714e-21	0.0870164	0.289	0.233	3.70502e-17
MBD2	1.50521e-26	0.0863851	0.25	0.19	3.53603e-22
AC005842.1	6.17967e-23	0.0863485	0.265	0.208	1.45173e-18
TPM3	9.85283e-13	0.0863057	0.701	0.666	2.31463e-08
TFAM	2.17144e-20	0.0862565	0.279	0.225	5.10115e-16
PCBP1-AS1	6.31981e-56	0.0861433	0.117	0.058	1.48465e-51
HNRNPA2B1	1.06489e-18	0.0861241	0.921	0.906	2.50165e-14
PRPF40A	5.33077e-15	0.0859345	0.401	0.352	1.25231e-10
SHPRH	1.29554e-20	0.0858796	0.255	0.203	3.04347e-16
TNFAIP8	6.51704e-15	0.0858131	0.651	0.612	1.53098e-10
NUDT21	3.718e-32	0.0857935	0.193	0.134	8.73431e-28
LIMS1	5.58868e-12	0.0856896	0.224	0.188	1.31289e-07
CD52	8.874e-16	0.085639	0.968	0.959	2.08468e-11
CZIB	5.38187e-52	0.0855344	0.128	0.068	1.26431e-47
CNTRL	1.24611e-16	0.0854638	0.302	0.254	2.92736e-12
C5orf56	1.02646e-48	0.0853562	0.131	0.072	2.41136e-44
MT-ND4	4.28001e-44	0.0852975	0.992	0.991	1.00546e-39
ASH1L	1.96963e-13	0.0852303	0.411	0.369	4.62706e-09
TRAPPC10	2.42901e-27	0.0850407	0.216	0.159	5.70624e-23
SERPINB6	2.91501e-24	0.0849881	0.273	0.213	6.84795e-20
DNMT1	1.53755e-17	0.084939	0.334	0.282	3.612e-13
SNRPD2	6.91034e-16	0.0849105	0.825	0.794	1.62338e-11
EML4	9.71297e-16	0.0848393	0.38	0.331	2.28177e-11
USP16	4.32885e-16	0.0847759	0.363	0.313	1.01693e-11
BRD7	3.5993e-17	0.0847702	0.354	0.302	8.45547e-13
KTN1	1.15182e-14	0.0847455	0.517	0.466	2.70585e-10
PSMB4	8.34846e-21	0.0847377	0.391	0.329	1.96122e-16
BRD2	4.69586e-17	0.0847367	0.291	0.243	1.10315e-12
SLC7A6OS	1.01679e-30	0.0847292	0.189	0.132	2.38864e-26
RWDD3	3.93735e-39	0.0846523	0.146	0.089	9.24963e-35
DPY30	4.35254e-23	0.0845099	0.249	0.194	1.0225e-18
ARPP19	7.5793e-28	0.0843536	0.212	0.155	1.78053e-23
BANF1	1.98112e-18	0.0843464	0.395	0.339	4.65406e-14
DENND11	9.70048e-52	0.0843077	0.112	0.057	2.27884e-47
NDUFV2	1.45959e-21	0.0843027	0.435	0.371	3.42887e-17
SEC61B	4.86547e-20	0.0842782	0.468	0.406	1.143e-15
LTN1	3.21205e-24	0.0838761	0.172	0.124	7.54574e-20
KDM5A	2.40377e-16	0.0837947	0.358	0.307	5.64695e-12
NDUFS5	1.55122e-15	0.083602	0.69	0.649	3.64412e-11
EIF4B	6.51425e-16	0.083407	0.801	0.763	1.53033e-11
GOPC	5.09308e-25	0.0833503	0.222	0.167	1.19647e-20
ITPR1	1.11703e-35	0.0832717	0.147	0.093	2.62412e-31
ATP2B4	1.22337e-46	0.0832441	0.112	0.059	2.87394e-42
HUWE1	3.03214e-25	0.0832185	0.215	0.16	7.1231e-21
FRYL	2.0725e-20	0.0831724	0.248	0.197	4.86871e-16
CYBA	4.70363e-14	0.083151	0.758	0.717	1.10498e-09
SIT1	2.51659e-25	0.0831401	0.214	0.159	5.91197e-21
SKP1	2.28547e-14	0.0830482	0.829	0.808	5.36903e-10
TAX1BP1	2.92056e-15	0.0827356	0.448	0.397	6.86099e-11
PURA	6.02657e-16	0.0827224	0.363	0.312	1.41576e-11
MOB1A	1.12256e-17	0.0826555	0.356	0.304	2.63712e-13
CFAP97	1.56728e-21	0.0826261	0.308	0.248	3.68184e-17
OPTN	3.82646e-20	0.0824849	0.242	0.191	8.98912e-16
THRAP3	2.34141e-14	0.0824381	0.476	0.427	5.50045e-10
CTSS	3.88273e-16	0.0824116	0.394	0.341	9.12131e-12
IL10RA	1.72108e-26	0.0823651	0.226	0.168	4.04315e-22
SUPT16H	1.68963e-18	0.0822107	0.27	0.22	3.96927e-14
C21orf91	2.63274e-37	0.0821365	0.128	0.077	6.18483e-33
DGKA	2.01292e-14	0.0820382	0.429	0.381	4.72876e-10
ARCN1	1.16004e-29	0.0818575	0.184	0.129	2.72517e-25
UBXN4	4.38256e-16	0.0817959	0.438	0.386	1.02955e-11
MAP3K2	1.93953e-17	0.0817469	0.247	0.2	4.55634e-13
CCDC66	5.65147e-15	0.0813946	0.399	0.35	1.32764e-10
HNRNPUL2	5.7254e-30	0.0813468	0.192	0.135	1.34501e-25
AC005670.3	3.71318e-51	0.0813125	0.108	0.054	8.72301e-47
PTMA	2.68964e-27	0.0812284	1	1	6.31849e-23
COX17	2.56272e-19	0.0809169	0.262	0.21	6.02035e-15
TOMM20	6.17498e-14	0.0808614	0.76	0.719	1.45063e-09
GLRX	1.69703e-20	0.0807943	0.402	0.34	3.98665e-16
STAT1	2.44885e-08	0.0807917	0.337	0.301	0.000575285
HEXD	1.1891e-45	0.0806167	0.129	0.072	2.79343e-41
UTRN	2.629e-17	0.0805946	0.295	0.245	6.17604e-13
ARID1A	1.56256e-15	0.0805324	0.308	0.26	3.67077e-11
STRN	3.87676e-37	0.0801839	0.143	0.088	9.10727e-33
CLTA	8.06212e-20	0.0799628	0.304	0.249	1.89395e-15
NORAD	6.03146e-18	0.0799157	0.309	0.257	1.41691e-13
COA8	5.38772e-51	0.0798381	0.109	0.055	1.26568e-46
IL10RB	1.22515e-48	0.0797335	0.105	0.053	2.87811e-44
VPS36	2.11782e-19	0.0796467	0.25	0.2	4.97517e-15
SYNCRIP	5.63982e-16	0.0794381	0.318	0.27	1.32491e-11
TMOD3	6.67433e-17	0.0792562	0.269	0.221	1.56793e-12
SPOCK2	2.38206e-12	0.0792443	0.547	0.501	5.59594e-08
SEC31A	4.22867e-19	0.0792168	0.253	0.202	9.934e-15
DENND2D	1.89189e-18	0.0790976	0.363	0.305	4.44442e-14
CTCF	9.93127e-18	0.0788048	0.284	0.234	2.33305e-13
PUM2	2.10254e-22	0.0788037	0.225	0.173	4.93929e-18
CIAO2A	3.42353e-56	0.078691	0.101	0.047	8.04256e-52
RPS23	2.46993e-34	0.078656	1	1	5.80236e-30
JADE1	1.56496e-15	0.0786539	0.214	0.173	3.6764e-11
SRRM2	4.37905e-15	0.0786293	0.684	0.634	1.02873e-10
ZGPAT	1.1346e-51	0.0785579	0.108	0.054	2.66541e-47
IRF1	1.97582e-12	0.0785201	0.439	0.389	4.64159e-08
MRPL18	5.81698e-20	0.0784074	0.289	0.235	1.36652e-15
IPO7	2.04487e-25	0.0783157	0.178	0.127	4.8038e-21
RANBP2	1.59043e-23	0.0783069	0.202	0.15	3.73623e-19
KDM5B	1.85712e-30	0.0782625	0.141	0.092	4.36276e-26
UBTF	1.40323e-13	0.0781978	0.323	0.278	3.29646e-09
LIX1L	1.76222e-24	0.0781698	0.205	0.152	4.1398e-20
RPS5	3.2623e-14	0.078164	0.999	0.998	7.6638e-10
ZNF737	4.88289e-43	0.0779878	0.12	0.066	1.14709e-38
XRN1	4.47303e-17	0.0779093	0.273	0.224	1.0508e-12
TRIM59	2.21899e-41	0.0778488	0.108	0.059	5.21286e-37
TNIK	5.30223e-19	0.0778065	0.207	0.161	1.2456e-14
MDN1	1.2064e-24	0.077781	0.149	0.104	2.83408e-20
THOC3	4.85292e-17	0.0777782	0.254	0.207	1.14005e-12
SERINC1	1.0412e-17	0.0777358	0.291	0.241	2.44598e-13
SNRPD1	1.90302e-16	0.0777212	0.364	0.311	4.47057e-12
TRAPPC1	5.45488e-15	0.0776605	0.464	0.413	1.28146e-10
CD247	1.60484e-11	0.0776298	0.601	0.564	3.7701e-07
ACIN1	9.97467e-20	0.0776201	0.242	0.191	2.34325e-15
TM9SF3	1.83312e-20	0.077606	0.256	0.204	4.30636e-16
CD3G	1.55963e-13	0.0775989	0.882	0.862	3.66389e-09
ATP5PD	1.12165e-14	0.0772316	0.592	0.544	2.63498e-10
GOLGB1	5.14661e-15	0.0771901	0.234	0.19	1.20904e-10
MED13L	4.12737e-20	0.0771865	0.256	0.203	9.69601e-16
RPS15	2.29906e-24	0.0771806	1	1	5.40094e-20
PRPF8	7.85114e-18	0.0771547	0.325	0.272	1.84439e-13
TOP2B	3.1263e-21	0.0770454	0.249	0.196	7.34431e-17
SMAD4	7.50308e-27	0.0768981	0.175	0.123	1.76262e-22
CDC42SE2	6.6361e-09	0.0767244	0.664	0.642	0.000155895
CFLAR	3.25652e-13	0.0767127	0.422	0.376	7.65021e-09
ABRACL	3.26256e-14	0.0766166	0.578	0.53	7.6644e-10
CBX5	3.1768e-16	0.0763705	0.261	0.215	7.46293e-12
DYRK2	2.60906e-17	0.0762954	0.358	0.304	6.1292e-13
PTGES3	3.71502e-13	0.0762408	0.667	0.626	8.72733e-09
RAB8B	2.06677e-28	0.0760891	0.158	0.108	4.85527e-24
FGFR1OP2	1.14819e-12	0.0760591	0.383	0.339	2.69733e-08
RGCC	3.87848e-18	0.0760003	0.469	0.406	9.11131e-14
SRP19	6.50934e-15	0.0758316	0.322	0.274	1.52917e-10
SLAIN2	1.43459e-25	0.0757997	0.178	0.127	3.37013e-21
LUC7L2	1.52674e-18	0.0757881	0.247	0.198	3.58661e-14
XIAP	5.64136e-19	0.0757503	0.22	0.172	1.32527e-14
CDC73	5.93928e-21	0.0756541	0.192	0.145	1.39525e-16
SELENOF	2.11508e-14	0.0756261	0.415	0.368	4.96875e-10
AC092821.3	1.29228e-36	0.0753127	0.15	0.094	3.03582e-32
GNA13	7.55825e-27	0.075245	0.145	0.098	1.77558e-22
FYB1	6.38532e-14	0.075149	0.937	0.925	1.50004e-09
DDX24	1.10176e-14	0.0748872	0.683	0.637	2.58825e-10
TPM4	1.04672e-22	0.0747916	0.176	0.129	2.45895e-18
SSR4	6.98751e-12	0.0746869	0.739	0.706	1.64151e-07
RALBP1	1.80781e-14	0.0746604	0.277	0.233	4.24692e-10
SRGN	7.39063e-13	0.0746135	0.499	0.453	1.73621e-08
PAXBP1	6.43702e-19	0.0742095	0.175	0.132	1.51218e-14
NCOR1	5.53139e-14	0.0741568	0.407	0.359	1.29943e-09
SP1	9.84097e-33	0.0741184	0.131	0.081	2.31184e-28
AQP3	1.26341e-10	0.074097	0.347	0.308	2.96799e-06
EFCAB14	9.61622e-17	0.0740138	0.252	0.205	2.25904e-12
JPT1	1.0943e-23	0.073954	0.2	0.148	2.57073e-19
TAOK1	1.32316e-17	0.0739096	0.212	0.167	3.10836e-13
ENY2	1.28214e-14	0.0738953	0.353	0.304	3.012e-10
MAN2A1	9.11022e-20	0.0738358	0.186	0.14	2.14017e-15
ICE1	6.04628e-23	0.0738315	0.171	0.124	1.42039e-18
USP7	4.08167e-19	0.0738196	0.22	0.172	9.58866e-15
HIST1H2AC	1.86943e-41	0.0736596	0.102	0.054	4.39166e-37
APPL1	1.46661e-17	0.0736549	0.236	0.189	3.44537e-13
RBM33	8.04739e-16	0.0736106	0.289	0.241	1.89049e-11
FLNA	9.74029e-18	0.0735025	0.255	0.206	2.28819e-13
IL27RA	1.69782e-15	0.0734021	0.293	0.245	3.98853e-11
BLOC1S1	1.47774e-14	0.0733036	0.359	0.31	3.4715e-10
EIF4EBP2	7.31612e-24	0.0732769	0.182	0.133	1.7187e-19
TMEM63A	5.19048e-16	0.0732474	0.297	0.248	1.21935e-11
TUBA1B	4.29531e-17	0.0732139	0.568	0.506	1.00905e-12
CALCOCO2	1.76813e-19	0.0731412	0.219	0.17	4.15368e-15
SNU13	2.05326e-15	0.0731319	0.541	0.486	4.82353e-11
ZNF638	8.50331e-15	0.0731273	0.316	0.268	1.9976e-10
PRKACB	3.94476e-14	0.0731042	0.339	0.292	9.26703e-10
EIF1	5.29737e-16	0.073102	0.997	0.998	1.24446e-11
ZNF770	4.22988e-19	0.0730119	0.206	0.159	9.93682e-15
SUPT3H	1.42206e-20	0.0730105	0.174	0.129	3.3407e-16
NPHP3	1.83786e-28	0.0729698	0.143	0.094	4.31751e-24
MID1IP1	6.30365e-28	0.0729695	0.154	0.104	1.48085e-23
C14orf119	5.45448e-25	0.0729098	0.178	0.128	1.28137e-20
SMC5	4.31996e-16	0.0728674	0.211	0.169	1.01485e-11
S100A10	1.62703e-12	0.0728507	0.712	0.669	3.82223e-08
PFDN6	2.72637e-24	0.0728082	0.185	0.134	6.40479e-20
ARID4B	5.54737e-10	0.0727684	0.532	0.494	1.30319e-05
CRIPT	1.62586e-23	0.0726671	0.177	0.128	3.81946e-19
CLN3	6.39771e-44	0.0726519	0.103	0.054	1.50295e-39
OTUD6B-AS1	1.88326e-12	0.072573	0.324	0.281	4.42416e-08
RPS8	2.93265e-23	0.0725271	1	1	6.88938e-19
CWC15	8.42453e-16	0.0725219	0.327	0.276	1.97909e-11
NIN	9.10252e-16	0.0724827	0.261	0.214	2.13836e-11
PARK7	2.58551e-12	0.0724206	0.588	0.542	6.07388e-08
SELENOW	1.12682e-12	0.0724084	0.521	0.475	2.64711e-08
ELK3	1.79513e-25	0.0723849	0.15	0.103	4.21713e-21
SH3BP5	6.88277e-17	0.0723677	0.269	0.22	1.6169e-12
TTC28-AS1	1.69031e-31	0.072361	0.138	0.088	3.97088e-27
NOP53	3.1178e-14	0.0722652	0.968	0.963	7.32434e-10
SATB1-AS1	6.67697e-39	0.0722246	0.119	0.068	1.56855e-34
CCT5	9.82829e-16	0.072069	0.312	0.263	2.30886e-11
BRD1	3.47337e-25	0.0720435	0.173	0.123	8.15964e-21
SF3B1	5.52301e-11	0.0719162	0.543	0.503	1.29747e-06
AC097376.3	5.49697e-38	0.0718372	0.107	0.06	1.29135e-33
CCDC88C	1.31488e-14	0.0718241	0.304	0.257	3.08891e-10
EPC2	1.64251e-21	0.071769	0.187	0.139	3.85859e-17
RPL19	3.43892e-24	0.0717622	1	1	8.0787e-20
ATP5PB	6.66466e-15	0.0717327	0.438	0.385	1.56566e-10
UBE2L3	3.22979e-15	0.0716604	0.383	0.331	7.58743e-11
ZNF706	4.42681e-15	0.0716461	0.495	0.44	1.03995e-10
ISCU	9.83385e-13	0.0716286	0.588	0.544	2.31017e-08
ATP5PF	6.86481e-12	0.071626	0.575	0.532	1.61268e-07
IER5	1.402e-26	0.0716198	0.121	0.078	3.29359e-22
TRIM44	3.98873e-13	0.0716153	0.325	0.281	9.37031e-09
RBX1	1.77193e-13	0.0714728	0.441	0.394	4.16261e-09
P2RY10	1.95228e-19	0.0714555	0.194	0.148	4.5863e-15
HECA	2.76929e-16	0.0714404	0.284	0.235	6.50562e-12
ZBTB1	2.40773e-19	0.0713037	0.192	0.147	5.65623e-15
PRORP	5.59066e-32	0.0711407	0.13	0.081	1.31336e-27
TNRC6C-AS1	2.19547e-42	0.0710454	0.1	0.053	5.1576e-38
CWC25	4.2026e-19	0.071035	0.176	0.133	9.87274e-15
DUT	5.70208e-12	0.0709705	0.363	0.32	1.33953e-07
RAD21	1.13136e-12	0.070885	0.468	0.422	2.65779e-08
ISCA2	2.27193e-21	0.0708712	0.206	0.157	5.33721e-17
FAU	1.66547e-17	0.0708251	1	1	3.91251e-13
RB1CC1	1.37319e-10	0.0707972	0.271	0.234	3.2259e-06
UBQLN1	1.59945e-18	0.0707935	0.22	0.174	3.75743e-14
SLC9A3R1	3.92897e-16	0.0707636	0.283	0.234	9.22993e-12
DOCK2	1.47522e-18	0.0707607	0.237	0.188	3.46559e-14
ZBTB11	5.2363e-22	0.0706425	0.169	0.123	1.23011e-17
MZT2B	1.5121e-10	0.0706385	0.812	0.791	3.55222e-06
UQCRH	1.6598e-09	0.0706271	0.736	0.712	3.8992e-05
BAZ1B	1.04348e-16	0.0704845	0.239	0.193	2.45133e-12
NIPBL	4.87856e-10	0.0704396	0.362	0.323	1.14607e-05
AHCTF1	4.65836e-23	0.0703857	0.153	0.108	1.09434e-18
PSMB8	5.34305e-12	0.0703387	0.501	0.459	1.25519e-07
SS18L2	2.64518e-17	0.0703218	0.277	0.227	6.21406e-13
PAPOLA	7.03472e-13	0.0702	0.456	0.41	1.6526e-08
XPC	3.10932e-14	0.0701336	0.223	0.182	7.30441e-10
ZNF106	1.16569e-16	0.0701018	0.227	0.182	2.73844e-12
SPATA13	4.00585e-14	0.0700158	0.238	0.197	9.41054e-10
TMED5	9.98453e-27	0.0700053	0.149	0.101	2.34557e-22
MRPL34	4.02494e-14	0.0699877	0.335	0.288	9.4554e-10
SELPLG	3.68853e-12	0.0699868	0.339	0.297	8.66511e-08
ABLIM1	2.18776e-10	0.0699607	0.463	0.424	5.13948e-06
MRPL57	5.07732e-11	0.0699364	0.43	0.39	1.19276e-06
PPP1R15A	6.12669e-13	0.0698907	0.322	0.276	1.43928e-08
KIDINS220	6.23299e-16	0.0698485	0.214	0.171	1.46425e-11
NFATC2	1.00625e-23	0.0697898	0.151	0.106	2.36388e-19
ZC3H6	1.46403e-14	0.0697615	0.211	0.17	3.4393e-10
CD28	3.0134e-14	0.0696984	0.274	0.23	7.07907e-10
STARD7	8.72414e-21	0.0696728	0.17	0.125	2.04947e-16
ARHGAP5	1.74257e-16	0.0696696	0.228	0.182	4.09364e-12
MRPS6	2.58528e-12	0.0696382	0.296	0.255	6.07335e-08
ARFGEF1	2.22761e-19	0.0695257	0.223	0.173	5.2331e-15
MARCH7	1.08311e-12	0.0693687	0.32	0.278	2.54444e-08
ORAI1	5.06323e-14	0.0693622	0.3	0.255	1.18946e-09
RBM39	4.841e-11	0.0693466	0.77	0.736	1.13725e-06
AP000787.1	2.39217e-29	0.0692486	0.115	0.071	5.61968e-25
NDUFB8	2.80169e-12	0.0691848	0.558	0.514	6.58173e-08
ATP11B	2.42029e-18	0.0691287	0.176	0.133	5.68576e-14
ZCRB1	7.90248e-12	0.0690721	0.212	0.176	1.85645e-07
TDG	1.27168e-16	0.0690451	0.193	0.151	2.98744e-12
BLOC1S4	1.82216e-12	0.0689571	0.316	0.274	4.28062e-08
IDS	1.72595e-12	0.0689049	0.344	0.299	4.05461e-08
ESCO1	5.90767e-16	0.0689025	0.211	0.168	1.38783e-11
CD96	1.15304e-12	0.0688002	0.328	0.284	2.70873e-08
CEP290	2.41339e-16	0.0687977	0.132	0.097	5.66954e-12
CORO1B	1.02208e-10	0.0687532	0.319	0.28	2.40106e-06
KRT10	5.08372e-12	0.0687062	0.606	0.561	1.19427e-07
VBP1	4.36682e-16	0.0686813	0.233	0.189	1.02585e-11
EIF5B	2.15497e-08	0.0686426	0.417	0.382	0.000506246
PSME2	3.43594e-12	0.068618	0.484	0.437	8.07171e-08
SNRPG	7.87468e-14	0.0685609	0.443	0.393	1.84992e-09
ZBTB4	8.78417e-21	0.0685204	0.172	0.127	2.06358e-16
TMEM50B	2.38322e-18	0.0683877	0.188	0.144	5.59866e-14
CD164	1.26083e-13	0.0683404	0.422	0.372	2.96195e-09
LSM10	5.54951e-19	0.0683306	0.221	0.173	1.30369e-14
H2AFV	2.96175e-12	0.0683055	0.459	0.413	6.95774e-08
DOCK11	2.3684e-18	0.0682206	0.193	0.148	5.56385e-14
TSPYL1	5.51486e-13	0.068102	0.305	0.261	1.29555e-08
RBM26	2.16055e-11	0.0680684	0.357	0.314	5.07558e-07
STX17	8.86696e-15	0.0680599	0.21	0.17	2.08303e-10
ARID4A	4.75179e-11	0.0679639	0.275	0.238	1.11629e-06
KANSL1	3.93368e-11	0.0679385	0.432	0.389	9.241e-07
SOS1	2.30794e-30	0.0679106	0.117	0.072	5.42181e-26
RPS12	9.99051e-18	0.067903	1	1	2.34697e-13
EIF1AY	1.49154e-23	0.067875	0.17	0.122	3.50392e-19
RPL18A	4.83866e-19	0.067868	1	1	1.1367e-14
CCDC82	5.41547e-14	0.0678266	0.233	0.192	1.2722e-09
MYSM1	1.61413e-18	0.0678183	0.165	0.123	3.79192e-14
PJA2	2.6096e-14	0.0677083	0.346	0.297	6.13046e-10
ITGAL	3.52015e-21	0.0675516	0.189	0.141	8.26955e-17
NRBF2	7.07181e-19	0.0675314	0.156	0.115	1.66131e-14
GIMAP6	2.91339e-15	0.0675222	0.22	0.177	6.84414e-11
COX5B	2.20535e-11	0.0674235	0.691	0.648	5.1808e-07
CBX3	1.96234e-10	0.0673893	0.525	0.484	4.60992e-06
USP9X	1.81765e-17	0.0672647	0.187	0.144	4.27002e-13
MRFAP1L1	1.56586e-19	0.0672484	0.222	0.172	3.67852e-15
NDUFB7	1.29616e-12	0.0671701	0.391	0.346	3.04495e-08
AHSA1	6.0298e-17	0.067164	0.246	0.199	1.41652e-12
IGF2R	3.80204e-22	0.067097	0.153	0.109	8.93176e-18
NCL	1.13471e-09	0.0669653	0.793	0.76	2.66566e-05
SENP6	5.8961e-14	0.0669524	0.299	0.254	1.38511e-09
UHMK1	9.42876e-13	0.0669145	0.285	0.243	2.215e-08
RALA	5.06725e-16	0.0667449	0.234	0.189	1.1904e-11
CDC40	5.27537e-14	0.0667307	0.296	0.249	1.23929e-09
SUSD3	2.04928e-12	0.0666833	0.366	0.322	4.81418e-08
CARD16	7.94169e-16	0.0666296	0.26	0.213	1.86566e-11
EMC6	1.24209e-16	0.0665023	0.245	0.198	2.91791e-12
KPNB1	2.51831e-10	0.0664155	0.374	0.335	5.91602e-06
ZNHIT6	7.13255e-15	0.0663971	0.202	0.162	1.67558e-10
CHMP3	1.33826e-10	0.0661512	0.349	0.31	3.14384e-06
PDCD7	1.27812e-14	0.0660262	0.274	0.228	3.00255e-10
HELZ	3.65164e-16	0.0658675	0.217	0.173	8.57843e-12
SPCS2	1.90404e-11	0.0658253	0.443	0.399	4.47297e-07
TMCO1	2.47499e-11	0.0657725	0.324	0.283	5.81424e-07
MED1	7.45084e-19	0.0657524	0.156	0.114	1.75035e-14
TRIM73	3.11956e-18	0.0657516	0.206	0.16	7.32847e-14
FAM120A	7.64096e-17	0.0656989	0.209	0.165	1.79501e-12
RPS6KA3	2.52445e-14	0.0655247	0.289	0.243	5.93045e-10
IFNAR1	1.69789e-14	0.0654373	0.227	0.185	3.98868e-10
LYSMD2	2.06206e-16	0.0654061	0.217	0.173	4.84419e-12
GBP1	2.54509e-14	0.0653335	0.187	0.149	5.97892e-10
DNAJC21	3.0113e-13	0.0653173	0.265	0.222	7.07414e-09
HOOK3	7.59214e-16	0.0652394	0.18	0.14	1.78355e-11
PHPT1	1.60368e-16	0.06509	0.196	0.153	3.76735e-12
HNRNPF	2.21419e-11	0.0650776	0.522	0.478	5.20158e-07
MSL1	1.8091e-13	0.0650084	0.221	0.181	4.24993e-09
CCDC85B	3.52766e-10	0.0649332	0.475	0.435	8.28718e-06
SLC12A6	4.96038e-17	0.0649208	0.171	0.13	1.16529e-12
CHCHD2	1.56692e-12	0.0647115	0.785	0.752	3.68101e-08
RPL4	2.27541e-12	0.0646203	0.998	0.998	5.34538e-08
NDUFC2	2.11365e-12	0.0645484	0.413	0.366	4.96538e-08
NPC2	1.0649e-12	0.0645264	0.303	0.26	2.50166e-08
TERF2IP	5.59232e-12	0.0645126	0.462	0.415	1.31375e-07
UXT	8.01544e-10	0.0644223	0.788	0.762	1.88299e-05
SNHG7	4.82717e-08	0.0642761	0.503	0.471	0.001134
CDC5L	1.50225e-13	0.0641897	0.229	0.189	3.5291e-09
DDX18	2.06604e-08	0.0641586	0.553	0.52	0.000485353
GNG2	7.90348e-17	0.0640577	0.203	0.159	1.85669e-12
SAMD9	3.75986e-11	0.0639793	0.28	0.241	8.83266e-07
RAC2	6.36422e-12	0.0639659	0.761	0.717	1.49508e-07
KMT2E	2.30242e-08	0.0638461	0.558	0.524	0.000540886
MIA3	5.59202e-12	0.0637987	0.252	0.213	1.31368e-07
SLC38A2	5.47645e-11	0.0637511	0.334	0.293	1.28653e-06
SH3KBP1	1.09925e-09	0.063746	0.383	0.346	2.58235e-05
PBRM1	2.86406e-12	0.0636848	0.229	0.191	6.72824e-08
MED17	4.3864e-21	0.063679	0.155	0.111	1.03045e-16
IVNS1ABP	3.19773e-15	0.0636738	0.189	0.149	7.51211e-11
NIPAL3	9.16953e-13	0.0636522	0.248	0.208	2.15411e-08
CHD8	1.09459e-13	0.0636513	0.203	0.164	2.57141e-09
RBL2	1.54443e-09	0.0634956	0.503	0.467	3.62817e-05
CAB39	5.35387e-13	0.0634418	0.223	0.184	1.25773e-08
ARHGEF6	1.04853e-14	0.0634144	0.21	0.169	2.46321e-10
TUBA1A	1.65872e-11	0.0634009	0.59	0.537	3.89667e-07
RAP2B	2.13583e-13	0.0633824	0.241	0.199	5.01749e-09
ATP1B3	1.9216e-19	0.0633554	0.162	0.119	4.51422e-15
DNAJC15	5.20193e-11	0.0633266	0.262	0.224	1.22204e-06
KIAA1143	3.72481e-16	0.0629417	0.176	0.136	8.75033e-12
ZFP91	2.23906e-14	0.0628919	0.187	0.148	5.26001e-10
PDCD10	7.07358e-12	0.0628168	0.277	0.237	1.66173e-07
ZNF91	1.76989e-11	0.0628035	0.277	0.238	4.15782e-07
RNF169	9.7504e-21	0.0626949	0.157	0.114	2.29056e-16
TMEM50A	4.56704e-11	0.0626085	0.374	0.333	1.07289e-06
ASCC3	3.20704e-21	0.0625642	0.138	0.097	7.53397e-17
XRCC5	1.4782e-09	0.0625319	0.595	0.557	3.47259e-05
MOB3A	4.76205e-21	0.0625228	0.146	0.104	1.1187e-16
ARGLU1	1.34563e-11	0.0625146	0.701	0.656	3.16115e-07
LY75	2.81423e-20	0.0624922	0.152	0.109	6.61119e-16
POLR2B	7.07842e-16	0.0624803	0.243	0.197	1.66286e-11
SUZ12	2.0665e-08	0.0624298	0.311	0.279	0.000485462
RNF7	2.54228e-11	0.062357	0.357	0.316	5.97233e-07
LARP7	1.22658e-09	0.0623419	0.253	0.218	2.88148e-05
ASXL2	1.91171e-16	0.0622354	0.146	0.109	4.49098e-12
CUL3	7.83122e-14	0.0622327	0.26	0.216	1.83971e-09
PPA1	2.9726e-09	0.062219	0.501	0.463	6.98322e-05
NUP50	2.22203e-11	0.0622143	0.242	0.205	5.22e-07
RASA2	1.14656e-09	0.0621969	0.319	0.282	2.69349e-05
SDF2L1	1.40014e-17	0.0621941	0.192	0.148	3.2892e-13
ZNF433-AS1	6.28107e-32	0.0621227	0.102	0.059	1.47555e-27
PRR14L	7.77998e-20	0.0620856	0.119	0.082	1.82767e-15
PIGBOS1	3.70443e-16	0.0620601	0.171	0.132	8.70245e-12
RPS3A	7.38056e-17	0.0620557	1	1	1.73384e-12
UBE2Q2	1.77026e-15	0.0620488	0.165	0.127	4.15869e-11
ERCC6L2	4.59346e-15	0.0619456	0.185	0.145	1.0791e-10
TSPAN18	9.52541e-27	0.0619174	0.108	0.067	2.23771e-22
AIMP1	1.11203e-08	0.0618899	0.367	0.332	0.000261238
RPL7L1	4.22637e-12	0.0618393	0.343	0.299	9.92859e-08
ZNF644	1.2772e-11	0.06178	0.281	0.242	3.00041e-07
HNRNPR	9.65314e-10	0.0617534	0.484	0.443	2.26772e-05
RPA2	1.16331e-12	0.0617311	0.289	0.246	2.73284e-08
NDUFB6	3.24609e-13	0.0617051	0.249	0.207	7.62571e-09
TES	1.97101e-10	0.0616795	0.312	0.274	4.6303e-06
EHD1	7.0258e-16	0.0616511	0.187	0.146	1.6505e-11
LMAN1	2.50113e-12	0.0615587	0.249	0.209	5.87565e-08
CIAO1	1.67072e-15	0.0615358	0.181	0.141	3.92486e-11
CCDC107	2.24938e-15	0.0614699	0.209	0.167	5.28424e-11
DNAJC19	3.76164e-10	0.0614357	0.355	0.316	8.83684e-06
GABARAPL2	3.33678e-13	0.0613559	0.454	0.402	7.83875e-09
TMEM167A	1.33921e-14	0.0612405	0.203	0.163	3.14608e-10
AGFG1	7.16873e-17	0.06123	0.145	0.108	1.68408e-12
ATP6V1F	1.37992e-10	0.0612192	0.386	0.346	3.2417e-06
IQGAP2	2.59308e-11	0.0611882	0.226	0.19	6.09167e-07
ITPR2	2.51547e-18	0.0610794	0.142	0.103	5.90935e-14
INO80D	1.47864e-13	0.0610743	0.21	0.17	3.47362e-09
CYSLTR1	5.81375e-15	0.0610578	0.148	0.112	1.36577e-10
AIDA	3.73698e-12	0.0610385	0.214	0.177	8.7789e-08
TYW3	1.1844e-13	0.060891	0.162	0.127	2.78239e-09
ZBTB44	4.83808e-11	0.0608858	0.219	0.184	1.13656e-06
NASP	1.1399e-10	0.0608851	0.311	0.272	2.67786e-06
GTF2A2	5.69029e-11	0.0608211	0.335	0.294	1.33676e-06
AL365361.1	2.64133e-14	0.0608137	0.205	0.165	6.20501e-10
KIAA1109	6.17231e-16	0.0607935	0.19	0.149	1.45e-11
DHX9	5.69702e-12	0.0607488	0.255	0.216	1.33834e-07
CBX1	2.5553e-15	0.060693	0.172	0.133	6.00292e-11
CCDC186	5.30395e-11	0.0606724	0.226	0.19	1.246e-06
ITSN2	3.06927e-10	0.0606545	0.244	0.209	7.21032e-06
MED13	4.48524e-15	0.0606492	0.175	0.136	1.05367e-10
CLK1	1.91205e-11	0.0606082	0.303	0.262	4.49178e-07
SPAG9	1.0139e-17	0.0605973	0.143	0.105	2.38186e-13
MAPK1	1.52293e-16	0.0605919	0.173	0.133	3.57766e-12
SNRK	2.89298e-10	0.0605866	0.298	0.261	6.79618e-06
SKAP1	2.03558e-08	0.0605784	0.43	0.396	0.000478198
CACYBP	5.63505e-09	0.0605072	0.359	0.324	0.000132378
ACAP2	1.29711e-08	0.0604947	0.305	0.272	0.000304717
PARP1	5.34145e-13	0.0604407	0.288	0.244	1.25481e-08
TCP1	3.14775e-11	0.0604013	0.252	0.214	7.39469e-07
CHD1	5.09806e-10	0.0603867	0.293	0.256	1.19764e-05
TRG-AS1	3.25069e-14	0.0603323	0.16	0.124	7.63651e-10
SLC5A3	1.49071e-18	0.0603174	0.146	0.106	3.50198e-14
SFT2D1	5.64031e-17	0.0603056	0.183	0.141	1.32502e-12
UQCRB	1.39426e-07	0.060283	0.973	0.975	0.00327541
MRPL32	2.20001e-17	0.0602747	0.196	0.152	5.16827e-13
STXBP3	3.79555e-16	0.0602701	0.195	0.153	8.91651e-12
ZNF141	2.47635e-15	0.0602458	0.162	0.124	5.81745e-11
FNBP4	1.24436e-09	0.0601658	0.404	0.364	2.92326e-05
GPBP1	2.66937e-10	0.0601583	0.523	0.481	6.27089e-06
GPR171	2.42646e-14	0.0600828	0.196	0.156	5.70023e-10
HIPK2	4.52562e-13	0.0600676	0.185	0.149	1.06316e-08
GNL3L	2.77822e-20	0.0600322	0.135	0.095	6.52659e-16
ZNF652	3.48248e-11	0.0599967	0.263	0.224	8.18103e-07
CDK2AP2	3.00577e-17	0.059985	0.184	0.141	7.06115e-13
RPS19BP1	1.26138e-10	0.0599526	0.337	0.297	2.96322e-06
ZFC3H1	3.71524e-13	0.0597948	0.251	0.209	8.72783e-09
LRPPRC	2.04322e-13	0.0597915	0.197	0.159	4.79992e-09
POLR2J	1.74874e-08	0.0597874	0.313	0.281	0.000410814
EPRS	1.14824e-08	0.0596624	0.27	0.238	0.000269745
MPHOSPH10	4.14556e-10	0.0596018	0.24	0.205	9.73876e-06
RPRD2	1.15439e-13	0.0595998	0.201	0.162	2.71188e-09
HEXIM1	4.98903e-21	0.0595179	0.122	0.083	1.17202e-16
CCT3	9.04871e-09	0.0595111	0.447	0.412	0.000212572
ZC3H13	1.50393e-08	0.0593621	0.318	0.283	0.000353304
SPART	1.75865e-15	0.0593536	0.155	0.118	4.13141e-11
FOXJ3	1.11892e-16	0.0592097	0.169	0.129	2.62856e-12
PTTG1IP	9.284e-16	0.059178	0.139	0.103	2.181e-11
MAP3K4	1.50172e-21	0.0591718	0.118	0.08	3.52783e-17
GSPT1	6.31351e-11	0.0591671	0.316	0.275	1.48317e-06
HNRNPA3	5.85112e-09	0.0591653	0.699	0.661	0.000137455
CLTC	6.2555e-20	0.0591598	0.139	0.099	1.46954e-15
UBE2Q1	4.28285e-20	0.0591566	0.13	0.091	1.00613e-15
SELENOM	1.81201e-12	0.0591186	0.293	0.251	4.25677e-08
TULP4	4.87941e-17	0.0590445	0.145	0.107	1.14627e-12
DPM1	2.59139e-21	0.0590266	0.147	0.104	6.0877e-17
PPIA	1.33703e-10	0.0590049	0.931	0.921	3.14095e-06
MYL12A	2.83185e-13	0.0589919	0.973	0.965	6.65259e-09
HLA-F	6.41105e-10	0.0588728	0.686	0.645	1.50608e-05
LRRFIP1	8.44069e-08	0.0588198	0.573	0.541	0.00198289
CGGBP1	1.50144e-09	0.0587571	0.296	0.26	3.52719e-05
VAMP5	1.89017e-11	0.0587331	0.27	0.23	4.44039e-07
ZNRD1	3.62054e-12	0.0587062	0.242	0.203	8.50538e-08
CD63	4.26933e-14	0.0586863	0.208	0.168	1.00295e-09
UTP23	1.04949e-11	0.05866	0.196	0.161	2.46547e-07
SUCLG1	1.60633e-12	0.0586069	0.24	0.2	3.77359e-08
HRH2	1.48136e-22	0.05858	0.124	0.083	3.48002e-18
BMI1	1.13033e-17	0.0584814	0.145	0.106	2.65538e-13
ARHGAP15	2.09556e-09	0.0584678	0.414	0.376	4.9229e-05
GNG5	7.29847e-11	0.0583857	0.433	0.388	1.71456e-06
UBE2K	4.01271e-13	0.0582523	0.244	0.202	9.42666e-09
RAB14	5.26332e-10	0.0582451	0.319	0.28	1.23646e-05
PRDM2	2.36688e-08	0.05811	0.315	0.281	0.000556027
THEM4	1.5298e-07	0.0580224	0.35	0.32	0.00359381
RAB2A	3.3265e-10	0.0579978	0.318	0.279	7.81462e-06
SOS2	2.86615e-19	0.0579878	0.131	0.092	6.73317e-15
CCDC59	2.70794e-08	0.0579501	0.373	0.338	0.00063615
APC	1.59103e-13	0.0579264	0.136	0.104	3.73765e-09
ATXN2	2.59408e-14	0.0578897	0.174	0.136	6.09401e-10
FMC1	4.6884e-18	0.057878	0.165	0.123	1.1014e-13
DDX21	6.95498e-09	0.0578101	0.404	0.367	0.000163386
ZNF721	3.30793e-10	0.0577933	0.272	0.235	7.77099e-06
PPP4R3A	2.4322e-08	0.0577862	0.294	0.261	0.000571373
CANX	3.50412e-07	0.0577745	0.296	0.267	0.00823189
NEDD8	6.09887e-08	0.0577526	0.559	0.529	0.00143275
CFAP298	3.19187e-12	0.057719	0.197	0.161	7.49835e-08
TLK1	1.2959e-07	0.0577189	0.343	0.312	0.00304433
CENPC	1.12193e-09	0.0576652	0.27	0.234	2.63564e-05
USF3	3.69721e-18	0.057657	0.133	0.095	8.68548e-14
CLIP1	4.7388e-13	0.0576266	0.185	0.148	1.11324e-08
RILPL2	1.30722e-16	0.0575617	0.153	0.115	3.07091e-12
SYNE1	5.89753e-11	0.0575496	0.281	0.241	1.38545e-06
MAML2	5.33691e-09	0.0575227	0.473	0.436	0.000125375
RNF19A	3.09196e-14	0.0574933	0.179	0.141	7.26363e-10
ANP32E	1.22505e-09	0.057484	0.329	0.291	2.8779e-05
PDS5A	3.32672e-12	0.0574833	0.242	0.202	7.81513e-08
MT-CO1	1.28566e-27	0.0574792	0.996	0.994	3.02028e-23
LATS1	3.88007e-17	0.0574183	0.129	0.093	9.11507e-13
SEC11A	4.044e-09	0.057405	0.385	0.347	9.50017e-05
GNB1	2.83212e-09	0.057377	0.33	0.293	6.65322e-05
VMA21	1.00349e-13	0.0573505	0.208	0.169	2.3574e-09
MKLN1	9.85054e-12	0.0573411	0.209	0.173	2.31409e-07
PASK	3.56224e-11	0.0571286	0.187	0.152	8.36842e-07
RYBP	1.24757e-15	0.057093	0.132	0.098	2.9308e-11
ZNF506	1.37709e-10	0.0570812	0.245	0.209	3.23505e-06
BCL10	5.58792e-20	0.0570033	0.135	0.095	1.31272e-15
SH3GLB1	3.01005e-12	0.05691	0.187	0.152	7.0712e-08
CCT6A	1.20768e-11	0.0568679	0.32	0.277	2.83707e-07
NCKAP1L	5.77281e-13	0.0567933	0.221	0.182	1.35615e-08
ADSL	5.04068e-16	0.0567467	0.155	0.117	1.18416e-11
TRAPPC4	8.48093e-14	0.0566947	0.196	0.157	1.99234e-09
ASAP1	1.17686e-11	0.0566874	0.143	0.113	2.76468e-07
DCAF7	2.90414e-11	0.0566308	0.178	0.146	6.8224e-07
ORMDL2	1.55412e-17	0.0565834	0.146	0.107	3.65093e-13
EBLN3P	1.69597e-09	0.056551	0.34	0.303	3.98417e-05
SYS1	6.21336e-13	0.0564497	0.174	0.138	1.45964e-08
ECHS1	2.62198e-14	0.0564295	0.204	0.164	6.15956e-10
SUDS3	4.05865e-17	0.0564247	0.137	0.1	9.53459e-13
TGS1	1.3987e-12	0.0563119	0.211	0.173	3.28583e-08
EPSTI1	2.51565e-16	0.0562716	0.158	0.119	5.90976e-12
SF3B6	4.03059e-09	0.0562443	0.412	0.374	9.46867e-05
TESPA1	2.76383e-08	0.0562051	0.373	0.338	0.000649279
NFKB1	8.88802e-09	0.056152	0.263	0.23	0.000208797
CPSF2	7.095e-17	0.0560429	0.112	0.079	1.66676e-12
TRANK1	2.49406e-19	0.0559995	0.122	0.085	5.85905e-15
AP2B1	4.07517e-12	0.0559562	0.219	0.181	9.57338e-08
ANAPC11	1.06984e-08	0.0559423	0.294	0.26	0.000251327
SP3	1.5879e-11	0.0558859	0.239	0.201	3.73029e-07
KMT5B	3.02492e-12	0.0558711	0.178	0.144	7.10613e-08
ZNF24	4.05436e-08	0.0558569	0.339	0.306	0.000952449
GLG1	7.53322e-10	0.0558561	0.44	0.4	1.7697e-05
RAB1B	3.93582e-17	0.0558264	0.142	0.104	9.24604e-13
WAPL	1.60295e-10	0.0558236	0.243	0.207	3.76564e-06
SUMO2	4.32134e-10	0.0558078	0.816	0.78	1.01517e-05
ATP6V1E1	7.34397e-14	0.0557996	0.188	0.149	1.72525e-09
C16orf54	1.27943e-09	0.0557045	0.359	0.32	3.00564e-05
CEBPZ	2.51871e-08	0.0557004	0.275	0.242	0.000591696
CDKN1B	5.82781e-08	0.0556467	0.397	0.364	0.00136907
PSMA4	1.23146e-09	0.0556104	0.294	0.258	2.89295e-05
NDUFS4	5.68052e-12	0.0555528	0.24	0.2	1.33447e-07
TARDBP	3.96833e-10	0.0555368	0.228	0.194	9.32239e-06
VCPIP1	2.34952e-20	0.0555116	0.128	0.089	5.5195e-16
GTF2H5	3.7286e-09	0.0554863	0.252	0.218	8.75923e-05
FGD5-AS1	3.17018e-12	0.0554408	0.216	0.178	7.44739e-08
TRIM52	7.55381e-12	0.0554153	0.191	0.155	1.77454e-07
PAQR8	2.45701e-18	0.0554019	0.125	0.088	5.772e-14
MRPS31	9.65001e-10	0.0553375	0.257	0.222	2.26698e-05
FNDC3A	2.24235e-15	0.0552437	0.157	0.119	5.26774e-11
SLC16A7	3.95883e-09	0.0552263	0.217	0.186	9.30009e-05
PCBP2	1.21617e-07	0.0551969	0.728	0.708	0.00285703
SMC1A	1.18118e-09	0.0551499	0.214	0.181	2.77484e-05
CLN5	5.80086e-11	0.0551459	0.216	0.181	1.36274e-06
EEA1	7.09946e-08	0.0551343	0.209	0.181	0.00166781
NDUFA6	6.39885e-09	0.0551128	0.25	0.218	0.000150322
KLF12	9.81999e-10	0.055107	0.236	0.202	2.30691e-05
SUPT4H1	7.65012e-12	0.0550297	0.254	0.213	1.79717e-07
MRPL52	3.74714e-09	0.0550104	0.313	0.276	8.80277e-05
USP47	4.53736e-12	0.0549843	0.246	0.206	1.06592e-07
ZNF148	6.56994e-08	0.0549726	0.303	0.271	0.00154341
JAK3	3.60673e-10	0.0549673	0.286	0.247	8.47293e-06
CLINT1	8.65791e-11	0.0549517	0.235	0.199	2.03392e-06
TPRKB	2.65048e-10	0.0549241	0.219	0.185	6.22652e-06
SIRT1	8.11523e-23	0.0549171	0.108	0.07	1.90643e-18
FAM199X	5.92824e-22	0.0548914	0.105	0.069	1.39266e-17
COX7B	3.26607e-07	0.054779	0.525	0.492	0.00767266
HCG18	3.74026e-11	0.0546171	0.198	0.163	8.78662e-07
ZC3H15	1.04752e-07	0.0545418	0.402	0.367	0.00246083
ANKRD36B	6.10912e-15	0.0545371	0.129	0.096	1.43515e-10
QKI	1.16682e-10	0.0545169	0.204	0.17	2.74109e-06
COA4	3.27041e-12	0.0544784	0.21	0.173	7.68286e-08
UPK3BL1	5.92141e-18	0.0544032	0.107	0.074	1.39106e-13
PSMB7	3.31346e-09	0.0543189	0.256	0.223	7.78398e-05
COX6A1	1.49556e-09	0.0542535	0.615	0.576	3.51338e-05
C12orf65	1.14468e-08	0.0542336	0.267	0.234	0.000268908
ARHGAP25	1.10338e-12	0.0542148	0.195	0.158	2.59205e-08
CIB1	1.6571e-07	0.0542108	0.515	0.481	0.00389285
CDC26	7.6468e-09	0.0542056	0.286	0.252	0.000179639
EP300	2.66472e-12	0.0541298	0.208	0.17	6.25996e-08
SERP1	9.13831e-08	0.0541289	0.778	0.751	0.00214677
MRPL50	6.82958e-15	0.0541062	0.15	0.114	1.60441e-10
GIGYF2	1.6976e-10	0.0540561	0.155	0.125	3.988e-06
MRPS36	5.35161e-12	0.0540406	0.189	0.154	1.2572e-07
PLEKHA3	8.47285e-12	0.0540334	0.183	0.149	1.99044e-07
UBR2	1.16075e-15	0.053984	0.156	0.118	2.72684e-11
SNX20	4.83114e-14	0.0539577	0.138	0.105	1.13493e-09
AC025171.2	5.77662e-19	0.0539548	0.117	0.081	1.35704e-14
STAT5B	2.09927e-10	0.0538936	0.208	0.174	4.93161e-06
PVT1	5.65154e-11	0.0538851	0.198	0.164	1.32766e-06
HNRNPAB	3.20895e-12	0.0538401	0.235	0.195	7.53846e-08
THAP1	1.05525e-15	0.0538358	0.144	0.108	2.479e-11
PRRC2B	3.62812e-09	0.0538213	0.251	0.218	8.52317e-05
TMEM170A	1.83273e-09	0.0538018	0.199	0.168	4.30545e-05
SENP7	1.86883e-10	0.0537596	0.228	0.193	4.39025e-06
LAMTOR5	2.36149e-09	0.0537374	0.336	0.299	5.54762e-05
DDX23	3.46525e-15	0.0536864	0.156	0.119	8.14056e-11
GNAS	5.9653e-08	0.0536434	0.873	0.849	0.00140137
TNFAIP8L2	1.04101e-20	0.0536373	0.109	0.073	2.44555e-16
MRPS28	2.93059e-21	0.0536203	0.11	0.073	6.88453e-17
MPC2	4.92428e-09	0.0535677	0.26	0.227	0.000115681
SUB1	6.78003e-08	0.0535674	0.76	0.727	0.00159276
AL499604.1	1.84318e-21	0.0535125	0.213	0.159	4.33e-17
SNAPC5	4.46762e-15	0.0534899	0.15	0.114	1.04953e-10
PIBF1	5.14122e-15	0.0534542	0.157	0.12	1.20777e-10
NUP98	2.45139e-15	0.053433	0.134	0.099	5.7588e-11
BICDL1	3.46302e-15	0.0534062	0.109	0.078	8.13534e-11
PCNA	1.55413e-18	0.0533327	0.11	0.075	3.65095e-14
NFYB	9.36745e-16	0.0532233	0.136	0.101	2.2006e-11
MTRNR2L8	9.94026e-24	0.0532226	0.244	0.183	2.33517e-19
ARL4C	2.10151e-07	0.0532045	0.785	0.748	0.00493686
TNKS2	2.28307e-12	0.0531267	0.152	0.119	5.36339e-08
JUND	5.77721e-11	0.0531162	0.908	0.871	1.35718e-06
RPL10	1.05797e-12	0.0530395	1	1	2.48537e-08
ATP5MC3	1.44879e-08	0.0530342	0.566	0.529	0.000340349
ZDHHC20	1.50374e-14	0.0529939	0.135	0.102	3.53258e-10
COIL	7.01033e-13	0.0529416	0.161	0.127	1.64687e-08
ESYT1	4.52689e-12	0.0529378	0.19	0.154	1.06346e-07
LARP1	9.76327e-09	0.0528844	0.262	0.229	0.000229359
PSMA3	3.42362e-11	0.0527777	0.256	0.218	8.04278e-07
ANKRD17	2.3231e-12	0.0527595	0.185	0.15	5.45743e-08
PGRMC2	2.79587e-11	0.0527573	0.178	0.145	6.56806e-07
DYNC1H1	1.82467e-09	0.0526493	0.294	0.258	4.28652e-05
TUT7	1.29957e-16	0.0526026	0.126	0.091	3.05296e-12
NDUFAF8	9.05505e-08	0.0526	0.341	0.309	0.00212721
MBTPS1	1.98653e-11	0.0525455	0.235	0.196	4.66677e-07
STIM2	2.10171e-09	0.0525424	0.267	0.231	4.93734e-05
CDC25B	2.00704e-09	0.0525384	0.245	0.211	4.71493e-05
PFDN5	1.03183e-07	0.0525026	0.994	0.994	0.00242397
UPF2	2.37658e-08	0.0524772	0.29	0.255	0.000558306
POGZ	1.8462e-12	0.052389	0.167	0.133	4.33708e-08
C4orf3	5.60626e-08	0.0523595	0.594	0.562	0.00131702
RSRP1	4.40148e-08	0.0523155	0.614	0.576	0.00103399
PLPBP	1.44732e-13	0.0522553	0.156	0.121	3.40003e-09
MRPL36	7.01591e-13	0.0522452	0.157	0.123	1.64818e-08
LAMTOR2	1.80068e-11	0.0522213	0.192	0.157	4.23016e-07
NEK7	6.27667e-15	0.0521786	0.127	0.094	1.47452e-10
CCDC90B	4.95054e-11	0.0521716	0.175	0.143	1.16298e-06
MSL2	4.48214e-15	0.0521606	0.143	0.108	1.05294e-10
ANKRD26	2.92562e-10	0.0521532	0.127	0.1	6.87287e-06
PPM1G	5.48381e-09	0.0521499	0.315	0.278	0.000128826
STIP1	4.15224e-14	0.0521019	0.159	0.123	9.75444e-10
TOMM70	3.6641e-15	0.0520975	0.125	0.092	8.6077e-11
LZIC	7.36887e-11	0.0520905	0.167	0.136	1.7311e-06
LPAR6	7.7657e-11	0.052055	0.21	0.174	1.82432e-06
IL2RG	1.71917e-07	0.0520224	0.606	0.575	0.00403868
USP14	3.57973e-09	0.0520182	0.211	0.179	8.40949e-05
HERC2	4.99416e-12	0.0520082	0.18	0.145	1.17323e-07
POLE4	1.54553e-09	0.0518887	0.268	0.232	3.63075e-05
ZC3H8	9.55231e-08	0.0518612	0.21	0.182	0.00224403
CD2AP	1.1488e-12	0.0518353	0.139	0.108	2.69877e-08
PPP1R10	5.32133e-10	0.051739	0.219	0.185	1.25009e-05
MTHFS	5.38e-16	0.0516735	0.136	0.101	1.26387e-11
NDUFA12	4.10515e-07	0.0516087	0.553	0.525	0.00964381
SMIM30	4.15149e-16	0.0515842	0.118	0.085	9.75268e-12
TRMT6	4.5391e-15	0.0515781	0.11	0.079	1.06633e-10
AFTPH	2.58154e-15	0.0515051	0.138	0.103	6.06457e-11
ZFAND6	1.72032e-08	0.0514885	0.219	0.189	0.000404138
RPL11	1.17377e-17	0.051478	1	1	2.75743e-13
GPX4	2.41262e-07	0.0514321	0.645	0.609	0.00566774
FLI1	1.26408e-10	0.0514262	0.208	0.173	2.96958e-06
DNAJB14	6.12952e-09	0.0513917	0.337	0.3	0.000143995
CHD6	4.57794e-09	0.0513659	0.232	0.2	0.000107545
CREBBP	6.17315e-12	0.0513279	0.208	0.17	1.4502e-07
PCYOX1	2.15936e-14	0.0513164	0.127	0.094	5.07277e-10
NMRK1	3.73785e-11	0.0513101	0.215	0.178	8.78096e-07
AASDHPPT	1.62667e-12	0.0512583	0.155	0.122	3.82137e-08
PSMB1	1.66366e-07	0.0511881	0.545	0.513	0.00390828
SDHAF1	3.94014e-18	0.0510889	0.117	0.082	9.25617e-14
CFDP1	5.8771e-08	0.051003	0.282	0.249	0.00138065
NSD1	3.2464e-08	0.0509146	0.285	0.252	0.000762644
PYCARD	5.68017e-13	0.0508752	0.2	0.161	1.33439e-08
CCDC12	1.05255e-08	0.0508657	0.308	0.273	0.000247266
CD47	5.12552e-08	0.0508596	0.504	0.467	0.00120409
SLC39A10	2.94588e-08	0.0508271	0.207	0.178	0.000692046
GLIPR1	2.24545e-10	0.050726	0.17	0.139	5.27502e-06
PRDX1	2.54439e-09	0.0507041	0.385	0.344	5.97728e-05
IRF2BP2	1.28324e-07	0.0506939	0.383	0.348	0.00301459
MRPL27	1.58237e-17	0.0506519	0.133	0.096	3.71729e-13
MRPL11	1.25269e-07	0.0506491	0.233	0.204	0.00294283
SPOP	6.66113e-10	0.0504387	0.273	0.236	1.56483e-05
ZBTB18	6.572e-15	0.0504361	0.113	0.082	1.54389e-10
USE1	6.11967e-09	0.0504186	0.21	0.179	0.000143763
NCF1	9.29012e-08	0.0503852	0.257	0.227	0.00218243
SLK	2.531e-10	0.0503588	0.153	0.124	5.94581e-06
DDX58	5.42191e-17	0.0502475	0.113	0.08	1.27372e-12
DCP2	1.78947e-08	0.0501588	0.229	0.198	0.000420382
IFI16	1.6991e-08	0.0501312	0.335	0.299	0.000399153
PLEKHA2	1.13127e-16	0.0500552	0.108	0.076	2.65759e-12
IRF2	4.32816e-08	0.0500248	0.283	0.251	0.00101677
MITD1	1.65292e-08	0.0499897	0.24	0.208	0.000388304
REV3L	2.96461e-11	0.0499673	0.146	0.115	6.96447e-07
ZNF800	3.19733e-09	0.0499517	0.263	0.228	7.51117e-05
TTC37	4.52061e-10	0.0499432	0.194	0.162	1.06198e-05
NDUFAB1	8.42796e-09	0.0498969	0.325	0.289	0.00019799
ITGB1BP1	9.27539e-11	0.0498635	0.177	0.145	2.17897e-06
IFNAR2	1.44081e-10	0.0498192	0.192	0.158	3.38476e-06
PYROXD1	4.19397e-12	0.0498153	0.146	0.115	9.85247e-08
KIF5B	2.62125e-07	0.0497989	0.32	0.289	0.00615783
ANKIB1	3.75861e-12	0.0497819	0.126	0.097	8.82972e-08
RLIM	1.11022e-13	0.0497788	0.128	0.096	2.60812e-09
KDM2A	1.47109e-07	0.049722	0.288	0.257	0.00345587
FAM76B	1.1406e-11	0.0496825	0.149	0.118	2.6795e-07
NACA	6.24031e-13	0.0496537	1	1	1.46597e-08
ACBD3	6.75143e-14	0.0495982	0.155	0.119	1.58605e-09
CTSB	3.443e-12	0.0494864	0.16	0.127	8.08829e-08
ZYG11B	3.40088e-13	0.0494444	0.132	0.1	7.98935e-09
JOSD1	2.25881e-10	0.0494423	0.171	0.14	5.30639e-06
CAPZA1	1.07594e-07	0.0494409	0.325	0.293	0.00252761
CAPN2	6.82427e-10	0.0493623	0.177	0.146	1.60316e-05
RPAIN	1.37965e-07	0.0493519	0.259	0.229	0.00324108
ASF1A	2.56561e-08	0.0493093	0.197	0.168	0.000602714
TTN	4.087e-10	0.0492528	0.205	0.171	9.60118e-06
SSBP3	8.49471e-09	0.0491569	0.207	0.177	0.000199558
UFM1	3.73947e-07	0.049095	0.303	0.272	0.00878477
TRIM4	8.97242e-08	0.0490661	0.177	0.151	0.0021078
PTEN	1.87112e-08	0.0489682	0.338	0.301	0.000439565
LENG1	2.9859e-12	0.0489594	0.166	0.132	7.01447e-08
RPA3	2.58023e-09	0.0489494	0.219	0.186	6.06148e-05
YWHAE	7.82637e-09	0.048934	0.276	0.242	0.000183857
CTDSP2	3.79261e-07	0.0489314	0.252	0.224	0.00890961
MED28	2.34877e-07	0.0487694	0.286	0.256	0.00551774
TERF1	2.50189e-08	0.0487627	0.204	0.175	0.000587744
VEZF1	1.85007e-10	0.0487388	0.166	0.135	4.34619e-06
NDUFA11	2.07773e-08	0.0487376	0.543	0.504	0.000488099
SDHD	1.09417e-08	0.0486845	0.284	0.25	0.000257043
TRRAP	2.34439e-13	0.0486455	0.12	0.089	5.50744e-09
DOK2	5.01639e-11	0.0486074	0.175	0.142	1.17845e-06
LEO1	5.1661e-11	0.0485937	0.126	0.098	1.21362e-06
CHMP1B	2.43508e-07	0.0485831	0.238	0.21	0.00572048
OTULIN	3.21657e-11	0.0485811	0.142	0.112	7.55638e-07
MAN1A2	1.63441e-08	0.0485338	0.221	0.191	0.000383956
PDCD5	1.98041e-07	0.0485098	0.304	0.272	0.00465237
REEP5	4.08329e-12	0.0484408	0.167	0.132	9.59247e-08
TERF2	4.06052e-15	0.0484355	0.106	0.076	9.53897e-11
MPLKIP	2.03492e-08	0.0484346	0.226	0.195	0.000478043
ARL4A	2.69409e-10	0.0483728	0.169	0.138	6.32897e-06
SFT2D2	1.74372e-09	0.0483521	0.156	0.127	4.09635e-05
PPP2R5E	3.48506e-07	0.0483513	0.242	0.214	0.0081871
PHF10	1.14511e-10	0.048146	0.196	0.162	2.6901e-06
MAT2A	1.18773e-09	0.0481377	0.188	0.157	2.79021e-05
AKT3	1.92739e-13	0.0481369	0.145	0.111	4.52784e-09
STK26	4.9478e-11	0.0480718	0.169	0.137	1.16234e-06
NDUFS6	7.58135e-09	0.0480457	0.37	0.331	0.000178101
RPS27A	9.75768e-12	0.0480074	1	1	2.29228e-07
GATA3	5.73258e-09	0.0479941	0.22	0.187	0.00013467
AZIN1	3.60885e-13	0.0479939	0.137	0.105	8.47791e-09
CAPN7	1.18944e-09	0.047965	0.15	0.122	2.79423e-05
GNAQ	1.53321e-08	0.0479531	0.153	0.126	0.000360183
NDUFAF4	8.63499e-12	0.0479213	0.15	0.119	2.02853e-07
MPRIP	1.05286e-07	0.0478497	0.181	0.154	0.00247338
ANKRD13A	3.53755e-12	0.0478213	0.144	0.112	8.31041e-08
TRAF3IP3	1.77217e-10	0.0478131	0.841	0.8	4.16317e-06
EZR	1.07416e-07	0.0476178	0.275	0.243	0.00252343
UFL1	1.49795e-07	0.0476064	0.217	0.189	0.00351899
PRKAG2	1.11686e-08	0.0476049	0.21	0.179	0.000262372
RDH11	1.5133e-09	0.0475296	0.178	0.148	3.55504e-05
SMAP1	6.86801e-09	0.0475114	0.212	0.18	0.000161343
SNX1	2.73655e-10	0.0475095	0.157	0.127	6.42871e-06
N4BP2L2	8.72733e-08	0.0474855	0.806	0.771	0.00205022
SNRNP200	5.06594e-08	0.0474848	0.268	0.236	0.00119009
ARL2	4.02456e-10	0.0474576	0.202	0.169	9.4545e-06
RABGAP1L	1.30716e-08	0.0474226	0.175	0.147	0.000307078
TMEM131	9.96166e-15	0.0474219	0.107	0.077	2.34019e-10
NPEPPS	9.96968e-10	0.0474149	0.17	0.14	2.34208e-05
TOR1AIP2	1.68237e-09	0.0474043	0.169	0.139	3.95222e-05
PRDX5	3.53071e-07	0.0472616	0.377	0.344	0.00829435
FBXW7	8.9729e-12	0.0472601	0.159	0.127	2.10791e-07
ZNF708	3.07111e-10	0.0471802	0.165	0.135	7.21465e-06
ZFX	1.13823e-08	0.0471698	0.203	0.172	0.000267392
GRAP2	1.13815e-08	0.0471399	0.242	0.21	0.000267374
ADNP	2.30978e-08	0.0470851	0.195	0.166	0.000542613
USP25	2.01619e-13	0.0470786	0.117	0.087	4.73643e-09
NDUFAF3	2.289e-07	0.0470067	0.303	0.271	0.00537733
PPIL4	4.74307e-10	0.0469109	0.168	0.138	1.11424e-05
NLRC3	1.81724e-14	0.0468124	0.115	0.083	4.26906e-10
RASA3	3.52326e-08	0.0467995	0.289	0.254	0.000827685
PGP	7.46908e-09	0.0467889	0.212	0.181	0.000175464
STK10	8.20447e-08	0.0467833	0.289	0.257	0.00192739
MLEC	6.96489e-10	0.0467567	0.169	0.138	1.63619e-05
MGA	1.37978e-10	0.0467359	0.145	0.116	3.24138e-06
IWS1	1.15936e-08	0.0465679	0.152	0.126	0.000272357
ACTR3	3.49961e-07	0.0465551	0.578	0.542	0.00822128
PTPN11	9.44096e-13	0.0464656	0.126	0.095	2.21787e-08
GPR65	4.44974e-11	0.0464472	0.131	0.102	1.04533e-06
SELENOT	5.91825e-09	0.0464467	0.258	0.224	0.000139032
UTY	2.54858e-10	0.0464273	0.131	0.103	5.98713e-06
MRPS26	2.77645e-09	0.0463938	0.242	0.208	6.52244e-05
MRPL17	9.94191e-14	0.0463493	0.146	0.112	2.33555e-09
SERPINB9	8.00182e-10	0.0462674	0.219	0.185	1.87979e-05
PARP4	4.42286e-11	0.0462545	0.13	0.102	1.03902e-06
CCPG1	2.7697e-11	0.0462315	0.13	0.101	6.50657e-07
TTC1	4.69232e-08	0.0462022	0.237	0.206	0.00110232
TRPM7	8.11565e-10	0.0461646	0.163	0.133	1.90653e-05
CASC3	2.07069e-12	0.0461612	0.129	0.099	4.86446e-08
CAND1	6.03585e-08	0.0461495	0.234	0.203	0.00141794
COG5	1.86494e-13	0.0460683	0.115	0.085	4.38112e-09
WDR33	7.91126e-08	0.0460599	0.277	0.245	0.00185851
RNF216	1.01422e-07	0.0459818	0.303	0.27	0.00238261
SMARCC2	2.97429e-07	0.0459756	0.213	0.186	0.00698721
PDK3	4.33521e-17	0.0459656	0.108	0.075	1.01843e-12
GPATCH11	1.43738e-11	0.0459618	0.125	0.096	3.3767e-07
DMTF1	4.02993e-09	0.0459237	0.167	0.138	9.46711e-05
RABEP1	4.31644e-10	0.0458894	0.14	0.112	1.01402e-05
ATP13A3	2.76732e-15	0.0458745	0.104	0.073	6.501e-11
CLSTN1	1.53582e-11	0.0458675	0.147	0.116	3.60794e-07
THUMPD3	1.49424e-11	0.0458365	0.129	0.1	3.51028e-07
PPIP5K2	9.95786e-12	0.0457982	0.143	0.111	2.3393e-07
FBXO34	2.01905e-12	0.0457004	0.123	0.093	4.74316e-08
RPS6KB1	7.06707e-11	0.0456831	0.154	0.123	1.6602e-06
HDLBP	4.58186e-11	0.0456574	0.13	0.101	1.07637e-06
HERC3	4.16596e-13	0.04559	0.114	0.084	9.78667e-09
ECI2	8.13831e-11	0.0455845	0.166	0.134	1.91185e-06
ELK4	8.2946e-08	0.0455508	0.252	0.221	0.00194857
TIAM1	6.05361e-10	0.0455211	0.153	0.124	1.42211e-05
MIA2	2.38303e-09	0.0455011	0.152	0.124	5.59821e-05
RPL30	1.39092e-08	0.0454874	1	1	0.000326754
THAP5	1.93441e-08	0.0454399	0.187	0.158	0.000454431
CTDSPL2	1.03357e-09	0.0453596	0.17	0.14	2.42805e-05
SLC40A1	3.59246e-08	0.045337	0.139	0.114	0.000843942
NUMA1	7.56859e-09	0.0453245	0.256	0.222	0.000177801
NNT	2.8707e-09	0.0452852	0.133	0.107	6.74385e-05
ISG15	2.50982e-12	0.0452395	0.295	0.249	5.89606e-08
TOPBP1	9.45042e-14	0.0452048	0.104	0.075	2.22009e-09
CCDC47	3.17015e-12	0.0451794	0.124	0.095	7.44733e-08
CSGALNACT2	3.10108e-11	0.0451214	0.159	0.127	7.28507e-07
CD84	4.07399e-07	0.0451194	0.181	0.155	0.00957062
LIN7C	9.23301e-12	0.0451142	0.146	0.115	2.16902e-07
LINC02273	1.38833e-07	0.0450698	0.25	0.22	0.00326147
FDFT1	1.17703e-08	0.0450552	0.203	0.172	0.000276508
DOCK9	4.60785e-13	0.04504	0.118	0.088	1.08248e-08
LMBRD1	1.03201e-07	0.0450351	0.195	0.167	0.00242441
CARD8	1.96338e-07	0.0450095	0.256	0.225	0.00461238
JADE2	3.30642e-08	0.0450082	0.209	0.179	0.000776744
DICER1	2.44793e-08	0.0450005	0.193	0.163	0.000575068
POM121C	8.8669e-12	0.0449576	0.144	0.113	2.08301e-07
FMR1	1.47393e-11	0.0449159	0.138	0.107	3.46257e-07
COMMD8	3.02385e-08	0.0449095	0.167	0.14	0.000710363
USP22	3.1597e-09	0.0449036	0.184	0.153	7.42276e-05
ABCD2	2.02862e-11	0.0448092	0.104	0.078	4.76563e-07
PHB	5.82708e-08	0.044724	0.282	0.249	0.0013689
DYNLT3	1.24297e-08	0.0447144	0.188	0.159	0.000291997
MAGOHB	6.40315e-11	0.0447013	0.142	0.112	1.50423e-06
AC092338.3	1.42445e-18	0.0446748	0.102	0.069	3.34631e-14
CHMP2B	2.243e-09	0.0446687	0.166	0.136	5.26927e-05
ERICH1	4.10549e-07	0.0446573	0.283	0.252	0.00964463
RAB6A	3.59217e-09	0.0446162	0.145	0.118	8.43873e-05
B2M	1.97337e-15	0.0445345	1	1	4.63583e-11
PRDX3	2.65971e-10	0.0445246	0.167	0.136	6.2482e-06
PHAX	5.59995e-08	0.0444434	0.215	0.185	0.00131554
SP140	4.05939e-11	0.0444327	0.132	0.103	9.53631e-07
GTF3C6	3.90472e-07	0.0444173	0.223	0.195	0.00917297
ZBED5	2.18851e-07	0.0443944	0.181	0.155	0.00514124
SPAG7	4.3105e-08	0.0442736	0.227	0.196	0.00101262
SOD2	2.92451e-07	0.0442425	0.241	0.212	0.00687026
GOLGA3	5.02593e-10	0.0442204	0.14	0.112	1.18069e-05
CD40LG	1.29347e-08	0.0441981	0.289	0.253	0.000303862
PSMC4	2.68791e-09	0.043994	0.182	0.152	6.31445e-05
TCHP	1.62106e-12	0.0439648	0.113	0.084	3.80819e-08
MFAP1	4.0148e-14	0.0439456	0.101	0.072	9.43158e-10
TMEM30A	1.28876e-10	0.0439041	0.152	0.122	3.02755e-06
EXOC5	9.31701e-12	0.043848	0.115	0.087	2.18875e-07
POLR3K	1.85666e-14	0.0438459	0.107	0.077	4.36165e-10
MSH6	7.76726e-12	0.0438061	0.121	0.092	1.82468e-07
ZNF518A	3.75227e-08	0.0437913	0.155	0.129	0.000881483
NOL8	3.20901e-07	0.0437482	0.185	0.158	0.00753862
CSNK2A2	5.80809e-08	0.0437137	0.193	0.165	0.00136444
SLC30A7	8.65091e-09	0.0436887	0.142	0.116	0.000203227
SPTY2D1	8.00456e-11	0.0436478	0.127	0.099	1.88043e-06
CHTOP	5.7384e-08	0.0435707	0.194	0.166	0.00134806
ZC3H12D	2.36247e-14	0.0435039	0.103	0.073	5.54992e-10
RGL4	4.64537e-08	0.0432793	0.208	0.179	0.00109129
SDF2	4.92255e-11	0.0432751	0.173	0.14	1.15641e-06
MED21	1.22376e-13	0.0432496	0.122	0.091	2.87485e-09
MRPS16	3.56228e-07	0.0431797	0.195	0.169	0.00836851
MIEN1	1.70647e-10	0.0431752	0.19	0.156	4.00883e-06
MORC2	3.6954e-11	0.043148	0.129	0.1	8.68123e-07
GPRIN3	3.27567e-10	0.0429849	0.169	0.138	7.6952e-06
DDX42	2.02949e-07	0.0429806	0.21	0.181	0.00476768
KDM3A	8.65306e-10	0.0429328	0.135	0.108	2.03278e-05
DCUN1D1	1.67982e-11	0.0425351	0.132	0.103	3.94622e-07
DNAJC1	4.39949e-11	0.0425065	0.119	0.091	1.03353e-06
GLYR1	1.89888e-10	0.0424845	0.125	0.097	4.46086e-06
MR1	6.04721e-11	0.0424182	0.105	0.079	1.42061e-06
CNIH4	2.44867e-10	0.0424061	0.155	0.125	5.75241e-06
TLK2	3.63002e-08	0.04238	0.155	0.129	0.000852765
PFDN2	2.37097e-07	0.0423165	0.29	0.258	0.00556989
MOB4	1.21066e-08	0.0423042	0.187	0.158	0.000284407
PKN2	3.4799e-08	0.0422795	0.166	0.139	0.000817498
SART3	2.93863e-11	0.0422531	0.123	0.095	6.90342e-07
SUGP2	5.91178e-09	0.0422303	0.167	0.138	0.00013888
COPB2	4.81863e-11	0.0421304	0.143	0.113	1.13199e-06
TIMM10B	1.1698e-09	0.0421131	0.14	0.113	2.7481e-05
PPIL3	2.40439e-08	0.0420123	0.148	0.122	0.00056484
FAM78A	4.38987e-09	0.0420107	0.168	0.139	0.000103127
CS	2.12854e-11	0.0419858	0.107	0.08	5.00036e-07
TIA1	6.77922e-08	0.041973	0.2	0.172	0.00159257
ZNF675	2.51878e-14	0.041911	0.104	0.075	5.91712e-10
MAPRE2	4.16306e-09	0.0418971	0.166	0.137	9.77986e-05
NMI	1.0747e-07	0.0418495	0.175	0.149	0.00252468
SIKE1	2.15075e-09	0.0417932	0.141	0.114	5.05254e-05
OTUD4	9.84748e-10	0.0417498	0.119	0.093	2.31337e-05
POLR2A	6.44022e-08	0.0416876	0.201	0.172	0.00151294
CKLF	2.99576e-07	0.0415359	0.252	0.221	0.00703763
MARF1	3.24989e-08	0.0415238	0.144	0.118	0.000763464
ATAD2B	5.58224e-11	0.0414278	0.117	0.09	1.31138e-06
LRRC8C	3.48017e-08	0.0414248	0.147	0.122	0.000817562
ERAP1	1.04806e-08	0.0412981	0.137	0.111	0.00024621
EMG1	4.78712e-09	0.0412468	0.162	0.133	0.000112459
AC005261.1	1.90643e-10	0.0412372	0.115	0.089	4.47859e-06
NOP14	7.09606e-10	0.0412303	0.148	0.119	1.66701e-05
TRIB2	2.68716e-09	0.0412146	0.166	0.136	6.31267e-05
ARIH1	1.90271e-07	0.0411772	0.188	0.161	0.00446984
PSD4	9.46144e-10	0.0411762	0.136	0.109	2.22268e-05
TUBB4B	1.51746e-10	0.0411639	0.147	0.117	3.56482e-06
TMEM223	4.50477e-09	0.0411001	0.142	0.115	0.000105826
B4GALT1	9.84187e-08	0.0410686	0.172	0.145	0.00231205
SPPL2A	2.92779e-09	0.0410239	0.134	0.108	6.87797e-05
RBL1	1.07274e-11	0.0410239	0.103	0.076	2.52007e-07
PWWP2A	6.71396e-11	0.0410182	0.139	0.109	1.57724e-06
TRIM38	3.82679e-07	0.0409656	0.278	0.246	0.0089899
USP48	3.39529e-07	0.0409292	0.173	0.147	0.00797621
FAM13B	1.24494e-10	0.040875	0.123	0.095	2.92462e-06
PUM3	1.15738e-08	0.0408066	0.156	0.128	0.000271891
PARP14	7.33715e-08	0.0408063	0.163	0.137	0.00172364
NAA50	1.61396e-10	0.0408044	0.123	0.096	3.7915e-06
UBE4A	3.86155e-09	0.0407352	0.139	0.112	9.07155e-05
RNF168	4.50015e-08	0.0407342	0.14	0.115	0.00105717
RPP25L	1.36327e-13	0.0406681	0.106	0.077	3.20258e-09
NCOA4	8.38766e-09	0.0405722	0.186	0.156	0.000197043
TRIM14	1.63144e-07	0.0404933	0.172	0.146	0.00383257
MAPK14	6.65602e-10	0.0404521	0.133	0.105	1.56363e-05
GRHPR	3.33403e-07	0.0404147	0.166	0.141	0.00783231
ZCCHC9	8.61723e-08	0.040345	0.139	0.115	0.00202436
CBR1	2.00832e-09	0.0402863	0.129	0.103	4.71795e-05
MAP4	2.12005e-09	0.0402487	0.107	0.083	4.98042e-05
TARS	2.08301e-12	0.0402098	0.1	0.073	4.8934e-08
ZC3H14	3.63885e-08	0.0401966	0.145	0.119	0.000854839
HOXB2	4.29465e-08	0.0401699	0.158	0.131	0.0010089
FAM217B	2.38973e-07	0.0401418	0.156	0.131	0.00561395
NCOA2	1.32354e-11	0.0401407	0.105	0.078	3.10926e-07
KLHL28	1.36905e-08	0.0400648	0.133	0.108	0.000321617
STN1	4.47439e-09	0.040022	0.157	0.129	0.000105112
NOC3L	7.60429e-08	0.0399602	0.108	0.086	0.0017864
ATL3	6.85009e-11	0.0399477	0.119	0.092	1.60922e-06
NSF	1.94403e-10	0.0397953	0.115	0.089	4.56692e-06
RBM12	2.86246e-11	0.0397883	0.109	0.083	6.7245e-07
RNF20	2.97987e-09	0.0397869	0.126	0.1	7.00031e-05
EIF4G1	6.73003e-09	0.0397634	0.132	0.107	0.000158102
ROCK2	3.09102e-09	0.039763	0.101	0.078	7.26144e-05
MRPL46	3.79265e-10	0.0397374	0.13	0.103	8.90969e-06
PHF5A	1.95879e-08	0.0396865	0.183	0.154	0.000460158
LYRM4	8.50985e-08	0.0396291	0.152	0.127	0.00199913
PHF6	2.4673e-08	0.0395017	0.147	0.121	0.000579619
SP4	3.31958e-08	0.0394582	0.137	0.112	0.000779836
AHCYL1	1.52569e-07	0.0393896	0.156	0.131	0.00358414
SVIL	5.78515e-08	0.0393593	0.129	0.105	0.00135905
WDR48	3.0144e-09	0.0393533	0.122	0.096	7.08144e-05
SLF2	1.3629e-09	0.0393178	0.122	0.096	3.20173e-05
RCOR3	9.32005e-10	0.0393008	0.122	0.096	2.18947e-05
SGSM3	2.66859e-11	0.0392012	0.101	0.075	6.26906e-07
MED11	1.73361e-08	0.0391589	0.148	0.122	0.000407261
LAMTOR3	7.53095e-08	0.0391384	0.125	0.102	0.00176917
TRNT1	6.54262e-09	0.0391197	0.123	0.098	0.000153699
RPL26L1	1.21137e-08	0.0391135	0.123	0.098	0.000284575
PPTC7	6.3604e-09	0.0391099	0.132	0.107	0.000149418
CREBL2	7.7832e-09	0.0390788	0.128	0.103	0.000182843
C2orf49	6.7873e-09	0.0390467	0.143	0.116	0.000159447
GTPBP8	4.54564e-09	0.0389746	0.131	0.105	0.000106786
OAS2	1.43468e-09	0.038946	0.123	0.097	3.37035e-05
LPP	6.75276e-08	0.0389349	0.129	0.105	0.00158636
TP53	4.16472e-10	0.0389293	0.121	0.095	9.78375e-06
HIPK3	5.15414e-09	0.0388879	0.125	0.099	0.000121081
FBXO11	1.63414e-07	0.0388716	0.16	0.134	0.00383893
AP5M1	3.18137e-07	0.0388042	0.132	0.109	0.00747367
RAB27A	4.74814e-09	0.0387749	0.108	0.085	0.000111543
SCFD1	3.28523e-08	0.0387657	0.162	0.135	0.000771767
PLA2G12A	1.49628e-09	0.0387337	0.122	0.097	3.51506e-05
GCSAM	3.47399e-10	0.0387307	0.117	0.09	8.16109e-06
UNC50	4.31831e-08	0.0387193	0.142	0.117	0.00101446
CHRAC1	7.31625e-08	0.0387136	0.153	0.128	0.00171873
USP24	2.75973e-10	0.0387078	0.108	0.083	6.48316e-06
CMC1	3.97593e-10	0.0387034	0.119	0.092	9.34026e-06
PIK3C2A	2.43833e-08	0.0386804	0.115	0.092	0.000572812
STAT6	1.36834e-07	0.0385288	0.171	0.145	0.00321449
APOL3	1.42916e-07	0.0385191	0.156	0.131	0.00335739
HCFC1	7.59955e-08	0.0385099	0.122	0.099	0.00178529
RNF4	1.38788e-07	0.0384639	0.16	0.134	0.00326041
SMURF2	2.05946e-07	0.0384539	0.121	0.099	0.00483808
TRDMT1	7.24759e-09	0.0384153	0.104	0.082	0.00017026
MRPL14	2.02312e-07	0.0383967	0.198	0.17	0.0047527
GIMAP8	1.27551e-07	0.0382761	0.13	0.107	0.00299643
SMG6	1.784e-07	0.0382168	0.157	0.132	0.00419098
SERTAD2	5.93979e-08	0.0382118	0.128	0.105	0.00139538
MMGT1	2.10017e-12	0.0382092	0.104	0.077	4.93371e-08
PLCL2	3.54599e-07	0.0381848	0.17	0.144	0.00833023
CYB5B	8.05717e-08	0.0381615	0.152	0.127	0.00189279
PNP	2.94082e-10	0.0381328	0.113	0.087	6.90858e-06
SUCO	5.86385e-10	0.0380657	0.118	0.092	1.37754e-05
NAGK	1.0324e-09	0.0380356	0.111	0.086	2.42532e-05
MAP3K12	1.6707e-10	0.0380229	0.106	0.08	3.92482e-06
TMEM33	1.17582e-08	0.0380161	0.117	0.093	0.000276223
TMEM208	3.97372e-08	0.0379632	0.169	0.141	0.000933507
UHRF2	1.03577e-08	0.0379486	0.124	0.1	0.000243323
RPP38	9.0706e-10	0.0379421	0.126	0.1	2.13087e-05
DHX38	1.68045e-08	0.0378964	0.114	0.091	0.000394771
EDEM1	2.19942e-08	0.0378866	0.142	0.116	0.000516688
WIPF2	1.56864e-10	0.0376079	0.117	0.09	3.68505e-06
RNF38	3.1386e-08	0.0375645	0.128	0.104	0.000737319
MANF	3.96874e-07	0.0374762	0.165	0.14	0.00932338
ZCCHC8	2.3009e-08	0.0374551	0.117	0.094	0.000540527
UCHL5	5.54921e-08	0.0372492	0.135	0.111	0.00130362
LARP4B	4.9678e-09	0.0371674	0.124	0.099	0.000116704
ADCY7	3.24149e-09	0.0370065	0.111	0.087	7.61492e-05
ANXA5	3.96262e-08	0.0369298	0.149	0.123	0.000930899
AKAP11	2.37871e-09	0.0368958	0.116	0.091	5.58808e-05
TMEM204	8.37665e-08	0.0368704	0.244	0.212	0.00196784
CEP170	2.26475e-07	0.036825	0.105	0.085	0.00532035
EXOG	6.67935e-08	0.0367955	0.167	0.14	0.00156911
UBAP2L	2.72554e-08	0.0367795	0.133	0.108	0.000640285
LYZ	4.6372e-09	0.036684	0.145	0.118	0.000108937
MON1B	2.92455e-08	0.0366478	0.106	0.084	0.000687036
AASDH	5.20343e-08	0.0364602	0.116	0.094	0.00122239
POGK	4.7834e-08	0.0363619	0.114	0.091	0.00112372
MNAT1	1.05047e-07	0.0363302	0.123	0.1	0.00246778
SKI	1.62601e-07	0.0362427	0.15	0.125	0.00381981
CMC2	5.19125e-08	0.0361666	0.157	0.131	0.00121953
GARS	2.85746e-07	0.0361503	0.132	0.109	0.00671275
CCDC28A	3.67238e-07	0.0361438	0.149	0.125	0.00862716
CCL28	3.65803e-07	0.036083	0.105	0.085	0.00859345
SLC25A11	5.7306e-08	0.0360518	0.132	0.108	0.00134623
IQSEC1	8.68749e-08	0.0359249	0.133	0.109	0.00204087
ZC3H18	2.77043e-07	0.035919	0.166	0.14	0.00650829
GOLGA2	1.62457e-07	0.0358265	0.104	0.084	0.00381644
RNF5	2.67382e-07	0.0357987	0.157	0.132	0.00628134
RANBP6	8.39016e-09	0.0357495	0.106	0.083	0.000197102
RAB5B	6.11566e-10	0.0356478	0.124	0.097	1.43669e-05
PDE4DIP	4.22073e-09	0.0356465	0.105	0.082	9.91533e-05
NAPG	6.33853e-10	0.0356201	0.101	0.077	1.48905e-05
METTL4	3.56681e-08	0.0355748	0.137	0.112	0.000837915
APOBEC3G	1.3232e-09	0.0355177	0.108	0.083	3.10847e-05
RC3H2	2.11435e-07	0.0354513	0.141	0.117	0.00496703
ADA2	1.06131e-08	0.035399	0.135	0.109	0.000249324
TMEM65	7.66086e-09	0.0353925	0.117	0.093	0.000179969
CASD1	7.91479e-08	0.0353907	0.109	0.087	0.00185934
RBM12B	1.01992e-07	0.0353417	0.113	0.091	0.002396
PICALM	1.5343e-09	0.0353351	0.103	0.079	3.60438e-05
PREPL	1.13461e-08	0.0352689	0.123	0.099	0.000266542
AP3B1	4.2392e-07	0.0351578	0.148	0.124	0.00995873
POLR3D	1.03356e-09	0.0351303	0.103	0.079	2.42804e-05
TPP1	3.83893e-07	0.0350928	0.125	0.103	0.00901841
PKIA	1.18793e-07	0.0350089	0.147	0.122	0.00279068
HIKESHI	4.16979e-07	0.035	0.205	0.177	0.00979566
DCTN1	1.20906e-08	0.034952	0.107	0.085	0.000284031
TRMT11	4.73641e-08	0.0349013	0.108	0.086	0.00111268
RFXANK	1.52104e-07	0.0348755	0.139	0.115	0.00357324
EGLN1	2.0411e-07	0.0348037	0.113	0.091	0.00479494
ZBTB24	3.95501e-07	0.0347261	0.139	0.116	0.00929111
HIRIP3	1.82499e-07	0.0345004	0.113	0.092	0.00428726
ZNF138	1.6254e-07	0.0344423	0.13	0.106	0.00381838
ANKRD36C	1.62816e-07	0.034146	0.145	0.121	0.00382487
GPATCH2	2.81292e-09	0.0341097	0.113	0.088	6.60811e-05
EID2	1.13726e-07	0.0340016	0.139	0.114	0.00267166
RPS7	4.71333e-10	0.0339971	1	1	1.10725e-05
TNFRSF1B	9.57391e-08	0.0339897	0.112	0.09	0.0022491
IP6K1	1.78235e-07	0.0339348	0.131	0.108	0.0041871
UPF1	2.42078e-09	0.0339199	0.106	0.082	5.6869e-05
JUN	5.08494e-19	0.0338468	0.715	0.627	1.19455e-14
WBP4	1.65602e-07	0.0337948	0.109	0.088	0.00389033
RMDN1	3.55691e-09	0.0334186	0.123	0.097	8.3559e-05
FEM1B	3.89363e-07	0.0327716	0.108	0.088	0.00914691
VPS13D	2.06441e-08	0.0325704	0.111	0.088	0.000484971
AMMECR1	2.54667e-08	0.0325691	0.103	0.081	0.000598263
MRPL35	7.37929e-08	0.0325682	0.117	0.094	0.00173354
SCAF8	4.83298e-08	0.0325388	0.118	0.094	0.00113536
NUP214	3.53288e-08	0.0325196	0.112	0.089	0.000829945
ARF3	4.03258e-09	0.0323143	0.106	0.082	9.47334e-05
ZZEF1	1.74702e-07	0.0316578	0.117	0.095	0.0041041
ABHD3	1.06011e-07	0.0316458	0.105	0.084	0.00249041
PIKFYVE	2.21208e-08	0.031432	0.102	0.08	0.000519661
DNAJC10	3.52078e-07	0.0312965	0.114	0.093	0.00827101
TMEM107	1.76423e-07	0.0308283	0.114	0.092	0.00414454
NOL12	9.75377e-08	0.0303013	0.1	0.079	0.00229136
GPX7	3.47008e-07	0.0300122	0.104	0.084	0.0081519
CASP2	7.82035e-08	0.0298339	0.12	0.097	0.00183716
PRR12	1.10985e-07	0.0298265	0.103	0.082	0.00260725
VTA1	1.68939e-07	0.0294333	0.115	0.093	0.00396871
AL133453.1	1.49709e-07	0.029139	0.1	0.08	0.00351697
ACSF3	3.77235e-07	0.0290875	0.107	0.086	0.008862
RAB9A	2.29566e-07	0.0286839	0.115	0.093	0.00539297
LINC01138	1.82285e-11	0.0273949	0.143	0.111	4.28223e-07
RPL35A	1.0508e-07	-0.00193174	1	1	0.00246853
RPS29	9.07714e-08	-0.00251437	1	1	0.0021324
RPS15A	6.13831e-11	-0.021713	1	1	1.44201e-06
GPAA1	2.36873e-07	-0.0324557	0.087	0.108	0.00556461
LYRM9	1.66556e-08	-0.0329033	0.077	0.1	0.000391274
ALYREF	5.42375e-08	-0.0343528	0.108	0.133	0.00127415
SMIM4	1.48809e-07	-0.0349488	0.104	0.128	0.00349582
TBC1D10A	1.12122e-07	-0.0349959	0.101	0.125	0.00263397
ZNF414	1.71367e-08	-0.0382849	0.099	0.124	0.000402575
IRF7	2.75608e-08	-0.0400924	0.089	0.113	0.000647458
PLK3	2.73904e-08	-0.0404084	0.111	0.137	0.000643455
NME4	9.34295e-09	-0.0411722	0.136	0.165	0.000219485
SUMF2	3.72187e-07	-0.0428797	0.234	0.265	0.00874343
CIAPIN1	1.30018e-09	-0.0430668	0.108	0.136	3.05438e-05
CMTM8	2.46245e-09	-0.0431028	0.08	0.105	5.78478e-05
SAE1	6.25141e-10	-0.0434694	0.14	0.172	1.46858e-05
ILF2	3.14789e-07	-0.0435988	0.221	0.252	0.00739502
CYBC1	5.53538e-09	-0.0440898	0.175	0.208	0.000130037
PAN3	1.54047e-09	-0.0444161	0.138	0.169	3.61887e-05
AC026979.2	3.84623e-07	-0.04465	0.196	0.225	0.00903556
TTC32	1.25651e-10	-0.0455975	0.1	0.129	2.95179e-06
ANKRD49	1.52063e-07	-0.0456129	0.228	0.26	0.00357225
RNF126	5.47587e-08	-0.0469393	0.218	0.25	0.00128639
CERS6	2.82697e-09	-0.047423	0.118	0.147	6.64113e-05
ARRB2	7.36116e-08	-0.0474518	0.224	0.257	0.00172928
DUS1L	2.09756e-09	-0.0477105	0.203	0.239	4.92759e-05
N4BP2	3.76156e-09	-0.0477989	0.158	0.189	8.83667e-05
NDUFB9	1.7322e-07	-0.0482827	0.428	0.463	0.00406928
PTPN4	7.00235e-09	-0.0484462	0.272	0.309	0.000164499
DPEP2	1.58094e-14	-0.0484838	0.078	0.111	3.71394e-10
DNAJC4	3.85283e-11	-0.0485232	0.124	0.157	9.05106e-07
PKN1	1.94649e-07	-0.0485638	0.223	0.253	0.0045727
CD6	2.95783e-08	-0.0488145	0.365	0.404	0.000694854
CTDNEP1	5.09109e-08	-0.048843	0.242	0.274	0.001196
SCML1	1.05676e-11	-0.0488598	0.104	0.135	2.48255e-07
CISH	3.96019e-08	-0.0489534	0.141	0.169	0.000930327
MFNG	7.0612e-08	-0.0489639	0.275	0.308	0.00165882
LAMP1	4.2471e-08	-0.049331	0.243	0.276	0.000997728
RPL22	9.73425e-22	-0.0493403	1	1	2.28677e-17
ICA1L	8.5448e-13	-0.0493769	0.09	0.122	2.00735e-08
PHF1	2.56613e-09	-0.0494237	0.202	0.237	6.02836e-05
EIF3D	1.40678e-09	-0.0497832	0.491	0.538	3.30481e-05
THAP11	2.41584e-09	-0.0502892	0.214	0.249	5.6753e-05
MDH2	7.55586e-09	-0.0505502	0.309	0.346	0.000177502
ZAP70	1.17857e-08	-0.0507595	0.211	0.244	0.000276871
SLC2A4RG	3.12144e-08	-0.0507857	0.242	0.275	0.00073329
LRRN3	3.82679e-12	-0.0508362	0.199	0.242	8.9899e-08
TSPYL2	1.01094e-08	-0.0509591	0.152	0.181	0.000237491
RPL28	1.45016e-48	-0.05099	1	1	3.40673e-44
SLC8B1	1.11692e-12	-0.0514986	0.108	0.141	2.62386e-08
LDHB	5.25856e-09	-0.0516463	0.957	0.951	0.000123534
SESN1	1.00463e-10	-0.0517645	0.108	0.138	2.36009e-06
ADPRM	4.75249e-12	-0.0524208	0.147	0.183	1.11645e-07
ARF5	2.13267e-12	-0.052709	0.144	0.181	5.01008e-08
DUSP2	2.94777e-13	-0.0534026	0.094	0.127	6.92491e-09
ICAM3	2.35304e-09	-0.0540822	0.496	0.536	5.52776e-05
TGIF1	1.26934e-15	-0.0543142	0.082	0.116	2.98194e-11
CYTH1	1.68701e-07	-0.0543513	0.454	0.487	0.00396312
ANXA11	4.53635e-08	-0.0545119	0.398	0.434	0.00106568
USF2	3.08748e-10	-0.0546032	0.212	0.249	7.2531e-06
TOMM22	3.20215e-09	-0.0549286	0.29	0.328	7.5225e-05
F8A1	8.09793e-17	-0.0559014	0.099	0.138	1.90237e-12
SOCS3	1.30371e-14	-0.0559573	0.236	0.287	3.06269e-10
WDR74	1.64742e-10	-0.0571736	0.205	0.243	3.87011e-06
PGGHG	8.15923e-16	-0.0572912	0.09	0.126	1.91677e-11
FKBP2	1.23892e-20	-0.0583147	0.067	0.105	2.91047e-16
RASA4	6.15366e-19	-0.0585427	0.071	0.108	1.44562e-14
TGFB1	9.7145e-09	-0.0594627	0.306	0.342	0.000228213
AKAP17A	1.08758e-12	-0.0596372	0.179	0.219	2.55494e-08
HERPUD1	2.92211e-10	-0.0600663	0.152	0.184	6.86462e-06
TLE4	1.59025e-07	-0.0601007	0.282	0.313	0.00373581
UPP1	2.82052e-08	-0.0601338	0.244	0.276	0.000662597
R3HDM4	5.29538e-12	-0.0603528	0.22	0.261	1.24399e-07
RGS10	5.32279e-09	-0.0609036	0.753	0.78	0.000125043
YPEL3	1.81649e-08	-0.0610454	0.5	0.533	0.00042673
AL118516.1	1.49681e-19	-0.061685	0.086	0.126	3.5163e-15
ANKRD55	8.01116e-16	-0.0628523	0.108	0.146	1.88198e-11
TRABD	2.39656e-10	-0.0629676	0.241	0.278	5.63001e-06
UGCG	1.42598e-09	-0.0629969	0.151	0.182	3.34992e-05
ELF1	3.97709e-08	-0.0636449	0.495	0.526	0.000934298
ATP5MC2	3.76849e-12	-0.0636868	0.874	0.891	8.85293e-08
PNPLA2	4.30872e-17	-0.0637158	0.132	0.175	1.0122e-12
YPEL2	4.3221e-14	-0.0640607	0.155	0.195	1.01535e-09
GAPDH	4.58062e-09	-0.064423	0.766	0.786	0.000107608
HNRNPDL	1.03762e-10	-0.0644248	0.769	0.794	2.43758e-06
SFXN1	2.35355e-10	-0.0650903	0.266	0.305	5.52897e-06
TSPAN14	2.33786e-10	-0.0652241	0.316	0.357	5.4921e-06
MMP24OS	1.72196e-13	-0.0654606	0.194	0.236	4.04522e-09
BTF3	5.87655e-18	-0.0658799	0.981	0.984	1.38052e-13
CITED4	6.71436e-15	-0.0659559	0.206	0.253	1.57734e-10
DYNLT1	6.86285e-10	-0.0663039	0.24	0.275	1.61222e-05
ILF3-DT	5.45969e-10	-0.0664716	0.292	0.332	1.28259e-05
ABTB1	2.01664e-19	-0.0671349	0.12	0.164	4.73748e-15
TMC6	3.42252e-13	-0.0677366	0.281	0.327	8.04019e-09
FKBP8	1.03608e-13	-0.0681939	0.333	0.382	2.43395e-09
AC114760.2	4.96225e-14	-0.0682055	0.181	0.224	1.16573e-09
RASGRP2	4.90394e-11	-0.0682755	0.385	0.428	1.15203e-06
CD74	1.11015e-10	-0.0683952	0.329	0.371	2.60796e-06
SP110	2.97639e-08	-0.0687805	0.413	0.447	0.000699213
RBM38	1.24817e-14	-0.0687865	0.234	0.282	2.93219e-10
FTH1	6.29631e-13	-0.0688682	0.982	0.98	1.47913e-08
HNRNPL	6.9373e-14	-0.069576	0.24	0.286	1.62971e-09
DAZAP1	1.87744e-17	-0.0699851	0.189	0.239	4.41048e-13
PCED1B	9.64558e-13	-0.0700682	0.298	0.344	2.26594e-08
CAPZB	3.25416e-10	-0.0702683	0.549	0.587	7.64467e-06
UFD1	8.14109e-15	-0.070367	0.213	0.259	1.9125e-10
FOXN3	3.23786e-12	-0.0703793	0.342	0.389	7.60637e-08
AC100810.1	5.06672e-17	-0.0706521	0.146	0.19	1.19027e-12
AP002387.2	2.55292e-24	-0.0707248	0.107	0.157	5.99733e-20
SNRPA	3.27131e-19	-0.070893	0.157	0.206	7.68495e-15
RETREG1	3.00734e-13	-0.0711438	0.256	0.3	7.06485e-09
SF3A2	1.4607e-20	-0.0713021	0.143	0.193	3.43148e-16
PRDX6	3.12087e-12	-0.0727224	0.423	0.469	7.33155e-08
NCK2	2.15197e-13	-0.0729773	0.377	0.423	5.05541e-09
FAM133B	2.80167e-09	-0.0730925	0.413	0.453	6.58167e-05
HNRNPA0	2.01144e-13	-0.0735102	0.511	0.558	4.72527e-09
TMEM259	5.50784e-15	-0.0749375	0.228	0.274	1.2939e-10
ADTRP	3.90557e-21	-0.0753974	0.11	0.156	9.17496e-17
S100A8	2.17091e-11	-0.0755766	0.092	0.121	5.09989e-07
MYC	2.26544e-11	-0.0756971	0.386	0.431	5.32197e-07
UCP2	2.37431e-09	-0.0762357	0.518	0.549	5.57774e-05
GNLY	4.02725e-23	-0.0782596	0.069	0.109	9.4608e-19
GPSM3	1.63441e-13	-0.0784669	0.747	0.775	3.83955e-09
NKG7	1.86955e-21	-0.0790953	0.081	0.122	4.39195e-17
CCNI	4.8844e-11	-0.0792214	0.872	0.875	1.14744e-06
ATP5ME	2.55415e-14	-0.0802203	0.542	0.586	6.0002e-10
AL445686.2	5.79877e-44	-0.0813644	0.052	0.109	1.36225e-39
EEF1D	4.27979e-31	-0.0816727	0.992	0.993	1.00541e-26
TAGAP	3.17945e-13	-0.0817762	0.413	0.46	7.46916e-09
POLR2C	1.9287e-19	-0.0819399	0.231	0.286	4.5309e-15
EIF3F	9.47488e-17	-0.0820888	0.82	0.84	2.22584e-12
MYLIP	1.22528e-20	-0.0827073	0.159	0.21	2.87844e-16
HSD17B11	2.3814e-18	-0.0830443	0.236	0.289	5.59438e-14
LSP1	1.51393e-15	-0.0842286	0.49	0.541	3.55653e-11
UGP2	1.6962e-13	-0.0842562	0.344	0.389	3.9847e-09
ITK	2.63896e-13	-0.0849097	0.391	0.437	6.19944e-09
MCUB	7.18787e-15	-0.0849697	0.488	0.534	1.68857e-10
BIN2	2.4731e-15	-0.0852882	0.478	0.526	5.80981e-11
CRYBG1	8.96085e-14	-0.0856831	0.194	0.234	2.10508e-09
HLA-C	3.11947e-35	-0.0857733	0.991	0.996	7.32825e-31
BTN3A2	1.40353e-21	-0.0870561	0.342	0.409	3.29717e-17
IFI6	3.4713e-10	-0.0872585	0.215	0.249	8.15478e-06
ARHGEF1	2.80932e-18	-0.088011	0.434	0.493	6.59966e-14
ABHD14B	5.24815e-23	-0.0884303	0.246	0.308	1.2329e-18
PRDM1	3.78555e-35	-0.0884939	0.052	0.101	8.89301e-31
GGNBP2	3.78763e-16	-0.0892105	0.39	0.441	8.89791e-12
FHIT	7.74758e-20	-0.0898162	0.184	0.236	1.82006e-15
ARID5A	6.4524e-24	-0.0900602	0.126	0.176	1.5158e-19
PIM2	1.6604e-13	-0.0921552	0.329	0.372	3.90061e-09
RPL36	6.75581e-95	-0.0926552	1	1	1.58707e-90
CITED2	1.21196e-15	-0.0932555	0.267	0.316	2.84715e-11
TRAC	6.01606e-08	-0.0932697	0.867	0.858	0.00141329
LENG8	3.63193e-19	-0.0935797	0.251	0.304	8.53212e-15
RPS24	1.33333e-43	-0.093588	1	1	3.13226e-39
RPL8	2.70168e-42	-0.0945114	1	1	6.3468e-38
TRABD2A	1.2822e-16	-0.095152	0.524	0.575	3.01214e-12
CENPK	3.23824e-34	-0.0985499	0.125	0.19	7.60728e-30
LINC01089	3.44565e-27	-0.0995665	0.192	0.255	8.09452e-23
RPL34	3.22816e-111	-0.101886	1	1	7.5836e-107
NDUFA3	1.15565e-21	-0.102213	0.421	0.484	2.71485e-17
RBMS1	4.46124e-21	-0.102808	0.367	0.428	1.04803e-16
TCF25	4.29538e-22	-0.102809	0.389	0.451	1.00907e-17
ZFP36	1.28619e-11	-0.104287	0.354	0.393	3.02152e-07
MALAT1	1.21456e-36	-0.104459	1	1	2.85325e-32
C19orf24	2.59832e-60	-0.106207	0.06	0.133	6.10398e-56
TMSB10	7.92099e-29	-0.106901	1	1	1.8608e-24
ZBTB20	7.85795e-20	-0.107243	0.319	0.376	1.84599e-15
IGLC2	3.96601e-49	-0.108173	0.049	0.108	9.31694e-45
HLA-B	1.52008e-36	-0.108681	0.999	0.999	3.57098e-32
VSIR	9.86315e-30	-0.109143	0.289	0.362	2.31705e-25
TROVE2	4.21736e-69	-0.110579	0.052	0.129	9.90742e-65
TNFSF8	2.08383e-45	-0.110815	0.093	0.162	4.89533e-41
ARRDC2	1.27577e-39	-0.11172	0.123	0.192	2.99704e-35
CEMIP2	2.44144e-22	-0.112161	0.19	0.244	5.73544e-18
PFN1	9.07171e-14	-0.112544	0.921	0.914	2.13113e-09
GRAMD1A	5.94029e-36	-0.112913	0.195	0.269	1.39549e-31
LRRC75A	2.33713e-16	-0.113141	0.265	0.31	5.49038e-12
IGKC	2.6876e-23	-0.114476	0.161	0.214	6.3137e-19
NFKBIZ	3.59739e-19	-0.116929	0.338	0.392	8.45099e-15
ATF7IP2	2.1132e-27	-0.118142	0.26	0.326	4.96434e-23
FOSB	7.27923e-13	-0.118687	0.305	0.348	1.71004e-08
MT-CYB	1.95265e-12	-0.119145	0.994	0.992	4.58716e-08
NCBP2-AS2	4.40529e-74	-0.119684	0.053	0.134	1.03489e-69
HNRNPH1	1.59692e-20	-0.120308	0.587	0.634	3.75149e-16
XIST	1.28587e-20	-0.120667	0.255	0.317	3.02077e-16
GABPB1-AS1	1.88587e-21	-0.122324	0.352	0.41	4.43028e-17
CTSW	4.87024e-38	-0.122487	0.114	0.179	1.14412e-33
CORO1A	2.99717e-30	-0.122961	0.84	0.872	7.04095e-26
C19orf66	3.60012e-85	-0.124414	0.042	0.125	8.4574e-81
PDE4B	7.74608e-30	-0.125575	0.158	0.218	1.81971e-25
CD3E	1.06796e-39	-0.125859	0.903	0.925	2.50885e-35
LEF1	2.72475e-29	-0.126126	0.672	0.724	6.40098e-25
CDC42SE1	9.91973e-25	-0.12725	0.49	0.55	2.33034e-20
SNHG9	3.32465e-39	-0.127322	0.195	0.272	7.81027e-35
BIN1	2.95929e-35	-0.127578	0.347	0.428	6.95197e-31
ACTB	5.553e-12	-0.128217	0.984	0.98	1.30451e-07
RPL37	8.64118e-131	-0.129792	1	1	2.02998e-126
RPL39	3.08003e-115	-0.129974	1	1	7.2356e-111
ARHGDIB	2.45605e-41	-0.131308	0.936	0.95	5.76976e-37
JUNB	1.03421e-09	-0.131447	0.748	0.776	2.42956e-05
SMIM37	9.32572e-90	-0.132758	0.035	0.117	2.1908e-85
APBA2	1.87609e-37	-0.133035	0.197	0.272	4.40732e-33
UBALD2	6.35323e-34	-0.133956	0.522	0.595	1.4925e-29
FBXO32	2.26288e-45	-0.13497	0.116	0.188	5.31595e-41
CCND3	1.57598e-36	-0.135524	0.547	0.62	3.70229e-32
GYPC	1.29622e-33	-0.136209	0.617	0.682	3.04507e-29
EEF1A1	1.77727e-135	-0.13674	1	1	4.17516e-131
SAMHD1	4.2629e-29	-0.138389	0.6	0.656	1.00144e-24
AC025164.1	2.14945e-37	-0.139556	0.221	0.298	5.0495e-33
LY6E	1.53895e-23	-0.139661	0.434	0.491	3.6153e-19
SEPT2	3.69028e-93	-0.140256	0.046	0.137	8.66921e-89
XBP1	2.36697e-31	-0.140657	0.32	0.391	5.56048e-27
CELF2	2.03513e-22	-0.14074	0.609	0.651	4.78093e-18
RPS28	1.0423e-166	-0.142866	1	1	2.44858e-162
RBM3	7.03205e-39	-0.1429	0.616	0.687	1.65197e-34
SF1	1.97411e-41	-0.143944	0.847	0.888	4.63757e-37
VAMP2	7.82482e-33	-0.144774	0.65	0.705	1.83821e-28
CD69	2.54992e-42	-0.146676	0.566	0.653	5.99028e-38
SNHG25	6.31412e-36	-0.149328	0.288	0.362	1.48331e-31
LAPTM5	8.62031e-45	-0.150923	0.719	0.783	2.02508e-40
ETS1	7.74721e-22	-0.151784	0.824	0.835	1.81998e-17
LEPROTL1	5.86028e-37	-0.153317	0.737	0.776	1.3767e-32
TOB1	6.01449e-31	-0.15748	0.327	0.399	1.41292e-26
EVL	4.70751e-45	-0.158781	0.748	0.805	1.10589e-40
SOCS1	5.5888e-68	-0.16021	0.128	0.223	1.31292e-63
CXCR4	1.60668e-25	-0.161043	0.776	0.807	3.77441e-21
GADD45A	4.55826e-67	-0.162059	0.041	0.109	1.07083e-62
FAM96B	1.09043e-110	-0.1628	0.062	0.171	2.56163e-106
CD55	8.1771e-40	-0.165825	0.367	0.447	1.92097e-35
EIF3L	3.75352e-42	-0.16803	0.61	0.673	8.81776e-38
MUC20-OT1	1.78534e-116	-0.169116	0.039	0.139	4.19413e-112
MHENCR	8.79178e-71	-0.174985	0.209	0.318	2.06537e-66
IFITM1	1.23367e-64	-0.175533	0.248	0.359	2.89813e-60
KLF9	8.87138e-51	-0.17601	0.266	0.357	2.08407e-46
TXK	7.77635e-50	-0.176438	0.436	0.53	1.82682e-45
PIM1	3.58674e-50	-0.177612	0.38	0.473	8.42596e-46
FXYD5	9.36388e-59	-0.182279	0.768	0.825	2.19976e-54
IFI44L	2.67637e-54	-0.182724	0.059	0.124	6.28732e-50
KIAA1551	1.31572e-113	-0.186827	0.111	0.246	3.09089e-109
NEAT1	6.68644e-36	-0.189418	0.7	0.758	1.57078e-31
C19orf70	2.3093e-126	-0.198007	0.074	0.198	5.425e-122
CYTIP	3.49048e-56	-0.20508	0.623	0.686	8.19985e-52
PLCG2	1.05113e-108	-0.206655	0.496	0.292	2.46932e-104
NDFIP1	1.05293e-63	-0.207048	0.63	0.707	2.47354e-59
RPL12	2.09458e-226	-0.21652	1	1	4.92059e-222
KLF2	5.64732e-102	-0.227799	0.945	0.968	1.32667e-97
LIMD2	2.74512e-74	-0.232575	0.804	0.851	6.44884e-70
CIRBP	1.15318e-102	-0.232731	0.773	0.847	2.70905e-98
C6orf48	5.23342e-150	-0.233904	0.134	0.302	1.22944e-145
MINOS1	5.85372e-155	-0.236166	0.103	0.258	1.37516e-150
CCR7	7.89774e-89	-0.237866	0.745	0.821	1.85534e-84
TNFAIP3	8.55812e-69	-0.251148	0.357	0.471	2.01047e-64
C1orf56	7.99073e-71	-0.266375	0.355	0.461	1.87718e-66
MT-ND3	1.71665e-26	-0.277188	0.993	0.991	4.03275e-22
C8orf59	2.51438e-190	-0.278326	0.103	0.28	5.90679e-186
ZFP36L2	1.19414e-114	-0.279807	0.855	0.912	2.80526e-110
PIK3IP1	1.82887e-124	-0.280955	0.709	0.804	4.29638e-120
ID2	8.48944e-73	-0.287977	0.264	0.378	1.99434e-68
DDIT4	1.28415e-121	-0.288201	0.195	0.338	3.01673e-117
POLR2J3.1	4.94603e-169	-0.291274	0.109	0.275	1.16192e-164
SARAF	1.4287e-184	-0.294909	0.948	0.971	3.35631e-180
NFKBIA	5.82384e-101	-0.295285	0.495	0.622	1.36814e-96
SEPT1	2.12575e-203	-0.300375	0.087	0.263	4.99381e-199
RARRES3	1.26345e-223	-0.31803	0.128	0.337	2.96811e-219
SEPT9	1.46938e-227	-0.322531	0.103	0.3	3.45187e-223
RPS26	4.1554e-111	-0.337085	0.819	0.89	9.76187e-107
SEPT7	6.25795e-286	-0.398923	0.133	0.375	1.47012e-281
SEPT6	8.22378e-264	-0.399028	0.134	0.366	1.93193e-259
TSC22D3	5.33056e-211	-0.438327	0.794	0.895	1.25225e-206
TXNIP	8.71714e-297	-0.599024	0.994	0.996	2.04783e-292
AES	0	-0.855038	0.172	0.52	0

## Sheet: CD4memory_PDDMvsH
	p_val	avg_log2FC	pct.1	pct.2	p_val_adj
HBB	7.04669e-173	3.336	0.197	0.016	1.65541e-168
RPL17	0	1.15492	0.988	0.792	0
RPS17	0	1.10946	0.984	0.71	0
EEF1G	0	1.02275	0.912	0.379	0
GAS5	0	0.87135	0.855	0.349	0
MTRNR2L12	9.49689e-306	0.802378	0.844	0.422	2.23101e-301
CRIP1	1.54554e-205	0.76672	0.886	0.695	3.63077e-201
RPL27A	0	0.758273	1	0.998	0
SNHG5	4.50023e-288	0.741353	0.737	0.292	1.05719e-283
LIME1	0	0.72131	0.734	0.283	0
TLE5	4.42732e-272	0.698687	0.802	0.337	1.04007e-267
SNHG6	1.57184e-271	0.68529	0.827	0.345	3.69256e-267
NME2	1.00612e-264	0.68021	0.724	0.314	2.36358e-260
SEPTIN7	1.4875e-293	0.671613	0.711	0.273	3.49444e-289
SNHG29	4.5251e-257	0.663046	0.813	0.343	1.06304e-252
PCED1B-AS1	1.97543e-248	0.650724	0.756	0.311	4.64067e-244
MT-ND5	1.44842e-240	0.642178	0.974	0.859	3.40262e-236
PLAAT4	3.80679e-254	0.595422	0.621	0.229	8.9429e-250
RESF1	1.52472e-225	0.594596	0.643	0.254	3.58187e-221
RPL36A	1.03179e-225	0.571425	0.999	0.954	2.42389e-221
SEPTIN6	3.9499e-219	0.541669	0.61	0.239	9.27909e-215
RNASEK	1.20212e-206	0.532771	0.66	0.309	2.82401e-202
SNHG32	1.0106e-205	0.514078	0.62	0.253	2.3741e-201
GABARAP	1.6306e-202	0.513849	0.611	0.263	3.8306e-198
MICOS10	3.09519e-215	0.500514	0.528	0.185	7.27123e-211
TOMM6	4.79793e-221	0.499625	0.57	0.209	1.12713e-216
LINC01578	2.9883e-168	0.496964	0.624	0.277	7.02011e-164
MIF	2.90344e-150	0.464899	0.875	0.687	6.82077e-146
POLR2J3	1.36675e-156	0.456367	0.488	0.198	3.21078e-152
HIST1H1E	2.61478e-173	0.454041	0.383	0.115	6.14263e-169
SEPTIN9	1.21139e-176	0.447694	0.535	0.212	2.8458e-172
RPL13A	0	0.435191	1	1	0
HIST1H1D	5.60012e-123	0.432293	0.472	0.219	1.31558e-118
RPS20	4.54147e-271	0.426283	1	1	1.06688e-266
AHNAK	3.23197e-76	0.414383	0.715	0.566	7.59255e-72
MT-ND1	1.66715e-132	0.404496	0.991	0.977	3.91646e-128
GIMAP5	2.14734e-120	0.39959	0.512	0.26	5.04453e-116
CIAO2B	2.86124e-192	0.396754	0.389	0.106	6.72162e-188
S100A4	4.1412e-85	0.394915	0.946	0.857	9.72851e-81
HIST1H1C	4.22797e-118	0.38012	0.369	0.146	9.93234e-114
GIMAP7	2.76944e-94	0.372049	0.955	0.9	6.50598e-90
RBIS	9.37211e-144	0.370099	0.423	0.158	2.2017e-139
LINC-PINT	5.53174e-125	0.351208	0.468	0.199	1.29952e-120
MT-ATP6	1.04742e-134	0.347078	0.996	0.99	2.4606e-130
NDUFA13	8.00399e-90	0.344365	0.687	0.482	1.8803e-85
RPS11	3.77466e-173	0.339434	1	1	8.86744e-169
ATP6V0C	5.85025e-129	0.337645	0.408	0.158	1.37434e-124
ITGA4	3.29032e-38	0.33371	0.497	0.371	7.72963e-34
TRAPPC5	1.09012e-133	0.333555	0.394	0.145	2.56092e-129
PRKCQ-AS1	1.87834e-117	0.332225	0.572	0.267	4.4126e-113
BCL11B	1.14094e-74	0.331439	0.864	0.724	2.6803e-70
KLRB1	1.29365e-12	0.328937	0.399	0.334	3.03905e-08
SLFN5	3.50657e-59	0.324861	0.666	0.499	8.23764e-55
LCP1	1.90266e-62	0.324282	0.715	0.567	4.46973e-58
SYNE2	7.29071e-49	0.323702	0.68	0.535	1.71273e-44
OIP5-AS1	8.07655e-119	0.321932	0.339	0.121	1.89734e-114
SEPTIN1	1.53296e-106	0.321847	0.359	0.144	3.60123e-102
TMEM35B	5.89014e-145	0.316513	0.299	0.078	1.38371e-140
UBE2V1	2.78135e-103	0.314923	0.443	0.21	6.53394e-99
EIF4A1	9.25832e-66	0.310188	0.635	0.458	2.17497e-61
SNHG14	2.89818e-98	0.307671	0.332	0.13	6.8084e-94
RPL23A	1.47293e-200	0.305975	1	1	3.4602e-196
SNHG16	9.64429e-96	0.298644	0.317	0.123	2.26564e-91
DANCR	5.90334e-107	0.288176	0.335	0.124	1.38681e-102
TMSB4X	5.0642e-138	0.287731	1	1	1.18968e-133
ARPC1B	1.70009e-49	0.279256	0.791	0.672	3.99385e-45
MRPS24	2.23361e-97	0.27637	0.353	0.146	5.24721e-93
POLD4	6.00791e-85	0.274581	0.361	0.166	1.41138e-80
HIST2H2AC	1.44089e-107	0.273947	0.257	0.077	3.38495e-103
HIST1H4C	5.396e-36	0.270036	0.673	0.554	1.26763e-31
MICOS13	7.73497e-90	0.262945	0.312	0.124	1.8171e-85
RPL23	4.105e-89	0.261283	0.999	0.997	9.64346e-85
MACF1	1.27601e-45	0.260395	0.554	0.396	2.99761e-41
EVI2A	1.27446e-52	0.259815	0.418	0.26	2.99397e-48
PSMB10	1.94048e-59	0.25807	0.476	0.297	4.55857e-55
RPL27	3.94173e-97	0.25705	1	1	9.25991e-93
RPS10	9.85289e-17	0.255834	0.996	0.991	2.31464e-12
FAM174C	2.15418e-93	0.255028	0.277	0.098	5.06059e-89
C18orf32	4.34067e-75	0.249254	0.35	0.167	1.01971e-70
PTPRC	1.47487e-54	0.248308	0.979	0.964	3.46476e-50
NAP1L1	3.07816e-46	0.244655	0.922	0.859	7.23122e-42
EGLN2	8.82091e-93	0.23799	0.25	0.081	2.07221e-88
RO60	2.84055e-84	0.237447	0.267	0.098	6.67302e-80
C17orf49	1.1398e-65	0.23724	0.277	0.123	2.67763e-61
PSMA6	1.16402e-62	0.236659	0.376	0.202	2.73451e-58
RPS18	1.69066e-114	0.236542	1	1	3.97171e-110
HMGN4	2.78389e-72	0.23636	0.292	0.127	6.53992e-68
MT-ND6	4.63586e-55	0.236356	0.4	0.233	1.08906e-50
RAD50	1.03377e-72	0.234863	0.241	0.091	2.42853e-68
CALM1	1.1902e-54	0.231478	0.989	0.981	2.79603e-50
RPL31	1.70182e-74	0.229081	0.999	0.994	3.99792e-70
KRTCAP2	3.47884e-40	0.228736	0.638	0.502	8.17249e-36
S1PR4	5.91259e-43	0.228547	0.528	0.379	1.38899e-38
EMB	1.69792e-38	0.226637	0.546	0.403	3.98876e-34
RPL7	1.51284e-88	0.22145	1	1	3.55397e-84
LTB	9.57368e-25	0.220992	0.984	0.982	2.24905e-20
LGALS1	4.38766e-18	0.22046	0.286	0.205	1.03075e-13
CCND2	1.51243e-29	0.219265	0.503	0.389	3.55299e-25
LINC00342	1.12321e-57	0.218202	0.257	0.116	2.63865e-53
KMT2A	3.07549e-32	0.216925	0.661	0.532	7.22495e-28
PSMA2	8.97922e-46	0.215569	0.475	0.32	2.1094e-41
ATXN7	4.407e-57	0.214708	0.322	0.164	1.03529e-52
MTPN	9.01027e-39	0.213705	0.554	0.414	2.11669e-34
S100A6	3.59577e-35	0.21365	0.955	0.912	8.44719e-31
SEPTIN2	4.08872e-66	0.211157	0.274	0.118	9.60521e-62
ANKHD1	1.02778e-52	0.209786	0.294	0.149	2.41445e-48
TASOR	2.49187e-61	0.205727	0.234	0.096	5.85389e-57
RBM4	9.63628e-42	0.205018	0.448	0.298	2.26376e-37
ZFAS1	6.99855e-30	0.204956	0.887	0.842	1.6441e-25
PAG1	7.00402e-29	0.203776	0.515	0.397	1.64539e-24
NDUFA7	4.6944e-57	0.202329	0.269	0.126	1.10281e-52
TOMM5	1.16086e-45	0.201764	0.409	0.255	2.7271e-41
RPL15	3.38144e-80	0.20113	1	1	7.94367e-76
COX16	1.93297e-58	0.198975	0.289	0.138	4.54094e-54
APOL6	5.43583e-34	0.197838	0.378	0.252	1.27698e-29
TUG1	9.02661e-60	0.197604	0.222	0.089	2.12053e-55
LINC00892	5.5895e-65	0.196487	0.138	0.034	1.31309e-60
SARNP	2.7779e-60	0.196188	0.253	0.11	6.52583e-56
HSP90AA1	1.21889e-28	0.19609	0.935	0.891	2.86343e-24
TLN1	1.06477e-33	0.195683	0.507	0.369	2.50137e-29
PLSCR3	7.11957e-62	0.195269	0.225	0.089	1.67253e-57
NCBP2AS2	1.54828e-58	0.19514	0.256	0.114	3.63722e-54
OSBPL8	2.11481e-29	0.195034	0.529	0.407	4.9681e-25
PNRC2	6.42922e-30	0.194271	0.491	0.373	1.51035e-25
HIST1H3D	1.60377e-91	0.193648	0.15	0.026	3.76757e-87
ARL5A	1.00201e-50	0.193547	0.271	0.134	2.35392e-46
S100A11	3.67917e-28	0.19318	0.798	0.692	8.64311e-24
RBM27	5.70909e-40	0.191289	0.295	0.169	1.34118e-35
CCDC18-AS1	1.80733e-49	0.190934	0.266	0.13	4.24579e-45
HCP5	5.43979e-88	0.189819	0.156	0.031	1.27791e-83
ZNF217	7.51214e-42	0.189389	0.269	0.146	1.76475e-37
RAPGEF6	2.05662e-33	0.189184	0.376	0.248	4.83142e-29
GOLGA4	7.88953e-24	0.189056	0.432	0.324	1.85341e-19
SRSF5	1.09244e-33	0.188711	0.955	0.919	2.56636e-29
ATRX	2.36047e-22	0.187076	0.624	0.529	5.54522e-18
RAB5IF	2.17207e-35	0.187002	0.316	0.196	5.10262e-31
ARL6IP1	6.51062e-31	0.186544	0.443	0.317	1.52947e-26
SHFL	6.52048e-59	0.185574	0.216	0.086	1.53179e-54
ROCK1	6.39616e-22	0.184087	0.49	0.389	1.50259e-17
INPP4B	1.84881e-22	0.18378	0.558	0.455	4.34323e-18
RPL26	1.00624e-64	0.182026	1	1	2.36386e-60
AC008555.4	4.6842e-56	0.179738	0.216	0.087	1.10041e-51
NGRN	2.68786e-60	0.179559	0.189	0.068	6.31433e-56
DEK	1.30837e-22	0.177917	0.666	0.569	3.07362e-18
MYCBP2	7.18649e-21	0.177865	0.62	0.519	1.68825e-16
TASOR2	8.12528e-66	0.177734	0.184	0.06	1.90879e-61
GARS-DT	1.90899e-63	0.17726	0.172	0.054	4.4846e-59
KLF13	4.09621e-26	0.177139	0.516	0.397	9.62281e-22
WNK1	1.08545e-23	0.176544	0.516	0.41	2.54994e-19
MYH9	2.03328e-21	0.176517	0.67	0.574	4.77657e-17
ARHGEF18	6.62937e-58	0.175283	0.202	0.077	1.55737e-53
HNRNPU	9.12144e-20	0.175271	0.772	0.707	2.14281e-15
PAGR1	5.0726e-67	0.174932	0.18	0.056	1.19166e-62
ACTR2	6.03652e-23	0.174573	0.659	0.558	1.4181e-18
ATF7IP	1.4464e-21	0.17313	0.424	0.323	3.39789e-17
ATR	3.15248e-41	0.1726	0.225	0.112	7.40579e-37
HP1BP3	1.47554e-20	0.171576	0.642	0.544	3.46633e-16
MTLN	6.03745e-61	0.171308	0.177	0.059	1.41832e-56
CHD2	1.31814e-20	0.17098	0.513	0.414	3.09657e-16
FAM153CP	1.34715e-52	0.170769	0.246	0.11	3.16473e-48
SMARCA5	4.56735e-24	0.169723	0.394	0.288	1.07296e-19
AL499604.1	6.08506e-44	0.169299	0.251	0.125	1.4295e-39
YWHAZ	3.48361e-21	0.169215	0.803	0.734	8.18369e-17
PTBP3	3.32953e-23	0.168827	0.401	0.296	7.82173e-19
OAZ1	7.20167e-25	0.168489	0.915	0.894	1.69182e-20
ERCC5	7.8762e-47	0.168049	0.215	0.097	1.85028e-42
MT-ND2	8.37724e-32	0.167507	0.984	0.972	1.96798e-27
SNHG3	1.10065e-41	0.166931	0.275	0.146	2.58565e-37
PRRC2C	1.67016e-18	0.166804	0.769	0.698	3.92355e-14
MT-CO1	2.44196e-36	0.166585	0.999	0.994	5.73664e-32
CD48	5.89134e-25	0.166272	0.967	0.946	1.38399e-20
ATXN7L3B	1.32731e-24	0.166076	0.413	0.305	3.11812e-20
AC008875.3	7.20954e-48	0.164504	0.196	0.082	1.69367e-43
CAST	7.56079e-18	0.164007	0.572	0.489	1.77618e-13
GLS	4.1196e-24	0.162363	0.461	0.348	9.67776e-20
CERT1	1.61639e-51	0.161665	0.157	0.054	3.79723e-47
TAF7	5.26915e-21	0.16148	0.54	0.436	1.23783e-16
CHD4	4.76433e-22	0.159787	0.356	0.256	1.11924e-17
GNG10	2.12871e-48	0.159176	0.205	0.088	5.00077e-44
FTX	1.68345e-18	0.159123	0.398	0.306	3.95476e-14
YME1L1	8.96313e-16	0.158687	0.456	0.376	2.10562e-11
RNF213	5.07571e-18	0.158073	0.652	0.564	1.19239e-13
STAT1	1.80987e-08	0.1578	0.368	0.314	0.000425174
BPTF	1.99775e-18	0.157692	0.552	0.454	4.69312e-14
TPM4	8.45748e-27	0.15767	0.325	0.215	1.98683e-22
MAP3K1	6.8847e-20	0.157435	0.405	0.309	1.61735e-15
RPP21	8.2699e-42	0.157336	0.21	0.099	1.94276e-37
NIBAN1	3.37238e-52	0.157324	0.162	0.056	7.92241e-48
PRKY	1.29835e-47	0.157095	0.176	0.069	3.05008e-43
PRPF4B	1.45401e-21	0.156265	0.477	0.37	3.41576e-17
LPIN2	1.14556e-18	0.155647	0.432	0.337	2.69116e-14
PSMD9	3.38793e-34	0.154643	0.279	0.163	7.95892e-30
SPCS3	1.1273e-20	0.15363	0.413	0.315	2.64826e-16
GIMAP4	1.0846e-14	0.153541	0.794	0.734	2.54794e-10
MPHOSPH8	1.7205e-18	0.152899	0.708	0.632	4.04181e-14
JPX	2.08158e-17	0.1527	0.421	0.329	4.89004e-13
ZNF585A	1.49547e-45	0.15172	0.167	0.066	3.51315e-41
NORAD	3.76113e-22	0.151237	0.358	0.256	8.83566e-18
IL10RA	4.87335e-19	0.150976	0.447	0.351	1.14485e-14
DYNLL1	2.69921e-19	0.150703	0.541	0.437	6.34099e-15
EIF4E3	1.8003e-28	0.150682	0.259	0.157	4.22927e-24
IKZF3	6.82158e-16	0.150257	0.432	0.343	1.60253e-11
SMARCE1	4.30596e-26	0.150192	0.326	0.218	1.01156e-21
APBB1IP	2.12458e-18	0.149941	0.563	0.467	4.99107e-14
DIAPH1	3.06104e-19	0.149682	0.407	0.312	7.19099e-15
PRKDC	1.81916e-21	0.147913	0.41	0.306	4.27358e-17
GPS2	1.4224e-25	0.147702	0.326	0.22	3.3415e-21
PCM1	3.99323e-18	0.147644	0.494	0.397	9.3809e-14
RWDD3	5.59958e-42	0.147401	0.193	0.086	1.31545e-37
SNHG8	1.29749e-14	0.147256	0.734	0.663	3.04806e-10
MBD2	7.33136e-22	0.146629	0.347	0.248	1.72228e-17
DNAJA1	1.47442e-19	0.146604	0.491	0.386	3.46371e-15
CASP8AP2	5.9815e-19	0.146443	0.336	0.245	1.40517e-14
TMEM161B-AS1	6.22777e-22	0.146113	0.209	0.129	1.46303e-17
PSMA5	1.75284e-20	0.145267	0.455	0.355	4.11776e-16
DDX39B	4.0063e-25	0.145216	0.412	0.294	9.41159e-21
WDR82	1.49234e-17	0.145069	0.394	0.306	3.50581e-13
TMBIM4	2.397e-18	0.144603	0.585	0.493	5.63103e-14
CDV3	1.44315e-20	0.144146	0.572	0.46	3.39024e-16
CEP350	8.9971e-16	0.143956	0.369	0.285	2.1136e-11
STX16	1.29566e-17	0.143808	0.402	0.311	3.04377e-13
IGFLR1	2.2778e-35	0.143063	0.192	0.094	5.35102e-31
C5orf56	6.39323e-40	0.143038	0.165	0.069	1.5019e-35
FAM107B	3.53581e-13	0.142915	0.726	0.671	8.30633e-09
AKAP9	3.87401e-12	0.14193	0.47	0.396	9.10082e-08
NOL7	8.11879e-18	0.141629	0.52	0.427	1.90727e-13
SRSF3	4.40254e-16	0.141574	0.664	0.592	1.03425e-11
CZIB	2.39265e-45	0.141056	0.168	0.066	5.62081e-41
BDP1	5.16022e-17	0.14081	0.36	0.272	1.21224e-12
HELB	2.56772e-15	0.140288	0.38	0.301	6.03209e-11
RPS6KA3	3.13189e-17	0.140028	0.39	0.3	7.35743e-13
SPN	5.50303e-17	0.138825	0.419	0.325	1.29277e-12
NUFIP2	4.48527e-18	0.138701	0.357	0.267	1.05368e-13
CSNK1A1	4.31009e-17	0.138484	0.496	0.405	1.01253e-12
RPL35	3.37328e-25	0.137988	1	1	7.92452e-21
CHURC1	2.46226e-14	0.137782	0.67	0.593	5.78433e-10
MORC3	2.31029e-17	0.13743	0.332	0.247	5.42732e-13
SELENOH	1.25833e-17	0.137304	0.63	0.54	2.95607e-13
MT-ND4	6.75131e-23	0.136503	0.995	0.988	1.58602e-18
SETX	1.86655e-17	0.13626	0.322	0.236	4.38489e-13
HIVEP2	1.37393e-15	0.135661	0.311	0.232	3.22763e-11
TTC3	2.74863e-12	0.135228	0.577	0.504	6.45708e-08
RAD51-AS1	5.50746e-40	0.135159	0.162	0.067	1.29381e-35
MYL6	3.8624e-16	0.134882	0.935	0.912	9.07355e-12
KIF2A	1.10276e-13	0.134508	0.52	0.442	2.59061e-09
PRKACB	8.64629e-18	0.134365	0.374	0.283	2.03119e-13
COA8	2.04699e-44	0.133377	0.145	0.052	4.80879e-40
TCEA1	4.60661e-15	0.133177	0.533	0.446	1.08218e-10
TUT4	1.49833e-14	0.132618	0.443	0.357	3.51989e-10
MBNL1	5.05801e-13	0.132372	0.783	0.724	1.18823e-08
ARGLU1	5.05557e-19	0.13139	0.731	0.632	1.18765e-14
CYLD	2.33835e-13	0.131268	0.669	0.598	5.49324e-09
SMC3	1.81727e-14	0.131057	0.37	0.289	4.26914e-10
MIER1	3.96772e-17	0.131025	0.438	0.343	9.32097e-13
KDM5B	4.33519e-26	0.13099	0.172	0.092	1.01842e-21
CHCHD1	1.16427e-22	0.130901	0.256	0.165	2.73509e-18
EIF4G2	6.87543e-15	0.129635	0.614	0.527	1.61518e-10
AGGF1	7.52064e-29	0.129033	0.156	0.076	1.76675e-24
UBXN4	3.16831e-13	0.129014	0.499	0.422	7.443e-09
ATP2B4	2.84561e-23	0.12833	0.228	0.14	6.6849e-19
PAK2	3.04474e-14	0.128019	0.529	0.445	7.15271e-10
ANXA2	6.14542e-20	0.127509	0.307	0.212	1.44368e-15
FAM118A	1.83342e-16	0.127492	0.251	0.175	4.30706e-12
ATP8B2	7.12216e-16	0.126856	0.328	0.247	1.67314e-11
CCNL1	6.25848e-12	0.126783	0.659	0.588	1.47024e-07
ID3	1.39142e-29	0.126676	0.177	0.089	3.26874e-25
USP9Y	7.87281e-24	0.126541	0.185	0.104	1.84948e-19
XRN1	9.15329e-18	0.126178	0.325	0.235	2.15029e-13
PHF3	1.2784e-14	0.125889	0.489	0.4	3.00322e-10
TOP1	6.74013e-11	0.125195	0.344	0.28	1.58339e-06
UTRN	7.96217e-16	0.125088	0.404	0.312	1.87047e-11
HSPE1	8.92514e-13	0.125075	0.558	0.484	2.09669e-08
EMP3	4.79004e-14	0.12505	0.887	0.829	1.12528e-09
CLIC1	1.73523e-11	0.124726	0.63	0.563	4.07641e-07
ATP6V0E1	4.53008e-15	0.124162	0.779	0.713	1.06421e-10
YTHDC1	1.61123e-13	0.124095	0.433	0.351	3.78511e-09
DDX46	1.89561e-12	0.12369	0.503	0.425	4.45316e-08
SF3B1	6.59796e-12	0.123512	0.585	0.517	1.54999e-07
MDFIC	9.55676e-13	0.123492	0.398	0.324	2.24507e-08
CD3D	1.46084e-13	0.123443	0.945	0.936	3.43181e-09
TMPO	5.65306e-15	0.123248	0.432	0.347	1.32802e-10
RASGRP1	1.63546e-12	0.123093	0.536	0.457	3.84202e-08
LSM8	5.37935e-12	0.122958	0.508	0.434	1.26372e-07
ATM	3.39693e-11	0.122916	0.702	0.644	7.98007e-07
BOD1L1	6.8793e-11	0.122217	0.486	0.416	1.61608e-06
ARL6IP5	6.18177e-10	0.122178	0.851	0.813	1.45222e-05
ATP2B1	3.53575e-12	0.12215	0.374	0.298	8.30619e-08
ARCN1	3.02904e-18	0.122089	0.241	0.162	7.11581e-14
RSBN1L	2.08929e-13	0.121937	0.444	0.366	4.90816e-09
PSMA7	1.06725e-12	0.121936	0.743	0.676	2.50719e-08
NUTM2A-AS1	2.19339e-22	0.121778	0.217	0.133	5.15271e-18
JAK1	9.1092e-13	0.121482	0.744	0.669	2.13993e-08
ITGB1	1.0502e-08	0.121461	0.623	0.553	0.000246713
HNRNPC	2.56032e-11	0.121437	0.745	0.688	6.01471e-07
SNHG1	1.4188e-30	0.121131	0.192	0.098	3.33304e-26
TNFSF10	9.54462e-13	0.120749	0.324	0.251	2.24222e-08
SORL1	7.62093e-09	0.120442	0.519	0.457	0.000179031
VPS13C	1.36704e-16	0.120114	0.423	0.327	3.21144e-12
GPR174	3.00569e-16	0.119863	0.241	0.166	7.06097e-12
MAT2B	1.28489e-12	0.119616	0.395	0.32	3.01846e-08
DDX3Y	7.19755e-10	0.119508	0.25	0.195	1.69085e-05
RPL36AL	6.76145e-15	0.119467	0.964	0.952	1.5884e-10
YY1	4.6761e-11	0.119181	0.54	0.471	1.09851e-06
KMT2C	1.69687e-13	0.119024	0.339	0.263	3.98629e-09
TRIP11	2.12613e-13	0.11897	0.279	0.207	4.9947e-09
S1PR1	5.38856e-15	0.11872	0.34	0.26	1.26588e-10
AC092821.3	1.53392e-30	0.118449	0.16	0.076	3.60349e-26
LNPEP	2.38793e-14	0.118382	0.429	0.344	5.60972e-10
RAB30-DT	3.76926e-38	0.118121	0.125	0.045	8.85476e-34
FUBP1	7.46798e-13	0.118037	0.296	0.226	1.75438e-08
RPL3	2.09216e-25	0.117915	1	1	4.91489e-21
SYNRG	1.09829e-13	0.117848	0.427	0.345	2.58011e-09
ETNK1	1.37851e-18	0.117833	0.262	0.178	3.23841e-14
TGOLN2	1.74031e-13	0.11728	0.545	0.456	4.08833e-09
KAT6A	1.33407e-13	0.117182	0.418	0.336	3.13401e-09
EPSTI1	8.28467e-15	0.11716	0.253	0.18	1.94624e-10
PAFAH1B1	5.72309e-15	0.116829	0.318	0.239	1.34447e-10
DENND10	5.21222e-35	0.116389	0.129	0.05	1.22446e-30
TOP2B	4.8741e-17	0.116	0.298	0.214	1.14502e-12
KIAA0040	2.09346e-16	0.115248	0.265	0.186	4.91795e-12
HNRNPA3	1.08637e-11	0.115037	0.727	0.657	2.55211e-07
CDC42EP3	9.95653e-18	0.114884	0.224	0.148	2.33899e-13
FNBP1	2.96772e-11	0.114695	0.608	0.531	6.97177e-07
AC245407.2	4.52816e-28	0.114686	0.151	0.072	1.06375e-23
IL10RB	7.27165e-31	0.114668	0.131	0.056	1.70826e-26
ITSN2	1.02815e-12	0.114483	0.306	0.235	2.41532e-08
HSP90B1	2.05754e-08	0.114452	0.595	0.536	0.000483356
ANTKMT	1.10276e-39	0.114247	0.11	0.035	2.59061e-35
CORO1B	1.89195e-08	0.11411	0.506	0.446	0.000444457
CFAP97	3.27582e-13	0.114109	0.382	0.303	7.69556e-09
SYNCRIP	4.80326e-11	0.114045	0.369	0.302	1.12838e-06
CHORDC1	8.35382e-15	0.113777	0.305	0.227	1.96248e-10
VIM	8.79046e-09	0.113702	0.974	0.962	0.000206506
WIPF1	7.29274e-13	0.113681	0.492	0.414	1.71321e-08
AC005670.3	6.98152e-36	0.113269	0.123	0.046	1.6401e-31
KAT6B	8.29382e-13	0.113103	0.322	0.248	1.94838e-08
VAMP8	1.50367e-10	0.113081	0.646	0.586	3.53243e-06
CIAO2A	2.80092e-35	0.113079	0.13	0.051	6.57993e-31
NDUFA4	2.49813e-11	0.112837	0.846	0.794	5.8686e-07
USP34	5.90495e-14	0.112586	0.387	0.304	1.38719e-09
SPTAN1	1.72845e-11	0.111374	0.412	0.34	4.06047e-07
ELK3	2.57617e-18	0.111211	0.225	0.147	6.05193e-14
NDUFB3	9.50545e-13	0.111126	0.411	0.336	2.23302e-08
S100A10	4.01106e-12	0.11089	0.881	0.842	9.42277e-08
SETD2	2.42484e-15	0.110703	0.267	0.19	5.69643e-11
STAG2	4.918e-12	0.1107	0.409	0.334	1.15534e-07
TRIP12	1.31393e-17	0.110625	0.253	0.172	3.08668e-13
ABLIM1	5.59685e-12	0.110582	0.372	0.298	1.31481e-07
CD226	9.95827e-12	0.11048	0.282	0.216	2.3394e-07
ANKRD12	5.78613e-09	0.110292	0.827	0.79	0.000135928
WAC	1.76097e-11	0.109786	0.438	0.365	4.13686e-07
GBP5	4.19556e-11	0.109756	0.244	0.182	9.85622e-07
ANTXR2	3.84399e-21	0.109566	0.148	0.08	9.0303e-17
MAF	4.71782e-09	0.109504	0.365	0.302	0.000110831
TRIM59	2.87482e-25	0.109202	0.157	0.081	6.75352e-21
MRPL51	2.20408e-12	0.108931	0.396	0.321	5.17783e-08
CAB39	1.31066e-12	0.108904	0.288	0.219	3.079e-08
GLRX	5.49316e-13	0.108609	0.404	0.323	1.29045e-08
PSMB9	8.6471e-10	0.108452	0.654	0.598	2.03138e-05
ERVK3-1	1.55064e-19	0.108413	0.181	0.108	3.64276e-15
PPP4R3B	7.87286e-13	0.108306	0.33	0.256	1.84949e-08
DOCK8	4.42689e-12	0.108291	0.471	0.393	1.03997e-07
SMG1	1.45341e-12	0.10817	0.394	0.314	3.41436e-08
ZNF737	1.38951e-26	0.108101	0.131	0.061	3.26424e-22
SERBP1	3.48769e-11	0.107971	0.718	0.644	8.19327e-07
LPAR6	7.40426e-11	0.107834	0.344	0.277	1.73941e-06
HEIH	1.05257e-31	0.107601	0.124	0.05	2.4727e-27
TNRC6C-AS1	6.47972e-28	0.10715	0.118	0.05	1.52222e-23
HNRNPUL2	2.03777e-14	0.107097	0.233	0.164	4.78713e-10
SMCHD1	3.9805e-11	0.106923	0.641	0.565	9.35098e-07
PRORP	2.7816e-25	0.106842	0.16	0.082	6.53453e-21
TTC28-AS1	1.50448e-25	0.106781	0.151	0.076	3.53433e-21
ERAP2	4.48501e-10	0.106683	0.326	0.262	1.05362e-05
SLC66A3	1.61681e-31	0.106662	0.117	0.045	3.79822e-27
ZNRD2	1.80949e-38	0.106644	0.111	0.036	4.25084e-34
SOS1	2.43987e-20	0.106495	0.173	0.101	5.73175e-16
SAMD1	1.62818e-19	0.106469	0.171	0.1	3.82492e-15
TPM3	4.06701e-09	0.106284	0.792	0.756	9.55422e-05
ARPP19	1.83423e-13	0.106131	0.27	0.199	4.30898e-09
CALM2	6.95204e-09	0.106093	0.777	0.737	0.000163317
UBTF	4.36112e-12	0.105889	0.355	0.282	1.02451e-07
AC073111.4	1.66377e-32	0.105863	0.121	0.047	3.90852e-28
BMI1	8.00076e-18	0.105139	0.183	0.113	1.87954e-13
GLIPR1	9.43094e-09	0.104795	0.352	0.294	0.000221552
HIST1H2AC	1.87823e-29	0.104436	0.127	0.054	4.41234e-25
TMOD3	2.7575e-12	0.104371	0.344	0.27	6.47792e-08
RAB8B	4.34536e-14	0.104352	0.215	0.15	1.02081e-09
ACAP2	6.00167e-11	0.104254	0.36	0.287	1.40991e-06
TERF2IP	8.61409e-10	0.104232	0.536	0.474	2.02362e-05
ZGPAT	1.93305e-29	0.104156	0.123	0.052	4.54111e-25
SRRM2	3.27131e-09	0.103947	0.717	0.662	7.68497e-05
DHX36	6.69625e-10	0.103684	0.413	0.348	1.57308e-05
HNRNPR	3.64678e-08	0.103676	0.517	0.467	0.0008567
XRCC5	5.26418e-08	0.10358	0.627	0.576	0.00123666
RPL9	8.84038e-28	0.103524	1	1	2.07678e-23
RPS19	1.20996e-14	0.10323	1	1	2.84245e-10
HSPD1	2.96001e-09	0.103108	0.466	0.403	6.95366e-05
MRPL38	1.06575e-24	0.10305	0.152	0.078	2.50367e-20
GOLGB1	1.34449e-11	0.102574	0.314	0.242	3.15849e-07
BIRC6	4.45601e-10	0.102312	0.316	0.253	1.04681e-05
FLNA	3.97644e-10	0.102293	0.432	0.361	9.34146e-06
NUP42	1.75717e-30	0.102187	0.12	0.049	4.12794e-26
MSN	2.42532e-08	0.101896	0.587	0.533	0.000569756
LINC00861	2.7755e-08	0.101896	0.56	0.5	0.00065202
CKLF	2.90004e-09	0.101631	0.378	0.316	6.81278e-05
SPATA13	2.50675e-13	0.101297	0.275	0.203	5.88885e-09
EIF4A2	1.19844e-08	0.101017	0.831	0.797	0.000281538
ZNF33A	1.57417e-13	0.100599	0.289	0.214	3.69804e-09
AL121839.2	3.14402e-28	0.10047	0.103	0.04	7.38593e-24
ZFP91	3.02434e-15	0.100405	0.198	0.131	7.10477e-11
PIP4K2A	4.26819e-11	0.100101	0.411	0.335	1.00268e-06
ILRUN	6.21481e-32	0.0998941	0.114	0.043	1.45998e-27
ARPC5	1.63046e-08	0.0998719	0.667	0.608	0.000383029
EVI2B	1.55905e-08	0.0998372	0.64	0.581	0.000366253
TM9SF3	2.04686e-11	0.0997294	0.302	0.235	4.80848e-07
ZNF770	3.18766e-15	0.0996412	0.223	0.152	7.48845e-11
REST	7.18956e-09	0.0996129	0.406	0.343	0.000168897
SP100	5.56541e-09	0.0995393	0.583	0.519	0.000130743
SCAF11	1.99196e-08	0.0995212	0.612	0.555	0.000467951
TAX1BP1	8.99534e-08	0.0994228	0.513	0.455	0.00211318
TMEM63A	7.07362e-09	0.0991727	0.315	0.258	0.000166174
RECQL	5.56128e-10	0.0990475	0.303	0.241	1.30646e-05
HLA-F	8.67226e-08	0.0987538	0.689	0.644	0.00203729
MOB1A	5.09934e-10	0.0987279	0.412	0.342	1.19794e-05
CAPRIN1	9.87846e-14	0.098664	0.236	0.168	2.32065e-09
USP1	1.69178e-10	0.0986078	0.277	0.215	3.97432e-06
SLAIN2	2.05981e-13	0.0980425	0.222	0.156	4.83892e-09
CLN3	1.16394e-26	0.097873	0.119	0.052	2.73433e-22
KRR1	1.53633e-09	0.097696	0.381	0.318	3.60915e-05
SH3KBP1	1.35112e-07	0.0975524	0.485	0.428	0.00317404
LY75	1.15315e-16	0.0975397	0.183	0.115	2.70899e-12
HSPH1	6.2041e-11	0.0972124	0.215	0.158	1.45747e-06
GBP1	1.34944e-08	0.0970793	0.256	0.202	0.000317009
STRN	3.91857e-14	0.096898	0.169	0.11	9.2055e-10
USP7	1.68265e-12	0.0966801	0.267	0.197	3.95287e-08
TRAF5	1.77173e-12	0.0966053	0.245	0.179	4.16215e-08
RPS16	9.27144e-15	0.0963128	1	1	2.17805e-10
ZNF433-AS1	1.99986e-30	0.0963051	0.105	0.039	4.69808e-26
CD3G	9.38285e-10	0.0961309	0.918	0.878	2.20422e-05
ZNF292	2.41246e-09	0.0960451	0.47	0.401	5.66735e-05
RIF1	8.24284e-09	0.0960449	0.264	0.21	0.000193641
IQGAP1	3.16247e-08	0.0960043	0.454	0.393	0.000742928
PPP1R12A	6.90027e-08	0.095646	0.479	0.421	0.00162101
GABPB1-IT1	2.43085e-20	0.0956244	0.238	0.149	5.71055e-16
BRD2	4.41801e-10	0.09559	0.351	0.285	1.03788e-05
CCDC88C	1.19251e-10	0.0955312	0.343	0.274	2.80145e-06
TRG-AS1	4.98901e-13	0.0955284	0.214	0.149	1.17202e-08
TXN	2.46036e-09	0.0955113	0.45	0.384	5.77988e-05
NIN	1.70705e-10	0.0952476	0.274	0.212	4.01019e-06
GET3	3.27997e-30	0.0952099	0.115	0.045	7.70531e-26
EFCAB14	3.01021e-11	0.0950212	0.296	0.229	7.07158e-07
BRD1	2.23676e-16	0.0949761	0.208	0.136	5.2546e-12
AKAP13	2.45123e-07	0.0949719	0.611	0.566	0.00575843
COA6	1.10366e-12	0.0948254	0.249	0.182	2.59273e-08
CD164	1.89526e-08	0.0945167	0.481	0.419	0.000445235
ADSL	1.75514e-15	0.0945035	0.213	0.142	4.12318e-11
WWP1	1.13415e-09	0.094481	0.32	0.259	2.66435e-05
SELPLG	3.04422e-09	0.0944802	0.417	0.35	7.15147e-05
LUC7L3	1.4793e-09	0.0944434	0.593	0.519	3.47516e-05
PARP1	2.07382e-10	0.0944145	0.398	0.327	4.87182e-06
XPO1	1.06706e-09	0.0942183	0.317	0.253	2.50674e-05
TNFRSF1B	4.55619e-12	0.0941539	0.272	0.203	1.07034e-07
RSRC2	9.82881e-08	0.0939951	0.445	0.391	0.00230898
CDC73	9.14837e-12	0.0938156	0.23	0.167	2.14914e-07
CALCOCO2	1.12839e-09	0.0931454	0.241	0.185	2.65082e-05
MED13L	1.11326e-12	0.0930703	0.276	0.205	2.61528e-08
SEC61B	3.00536e-09	0.092822	0.606	0.539	7.06018e-05
REEP5	1.85027e-11	0.0927665	0.32	0.249	4.34665e-07
KCNQ1OT1	1.2895e-07	0.0924267	0.144	0.105	0.0030293
SSB	1.04235e-07	0.0923346	0.557	0.501	0.0024487
TIMP1	5.32938e-08	0.0922371	0.401	0.34	0.00125198
UBR2	1.33786e-13	0.0921961	0.186	0.125	3.1429e-09
SNX6	9.51199e-08	0.0919798	0.519	0.461	0.00223456
UTS2	8.62381e-21	0.0919206	0.122	0.061	2.02591e-16
HUWE1	3.85813e-10	0.0917317	0.256	0.197	9.06353e-06
NOP10	1.00584e-10	0.0916455	0.45	0.373	2.36293e-06
FOXJ3	1.29681e-13	0.0913616	0.2	0.137	3.04646e-09
LUC7L2	7.14719e-09	0.0913012	0.274	0.219	0.000167902
RPAP2	4.86348e-08	0.0912257	0.215	0.167	0.00114253
PYHIN1	2.28902e-10	0.0912172	0.276	0.213	5.37737e-06
PSMB4	1.25585e-08	0.0910599	0.411	0.349	0.000295024
H3F3A	5.9796e-10	0.0909744	0.982	0.973	1.40473e-05
EID1	4.00271e-07	0.0909672	0.678	0.627	0.00940317
ZBTB44	2.61776e-10	0.090764	0.24	0.181	6.14964e-06
CBL	3.78237e-12	0.0907039	0.24	0.175	8.88555e-08
ZBTB1	1.82367e-10	0.0906964	0.249	0.189	4.28417e-06
PCBP1-AS1	3.4964e-21	0.0904348	0.114	0.055	8.21374e-17
LARS	3.16526e-08	0.0903617	0.31	0.255	0.000743583
VPS4B	1.04565e-09	0.0902108	0.351	0.285	2.45645e-05
CD2	5.50261e-09	0.090081	0.843	0.793	0.000129267
ITPR2	1.11687e-12	0.0900354	0.17	0.113	2.62374e-08
ASCC3	1.76326e-13	0.0899114	0.174	0.114	4.14224e-09
HIST1H4E	4.69808e-29	0.0898909	0.106	0.041	1.10367e-24
EIF4EBP2	3.23655e-12	0.0897586	0.239	0.174	7.60329e-08
UPK3BL1	1.1788e-18	0.0896896	0.123	0.064	2.76924e-14
ST6GAL1	2.57718e-10	0.0896307	0.277	0.214	6.0543e-06
DGKA	4.38981e-08	0.0896284	0.445	0.386	0.00103125
DOCK10	6.0992e-08	0.0893322	0.321	0.266	0.00143282
PRPF8	1.08397e-08	0.0893254	0.338	0.28	0.000254647
G3BP1	2.5733e-07	0.0888077	0.402	0.346	0.00604519
DENND11	1.71904e-24	0.0887564	0.111	0.049	4.03836e-20
SUZ12	3.60838e-09	0.088669	0.32	0.258	8.47681e-05
CDK12	3.51812e-10	0.088593	0.29	0.226	8.26477e-06
SLC38A1	1.3873e-07	0.0882396	0.573	0.516	0.00325905
SENP7	1.05087e-09	0.0882256	0.239	0.182	2.46871e-05
PDE7A	5.13011e-08	0.0881279	0.383	0.325	0.00120517
RUNX1	7.71186e-11	0.0879593	0.227	0.167	1.81167e-06
ICE1	1.94613e-12	0.0879291	0.205	0.144	4.57185e-08
XPC	1.24886e-08	0.0877459	0.277	0.221	0.000293383
THAP12	2.29698e-07	0.0877293	0.259	0.211	0.00539606
C21orf91	1.16014e-12	0.0876926	0.169	0.113	2.7254e-08
HEXD	7.03319e-24	0.0875013	0.118	0.054	1.65224e-19
UHMK1	3.81486e-08	0.0872285	0.319	0.264	0.000896187
IGF2R	7.72439e-14	0.0870822	0.181	0.119	1.81461e-09
MFSD14A	4.50866e-22	0.0869486	0.114	0.053	1.05917e-17
RAB10	1.1813e-11	0.0866248	0.217	0.156	2.77511e-07
BST2	2.38023e-08	0.0865972	0.41	0.346	0.000559164
SLC38A2	3.73508e-08	0.0865817	0.339	0.281	0.000877445
IL6R	4.03802e-08	0.0864498	0.343	0.285	0.000948611
ZFP36L1	1.63493e-09	0.0862728	0.528	0.45	3.84078e-05
HCG18	3.40907e-10	0.0860973	0.212	0.156	8.00858e-06
CLTC	6.5632e-13	0.0859217	0.179	0.12	1.54183e-08
SENP6	7.43559e-09	0.0857966	0.317	0.257	0.000174677
CD82	1.68365e-10	0.0857556	0.246	0.185	3.95523e-06
CPNE3	1.449e-08	0.0857342	0.273	0.219	0.000340399
TNIK	1.01099e-07	0.0856913	0.268	0.217	0.00237501
CRIPT	1.88218e-11	0.0855683	0.19	0.133	4.42161e-07
ACIN1	4.87401e-09	0.0852999	0.261	0.205	0.0001145
PCNX1	6.11667e-09	0.0851604	0.349	0.287	0.000143693
LINC01138	1.09179e-18	0.0848692	0.14	0.077	2.56482e-14
RAB4B	5.29747e-20	0.0847611	0.107	0.051	1.24448e-15
RPLP2	1.8957e-07	0.0847171	1	1	0.00445338
SMIM30	2.67356e-12	0.0846874	0.152	0.099	6.28072e-08
MESD	1.09127e-09	0.0846469	0.319	0.254	2.56361e-05
CD46	8.49414e-08	0.0845432	0.399	0.34	0.00199544
DOCK2	2.36067e-07	0.0843664	0.283	0.233	0.00554568
PJA2	2.13005e-07	0.0843413	0.366	0.311	0.00500392
TRIM52	1.26331e-09	0.0841779	0.222	0.167	2.96776e-05
AC097376.3	2.294e-17	0.0841636	0.107	0.054	5.38907e-13
ARHGAP25	1.62534e-08	0.0840868	0.264	0.21	0.000381826
PARP14	9.46347e-09	0.0840775	0.221	0.169	0.000222316
LBR	1.13405e-07	0.0839366	0.32	0.265	0.00266411
VPS36	8.40472e-09	0.0838284	0.291	0.232	0.000197444
PUM2	1.06508e-08	0.0834623	0.228	0.177	0.000250209
ANKIB1	5.2913e-12	0.0834142	0.168	0.113	1.24303e-07
PTPN11	4.48612e-11	0.0834065	0.164	0.112	1.05388e-06
RALA	3.20108e-09	0.08334	0.276	0.217	7.51998e-05
TES	5.37696e-08	0.0833325	0.35	0.291	0.00126315
EHD1	3.1525e-08	0.0832443	0.261	0.208	0.000740584
H2AFV	1.94584e-08	0.0831836	0.534	0.464	0.000457116
PHPT1	5.85992e-08	0.0831613	0.256	0.204	0.00137661
GPRIN3	2.36493e-08	0.0830619	0.325	0.266	0.00055557
CTCF	1.54053e-07	0.083032	0.33	0.276	0.00361901
MAP3K2	2.65064e-07	0.0826572	0.258	0.209	0.00622689
AHCTF1	2.48482e-11	0.0825014	0.181	0.126	5.83735e-07
RBM33	9.53059e-08	0.0821909	0.312	0.258	0.00223893
AC092338.3	3.40075e-19	0.0821297	0.112	0.055	7.98905e-15
SACS	5.76473e-14	0.0820968	0.132	0.079	1.35425e-09
MOB3A	2.90398e-12	0.0818826	0.193	0.133	6.82204e-08
RPS6	1.60401e-14	0.0818617	1	1	3.76814e-10
ZNF638	1.73818e-08	0.0816456	0.335	0.275	0.000408333
ZDHHC20	3.49879e-12	0.0814148	0.168	0.112	8.21937e-08
RAP2B	2.25517e-07	0.0813991	0.34	0.285	0.00529784
ATP11B	8.35748e-10	0.0808606	0.197	0.144	1.96334e-05
SIKE1	8.68564e-12	0.0807806	0.157	0.105	2.04043e-07
TRANK1	6.4962e-11	0.080675	0.175	0.122	1.52609e-06
RPS2	1.03375e-15	0.0804175	1	1	2.4285e-11
PRRC2B	9.74379e-08	0.0801781	0.259	0.207	0.00228901
PPP1R15B	1.01264e-10	0.0800791	0.181	0.128	2.3789e-06
LPGAT1	8.42549e-11	0.0799126	0.185	0.131	1.97932e-06
HELZ	1.13848e-07	0.0798372	0.258	0.207	0.00267451
LSM6	2.37729e-08	0.0797599	0.363	0.302	0.000558473
VCPIP1	3.68281e-12	0.0797294	0.189	0.13	8.65167e-08
MAP4	1.03358e-10	0.0795982	0.223	0.164	2.42809e-06
SH3BGRL3	2.36928e-08	0.0794905	0.97	0.945	0.000556591
SP3	6.69451e-09	0.079335	0.253	0.198	0.000157267
USP10	2.01559e-07	0.0793086	0.304	0.249	0.00473502
LINC00324	7.15245e-14	0.0792428	0.125	0.074	1.68025e-09
SMAD4	1.30579e-11	0.0791407	0.191	0.133	3.06757e-07
MFHAS1	8.99323e-09	0.0790005	0.2	0.15	0.000211269
RPL13	3.73299e-16	0.0789065	1	1	8.76954e-12
SRP19	7.71029e-08	0.078871	0.379	0.318	0.0018113
TRIM73	5.2522e-09	0.0788631	0.196	0.146	0.000123385
ARID1A	1.08978e-07	0.0787073	0.338	0.281	0.00256012
PDCD10	9.61209e-08	0.0786343	0.363	0.304	0.00225807
CCDC107	6.27946e-08	0.0785878	0.306	0.25	0.00147517
ANXA5	1.05842e-07	0.0785625	0.355	0.297	0.00248644
LMAN1	1.49501e-07	0.0784312	0.305	0.251	0.00351208
CARD8	1.11523e-07	0.0782971	0.312	0.257	0.00261989
GNL3L	4.98033e-12	0.0781827	0.155	0.102	1.16998e-07
CD2AP	7.79697e-10	0.0781368	0.178	0.128	1.83166e-05
GNA13	1.35687e-10	0.0779788	0.197	0.142	3.18756e-06
KDM5A	4.11293e-07	0.0778786	0.375	0.319	0.00966211
POLR2B	2.24669e-08	0.0777672	0.272	0.217	0.000527793
REV3L	1.80456e-08	0.0777302	0.174	0.128	0.000423927
TAOK1	1.71302e-08	0.0775822	0.239	0.186	0.000402423
TSPAN18	9.50725e-11	0.0774913	0.153	0.103	2.23344e-06
ITGAL	7.52147e-10	0.0772629	0.272	0.209	1.76694e-05
BROX	6.35875e-08	0.0772285	0.186	0.141	0.0014938
RAB2A	7.65146e-08	0.0771664	0.374	0.313	0.00179748
SUDS3	4.29619e-11	0.0765885	0.168	0.115	1.00926e-06
MTRNR2L8	1.18089e-09	0.0764854	0.237	0.179	2.77415e-05
ABCF1	7.56878e-08	0.0763569	0.284	0.228	0.00177806
SVIL	6.70244e-11	0.0763256	0.147	0.098	1.57454e-06
VCL	8.31964e-13	0.0763095	0.142	0.089	1.95445e-08
IFNAR2	5.19561e-09	0.076128	0.246	0.19	0.000122055
TMED5	6.06626e-09	0.076119	0.204	0.153	0.000142509
MIAT	3.76916e-12	0.0758663	0.131	0.082	8.85452e-08
CYFIP2	2.00642e-07	0.075748	0.399	0.338	0.00471349
DDX23	2.90023e-10	0.0757365	0.185	0.132	6.81321e-06
SERPINB9	2.92818e-09	0.0756247	0.255	0.197	6.87889e-05
GBP3	1.528e-11	0.0756239	0.155	0.103	3.58958e-07
ZBTB11	1.32461e-09	0.0755369	0.181	0.131	3.11178e-05
SIT1	2.49981e-08	0.0755328	0.312	0.252	0.000587255
FRYL	1.42904e-07	0.0752016	0.267	0.214	0.00335711
CBX5	3.52249e-07	0.0750292	0.256	0.207	0.00827503
ITPR1	1.46529e-10	0.0749436	0.155	0.106	3.44226e-06
TARDBP	2.2109e-08	0.0749387	0.242	0.189	0.000519386
DMAC2L	2.49586e-19	0.0744815	0.103	0.049	5.86328e-15
UBQLN1	3.02195e-08	0.0743288	0.249	0.196	0.000709917
NSL1	3.56907e-07	0.0742237	0.23	0.184	0.00838445
PIK3R1	2.73718e-09	0.0741032	0.651	0.573	6.43018e-05
NLRC3	1.86719e-09	0.0741002	0.154	0.107	4.38641e-05
RANBP2	2.2197e-07	0.07403	0.214	0.168	0.00521451
MDN1	4.42286e-08	0.0738091	0.161	0.118	0.00103902
MRPL34	2.33989e-07	0.0737403	0.38	0.324	0.00549686
DYNC1H1	1.30718e-07	0.0736443	0.37	0.31	0.00307082
PAXBP1	4.23747e-09	0.0735638	0.181	0.132	9.95466e-05
CHD6	3.12186e-08	0.0734893	0.229	0.177	0.000733388
TOB2	1.07868e-09	0.0734452	0.128	0.085	2.53402e-05
MAP3K4	1.78459e-10	0.0732945	0.159	0.109	4.19236e-06
RAB6A	1.21111e-07	0.0732655	0.203	0.157	0.00284514
MRPS28	9.84826e-14	0.0732235	0.131	0.079	2.31355e-09
NUDT21	9.45127e-09	0.072755	0.215	0.164	0.000222029
MED1	3.55831e-09	0.0724627	0.188	0.138	8.35917e-05
RAB11FIP1	1.3963e-07	0.072451	0.178	0.134	0.00328018
EPC2	9.71892e-09	0.0724435	0.203	0.153	0.000228317
MGA	9.97574e-08	0.0724118	0.172	0.129	0.0023435
APC	2.15917e-08	0.0723396	0.153	0.11	0.000507233
IWS1	1.39521e-08	0.0722957	0.184	0.136	0.000327763
PARP4	2.08291e-08	0.0721723	0.187	0.14	0.000489318
RNF169	5.11341e-09	0.0721075	0.182	0.133	0.000120124
GIMAP8	8.17545e-10	0.0717911	0.149	0.102	1.92058e-05
ZBTB4	3.5459e-09	0.071269	0.167	0.119	8.33003e-05
HIPK3	5.37189e-11	0.0711358	0.159	0.108	1.26196e-06
CCDC186	3.04555e-07	0.0711228	0.288	0.234	0.0071546
PLEKHA3	1.55025e-07	0.071003	0.219	0.171	0.00364186
ZNF141	5.51114e-10	0.0708464	0.137	0.092	1.29468e-05
SPART	1.82063e-09	0.0707229	0.173	0.123	4.27702e-05
AHR	5.22546e-12	0.0706114	0.132	0.083	1.22756e-07
BORCS5	4.07488e-08	0.0705113	0.201	0.153	0.000957271
C12orf75	3.38293e-08	0.0703844	0.172	0.127	0.000794719
ZNF506	4.10359e-08	0.0703206	0.231	0.179	0.000964015
KLHL6	3.38971e-12	0.07032	0.138	0.087	7.9631e-08
ACBD3	1.56201e-07	0.0701273	0.179	0.136	0.00366948
CASC4	1.56139e-07	0.0699788	0.202	0.156	0.00366801
NFYB	6.5558e-09	0.0699191	0.162	0.116	0.000154009
BCL10	1.17835e-08	0.0698188	0.161	0.116	0.000276818
IPO7	3.76773e-08	0.069767	0.173	0.128	0.000885115
FBXO34	1.91596e-07	0.0695609	0.176	0.133	0.00450098
DPM1	6.6735e-09	0.0692043	0.167	0.121	0.000156774
ERCC6L2	3.70985e-08	0.0691782	0.169	0.124	0.000871517
EPS15	5.24631e-08	0.0690677	0.249	0.196	0.00123246
TTC37	2.74317e-07	0.0689497	0.235	0.186	0.00644426
GOLGA3	1.26935e-08	0.0686411	0.155	0.111	0.000298196
TRIM69	4.74348e-09	0.0684351	0.161	0.115	0.000111434
PGP	2.77905e-07	0.0682076	0.248	0.199	0.00652854
IER5	2.19553e-07	0.0678366	0.196	0.15	0.00515774
NPHP3	1.91275e-09	0.0678079	0.15	0.104	4.49344e-05
YTHDF3	8.06696e-12	0.0677626	0.118	0.072	1.89509e-07
SLC5A3	1.07462e-08	0.0677112	0.141	0.099	0.00025245
EDEM3	1.96361e-08	0.0671609	0.18	0.132	0.000461291
SLC30A7	4.14799e-07	0.0671469	0.175	0.134	0.00974445
Z99127.4	1.85221e-14	0.067138	0.104	0.056	4.35121e-10
ZNF830	2.80266e-08	0.0668237	0.207	0.157	0.000658401
TULP4	2.58698e-08	0.0666459	0.176	0.13	0.000607733
PRR14L	1.92926e-10	0.0666101	0.149	0.101	4.53222e-06
HTT	1.10673e-12	0.0665859	0.119	0.071	2.59994e-08
SLC7A6OS	1.27828e-07	0.0661801	0.171	0.128	0.00300294
CBX1	1.22192e-07	0.065925	0.195	0.149	0.00287053
ZNF407	2.04538e-11	0.0658874	0.108	0.065	4.80502e-07
MYSM1	1.83826e-07	0.065815	0.172	0.129	0.00431844
TCHP	5.84846e-09	0.0657591	0.143	0.099	0.000137392
ZNF107	5.18019e-08	0.0655543	0.141	0.1	0.00121693
PDK3	4.41334e-10	0.0655165	0.127	0.083	1.03678e-05
PPIL4	1.6636e-07	0.0652135	0.19	0.145	0.00390813
ZBTB24	5.24168e-08	0.0650863	0.186	0.14	0.00123137
SPAG9	5.69536e-08	0.065076	0.182	0.136	0.00133796
IFIH1	2.62347e-10	0.064873	0.107	0.066	6.16305e-06
ATP13A3	6.45964e-09	0.064205	0.134	0.092	0.00015175
PHF6	1.36668e-07	0.0641424	0.164	0.122	0.0032106
SIRT1	3.63248e-10	0.0638431	0.115	0.073	8.53342e-06
CDK2AP2	3.64659e-07	0.0637042	0.276	0.223	0.00856657
SLF2	4.98643e-08	0.0637007	0.144	0.102	0.00117141
FNDC3A	3.89321e-07	0.0636055	0.167	0.126	0.00914594
MTHFS	1.51986e-08	0.0634903	0.158	0.113	0.000357045
TNFRSF4	5.95119e-08	0.0634598	0.153	0.11	0.00139805
TOPBP1	9.23031e-09	0.0633039	0.134	0.092	0.000216838
INO80	2.24964e-09	0.0627352	0.148	0.102	5.28486e-05
LRRC8C-DT	1.9977e-12	0.0625259	0.1	0.057	4.693e-08
ABCD2	2.24138e-09	0.0624647	0.115	0.075	5.26546e-05
FAM199X	1.66221e-10	0.0620106	0.122	0.078	3.90485e-06
STARD7	3.58599e-07	0.0617422	0.188	0.144	0.0084242
MED17	1.66807e-07	0.0611898	0.162	0.12	0.00391862
MFAP1	1.61093e-07	0.0610734	0.127	0.09	0.00378439
ATL3	2.83164e-07	0.0607701	0.153	0.113	0.00665208
STK26	3.00005e-07	0.0604966	0.165	0.124	0.00704771
NOL12	1.44253e-09	0.0596462	0.124	0.082	3.38879e-05
RANBP6	3.63926e-07	0.0596435	0.124	0.088	0.00854935
CPSF2	1.94691e-08	0.0596414	0.131	0.09	0.000457367
AC025171.2	3.25119e-10	0.0591912	0.103	0.063	7.63769e-06
PANK3	1.5279e-09	0.0591005	0.11	0.07	3.58934e-05
RNF38	1.42778e-07	0.0590199	0.153	0.111	0.00335415
GTF2A1	1.91248e-08	0.0589203	0.117	0.079	0.00044928
PCNA	1.92465e-07	0.0586644	0.146	0.107	0.00452139
CMC1	1.59948e-07	0.0586604	0.139	0.099	0.00375749
YWHAG	2.24599e-08	0.05829	0.125	0.085	0.000527629
GPATCH2	2.08038e-07	0.0581287	0.143	0.103	0.00488723
NEPRO	2.23575e-08	0.0580425	0.146	0.103	0.000525223
RFFL	4.80736e-08	0.057958	0.148	0.106	0.00112934
DNAJC10	2.45595e-07	0.057236	0.135	0.097	0.00576951
RLIM	8.0267e-08	0.056954	0.129	0.09	0.00188563
TMEM60	1.47511e-07	0.0565968	0.132	0.094	0.00346533
CEP170	1.13415e-07	0.0564689	0.113	0.077	0.00266435
OSBPL11	3.09536e-09	0.0562406	0.103	0.065	7.27161e-05
TBC1D2B	1.22271e-07	0.0560529	0.161	0.119	0.00287239
DDX58	2.77134e-07	0.0556457	0.139	0.101	0.00651044
CCDC6	3.26178e-07	0.0554989	0.124	0.088	0.00766258
ACLY	1.21629e-07	0.0527775	0.125	0.087	0.00285731
RPP25L	3.20924e-07	0.0520744	0.126	0.089	0.00753914
KIAA0232	6.78643e-09	0.0516838	0.109	0.07	0.000159427
MATR3.1	1.74756e-07	0.0501292	0.109	0.074	0.00410538
MAN2B1	6.58896e-08	0.0498285	0.107	0.071	0.00154788
CREB3L2	2.88256e-07	0.0484048	0.1	0.067	0.00677171
RPS8	7.93213e-10	-0.0402973	1	1	1.86342e-05
RPS15	7.89627e-11	-0.0460315	1	1	1.85499e-06
SPNS1	3.61152e-07	-0.0477746	0.071	0.106	0.00848418
RPS27A	1.05027e-10	-0.0487411	1	1	2.4673e-06
AL118516.1	5.40777e-08	-0.0532768	0.073	0.112	0.00127039
NME4	6.67585e-08	-0.055363	0.092	0.134	0.00156829
LSR	1.76668e-08	-0.0556201	0.066	0.105	0.000415029
ANKRD55	1.80291e-07	-0.0568927	0.073	0.109	0.0042354
DPEP2	3.25228e-09	-0.0594109	0.073	0.115	7.64026e-05
ACADVL	3.00004e-08	-0.0595799	0.101	0.145	0.00070477
PLCG2	9.12866e-70	-0.0601553	0.497	0.251	2.14451e-65
ALYREF	2.32196e-07	-0.0607648	0.126	0.17	0.00545475
AK5	1.83275e-10	-0.0622437	0.065	0.109	4.30551e-06
AP002387.2	3.58397e-07	-0.0627848	0.127	0.17	0.00841945
CERS6	1.73055e-08	-0.0631676	0.077	0.117	0.000406541
AKR1B1	4.2254e-07	-0.0650608	0.155	0.2	0.00992632
RPS3A	1.80375e-07	-0.0655743	1	1	0.00423737
NAPA	9.20919e-08	-0.0657191	0.15	0.199	0.00216342
ATP5F1E	7.76328e-09	-0.0659791	0.983	0.987	0.000182375
ZFAND2B	8.55941e-08	-0.0662694	0.156	0.206	0.00201078
TATDN1	1.43728e-07	-0.0665998	0.147	0.194	0.00337646
FAU	3.32744e-12	-0.0667143	1	1	7.81683e-08
DAZAP1	1.93477e-07	-0.0669472	0.212	0.265	0.00454516
RPS12	3.30684e-22	-0.0669828	1	1	7.76843e-18
PPP2R1A	3.54241e-07	-0.0671826	0.165	0.212	0.00832182
RPL10	2.2287e-15	-0.0673871	1	1	5.23567e-11
RHBDD2	4.17822e-12	-0.0697043	0.075	0.126	9.81549e-08
CTLA4	1.35552e-08	-0.0709105	0.069	0.108	0.000318439
FXYD1	1.10705e-07	-0.0711616	0.086	0.125	0.00260068
RPL14	1.65611e-13	-0.0713957	1	1	3.89052e-09
APBA2	8.78872e-08	-0.0719258	0.125	0.17	0.00206465
FTL	4.33104e-08	-0.0729213	0.981	0.985	0.00101745
RPS4X	3.42656e-08	-0.0731441	1	1	0.000804968
AC114760.2	5.88775e-08	-0.07324	0.145	0.194	0.00138315
RPS5	1.23721e-14	-0.0746894	1	0.999	2.90645e-10
HNRNPL	2.07239e-07	-0.0759729	0.229	0.282	0.00486847
ICOS	2.78247e-07	-0.0773523	0.158	0.204	0.00653658
RPL11	2.78988e-20	-0.0790117	1	1	6.55397e-16
RPSA	4.65133e-14	-0.0790177	1	1	1.09269e-09
ILF2	8.07803e-09	-0.0791891	0.22	0.279	0.000189769
HLA-B	1.94605e-10	-0.079524	1	1	4.57165e-06
TGIF1	1.21379e-09	-0.07993	0.104	0.153	2.85143e-05
PNPLA2	6.63987e-10	-0.0799527	0.144	0.199	1.55984e-05
PLK3	1.3754e-10	-0.0807235	0.121	0.175	3.2311e-06
SF3A2	7.16426e-09	-0.0808894	0.156	0.209	0.000168303
USF2	9.83511e-08	-0.0829161	0.241	0.296	0.00231046
NUTF2	4.9751e-09	-0.0829257	0.181	0.236	0.000116875
TMA7	3.10188e-10	-0.0831191	0.936	0.96	7.28695e-06
ACTN1	4.13835e-08	-0.0835947	0.182	0.233	0.000972181
LAMP1	1.02429e-07	-0.0836184	0.273	0.328	0.00240626
CFL1	2.54717e-07	-0.0837465	0.947	0.954	0.00598381
CD81	3.80196e-07	-0.0839269	0.427	0.48	0.00893156
ABTB1	8.62849e-12	-0.083975	0.127	0.186	2.027e-07
GRK6	2.79846e-08	-0.0843451	0.328	0.389	0.000657415
F8A1	3.97437e-13	-0.0851589	0.111	0.172	9.3366e-09
ZAP70	2.06701e-08	-0.0858593	0.242	0.301	0.000485582
LITAF	1.78757e-07	-0.0859552	0.493	0.552	0.00419936
ARL6IP4	7.26961e-08	-0.0862258	0.621	0.677	0.00170778
CMTM8	3.17027e-10	-0.0863255	0.122	0.176	7.4476e-06
NR4A2	1.03178e-09	-0.0869373	0.105	0.154	2.42386e-05
MYLIP	1.02385e-09	-0.087394	0.16	0.217	2.40524e-05
BSG	1.92353e-09	-0.0874361	0.241	0.302	4.51876e-05
RPS25	1.18891e-31	-0.088228	1	1	2.79299e-27
LINC01089	5.14813e-11	-0.0891654	0.134	0.192	1.2094e-06
HNRNPA0	3.26964e-08	-0.0892234	0.539	0.598	0.000768104
RPL30	3.05201e-30	-0.0894988	1	1	7.16978e-26
FHIT	2.23103e-12	-0.0910885	0.085	0.138	5.24114e-08
RPL5	5.08756e-23	-0.0911835	1	1	1.19517e-18
RPS21	2.86533e-24	-0.0914284	1	1	6.73123e-20
FAAP20	1.67037e-10	-0.0917826	0.225	0.291	3.92404e-06
CD6	4.68565e-09	-0.0920384	0.366	0.432	0.000110075
MARCKSL1	1.53509e-08	-0.0920514	0.24	0.3	0.000360623
PABPC1	2.51372e-09	-0.0923008	0.978	0.98	5.90523e-05
RBM38	1.88452e-09	-0.0929781	0.234	0.296	4.42711e-05
CTDNEP1	1.02764e-09	-0.0933494	0.263	0.327	2.41414e-05
RACK1	2.59862e-20	-0.0935124	1	1	6.10467e-16
ELF1	3.03908e-07	-0.0937017	0.555	0.605	0.0071394
ATP1A1	1.86149e-08	-0.0937415	0.442	0.5	0.000437301
XRCC6	1.87529e-09	-0.0944469	0.418	0.485	4.40544e-05
HNRNPDL	9.39959e-09	-0.09509	0.744	0.791	0.000220815
CMTM7	1.47099e-09	-0.0959477	0.216	0.275	3.45564e-05
AC026979.2	3.71717e-09	-0.0971584	0.182	0.237	8.73237e-05
AP2M1	2.8036e-09	-0.0976448	0.351	0.413	6.58622e-05
RPL4	1.72843e-17	-0.0979228	0.996	0.999	4.06043e-13
HSD17B11	2.59849e-11	-0.0983473	0.257	0.328	6.10437e-07
EIF3E	6.68263e-10	-0.0985883	0.913	0.933	1.56988e-05
FBXO32	1.01911e-12	-0.0986448	0.116	0.176	2.39409e-08
UGP2	4.98564e-08	-0.0988466	0.341	0.396	0.00117123
PPDPF	2.73033e-14	-0.0991299	0.704	0.783	6.41409e-10
GPSM3	2.84703e-08	-0.0992463	0.76	0.8	0.000668824
MDH2	2.30224e-11	-0.100457	0.308	0.382	5.40841e-07
GSTK1	2.13307e-07	-0.100978	0.761	0.782	0.00501101
GRAMD1A	1.65469e-12	-0.102695	0.202	0.273	3.88719e-08
EIF3H	1.38284e-10	-0.102721	0.79	0.825	3.24856e-06
TAGAP	2.75156e-07	-0.102818	0.477	0.531	0.00646397
PPP1CA	4.81723e-11	-0.104633	0.435	0.51	1.13166e-06
RPL6	2.38809e-27	-0.105445	1	1	5.6101e-23
R3HDM4	4.84534e-12	-0.106016	0.244	0.315	1.13827e-07
TOMM22	5.55344e-13	-0.108345	0.267	0.344	1.30461e-08
DYNLT1	6.66362e-09	-0.108661	0.264	0.32	0.000156542
GADD45A	3.10356e-11	-0.110137	0.069	0.115	7.29088e-07
ARID5A	7.06298e-16	-0.110431	0.125	0.196	1.65924e-11
CD55	1.93745e-08	-0.110589	0.245	0.3	0.000455147
CUTA	2.50304e-11	-0.110696	0.562	0.632	5.88015e-07
FOS	2.49907e-16	-0.110703	0.577	0.666	5.87082e-12
SVIP	1.1088e-07	-0.11114	0.383	0.432	0.00260478
IGHA1	4.2084e-25	-0.111845	0.05	0.121	9.88638e-21
RPL41	4.01901e-56	-0.113649	1	1	9.44146e-52
JUND	5.05761e-09	-0.113779	0.932	0.926	0.000118813
COX6B1	5.69981e-11	-0.113898	0.721	0.769	1.339e-06
CCNI	1.11964e-11	-0.114281	0.884	0.91	2.63025e-07
UBC	1.79518e-13	-0.114386	0.929	0.953	4.21725e-09
ATP5MG	1.11192e-11	-0.115092	0.905	0.927	2.61212e-07
FKBP8	1.05203e-12	-0.115445	0.363	0.442	2.47144e-08
ASNA1	6.86927e-39	-0.115537	0.022	0.103	1.61373e-34
SLC2A3	7.47711e-08	-0.116341	0.351	0.407	0.00175652
VSIR	6.03654e-12	-0.116357	0.319	0.393	1.4181e-07
ARRDC2	6.05907e-20	-0.117605	0.099	0.175	1.4234e-15
LSP1	2.41575e-11	-0.117769	0.536	0.602	5.67508e-07
AP3M2	1.58491e-10	-0.117954	0.3	0.366	3.72327e-06
ANXA11	9.14972e-13	-0.118041	0.43	0.506	2.14945e-08
NFKBIZ	3.23774e-09	-0.119373	0.259	0.317	7.60609e-05
TNFSF8	4.55146e-17	-0.119818	0.117	0.189	1.06923e-12
RPL32	3.50332e-44	-0.12012	1	1	8.22999e-40
TCF25	9.72063e-12	-0.120158	0.399	0.471	2.28357e-07
CENPK	5.50135e-19	-0.120634	0.13	0.211	1.29238e-14
EIF3D	3.39525e-16	-0.121182	0.472	0.568	7.97613e-12
FAM96A	3.72599e-41	-0.121584	0.02	0.102	8.75309e-37
COX7C	4.63664e-15	-0.122337	0.971	0.983	1.08924e-10
AL445686.2	1.36034e-39	-0.122955	0.027	0.112	3.19571e-35
DUSP2	2.04022e-14	-0.123091	0.113	0.177	4.79289e-10
EEF2	4.92534e-16	-0.123737	0.951	0.962	1.15706e-11
SNHG9	3.35465e-15	-0.12409	0.168	0.242	7.88074e-11
RPL29	3.75982e-38	-0.124212	1	1	8.83257e-34
VPS51	5.13036e-15	-0.124233	0.321	0.408	1.20522e-10
FOSB	1.09219e-08	-0.12535	0.315	0.373	0.000256578
RAMMET	1.27901e-45	-0.126307	0.018	0.107	3.00465e-41
CTSW	4.61212e-22	-0.126932	0.068	0.14	1.08348e-17
AC025164.1	2.5416e-12	-0.127456	0.168	0.233	5.97073e-08
PHB2	4.42734e-14	-0.128592	0.384	0.464	1.04007e-09
LENG8	4.85015e-14	-0.128656	0.228	0.303	1.1394e-09
C12orf57	3.87936e-12	-0.12986	0.815	0.857	9.1134e-08
IFI44L	1.52809e-10	-0.130842	0.099	0.149	3.5898e-06
SNHG25	5.24116e-12	-0.131008	0.267	0.337	1.23125e-07
ABO	5.65413e-38	-0.131721	0.036	0.123	1.32827e-33
LINC01871	3.84335e-16	-0.132382	0.061	0.117	9.0288e-12
YPEL3	1.38968e-12	-0.132813	0.498	0.567	3.26463e-08
ATP5S	9.75017e-45	-0.133399	0.017	0.103	2.29051e-40
TECR	7.46581e-14	-0.133437	0.4	0.483	1.75387e-09
ATP5ME	1.19738e-13	-0.134707	0.55	0.62	2.81288e-09
RPS13	3.0247e-43	-0.137987	1	1	7.10562e-39
IGKC	9.83701e-12	-0.138767	0.171	0.232	2.31091e-07
LDHB	1.77626e-19	-0.139806	0.965	0.972	4.17279e-15
TMSB10	3.77245e-19	-0.139814	1	1	8.86224e-15
COTL1	6.25005e-13	-0.140179	0.601	0.665	1.46826e-08
TAGLN2	2.36394e-09	-0.140396	0.648	0.687	5.55336e-05
LRRC75A	1.08665e-14	-0.141106	0.203	0.278	2.55275e-10
PQLC3	4.84014e-52	-0.141385	0.015	0.109	1.13705e-47
IGLC2	1.79914e-27	-0.142976	0.059	0.138	4.22655e-23
CDC42SE1	3.61995e-11	-0.143083	0.503	0.561	8.504e-07
CD74	2.56631e-09	-0.143598	0.375	0.433	6.02878e-05
PDE4B	1.5351e-16	-0.14493	0.16	0.235	3.60625e-12
ZBTB20	9.5258e-14	-0.145246	0.294	0.372	2.2378e-09
CD7	9.7515e-09	-0.145519	0.551	0.59	0.000229082
LY6E	7.02831e-12	-0.146103	0.522	0.587	1.65109e-07
FAM45A	2.72698e-50	-0.147048	0.025	0.126	6.40621e-46
EEF1D	4.62145e-29	-0.147067	0.988	0.995	1.08567e-24
C1orf123	6.46309e-52	-0.147228	0.021	0.121	1.51831e-47
ATP5MC2	1.74589e-20	-0.147519	0.866	0.904	4.10145e-16
SERF2	1.84311e-20	-0.148093	0.958	0.972	4.32984e-16
ARHGEF1	4.19403e-17	-0.14871	0.449	0.536	9.85261e-13
ARF5	5.11033e-24	-0.148797	0.157	0.254	1.20052e-19
BTF3	3.47637e-30	-0.149895	0.98	0.988	8.16669e-26
CD37	1.18109e-18	-0.150509	0.813	0.875	2.77463e-14
FAM208A	6.49077e-50	-0.150693	0.023	0.121	1.52481e-45
RPL35A	1.31591e-64	-0.154636	1	1	3.09134e-60
TXK	3.04873e-17	-0.154703	0.321	0.409	7.16208e-13
RPL37A	1.02051e-63	-0.154829	1	1	2.39737e-59
NDFIP1	2.65295e-14	-0.154978	0.55	0.615	6.2323e-10
PIM2	2.34663e-17	-0.156864	0.332	0.423	5.51271e-13
MHENCR	2.85441e-23	-0.158367	0.193	0.292	6.70559e-19
RPS24	3.54903e-39	-0.158864	1	1	8.33738e-35
GAPDH	4.31885e-16	-0.161259	0.852	0.897	1.01458e-11
RBM3	4.73935e-18	-0.161459	0.619	0.699	1.11337e-13
UCP2	1.94272e-12	-0.162063	0.504	0.569	4.56383e-08
XBP1	8.19481e-17	-0.166419	0.324	0.409	1.92512e-12
RPS15A	7.15817e-76	-0.16673	1	1	1.6816e-71
ABHD14B	4.91575e-25	-0.168641	0.231	0.339	1.15481e-20
EIF3F	1.24365e-26	-0.1687	0.821	0.869	2.92159e-22
KLF9	1.02258e-20	-0.169416	0.245	0.341	2.40225e-16
SOCS3	2.16387e-20	-0.171044	0.257	0.355	5.08336e-16
VAMP2	1.56858e-19	-0.1714	0.649	0.714	3.68491e-15
RPL22	6.26334e-56	-0.17186	1	1	1.47138e-51
SAMHD1	1.52418e-16	-0.172822	0.608	0.67	3.58061e-12
GYPC	1.07396e-18	-0.172923	0.535	0.621	2.52296e-14
HLA-C	4.00164e-42	-0.173045	0.995	0.998	9.40066e-38
CRYBG1	2.67544e-13	-0.173179	0.267	0.336	6.28514e-09
CCND3	8.11012e-21	-0.174775	0.509	0.6	1.90523e-16
FKBP2	1.00799e-46	-0.174801	0.058	0.172	2.36798e-42
RPL8	3.08861e-49	-0.178181	1	1	7.25577e-45
SELL	2.05138e-13	-0.179218	0.669	0.728	4.8191e-09
CELF2	9.36519e-12	-0.180629	0.616	0.66	2.20007e-07
CD3E	4.42518e-31	-0.1873	0.914	0.945	1.03956e-26
SF1	3.36884e-26	-0.189895	0.833	0.877	7.91409e-22
TROVE2	8.48227e-67	-0.189922	0.032	0.164	1.99265e-62
SMIM37	2.10738e-68	-0.190907	0.019	0.141	4.95065e-64
BIN1	6.15656e-28	-0.19103	0.355	0.472	1.4463e-23
PIM1	1.30827e-20	-0.191155	0.363	0.46	3.07339e-16
NDUFA3	1.24579e-30	-0.194389	0.401	0.53	2.92662e-26
BTG1	2.95791e-21	-0.196815	0.99	0.993	6.94872e-17
DDIT4	2.3524e-20	-0.198024	0.22	0.312	5.52626e-16
RPL28	2.39219e-105	-0.199193	1	1	5.61972e-101
H1FX	2.30196e-16	-0.203488	0.531	0.601	5.40777e-12
MT-ND3	1.97881e-11	-0.20696	0.995	0.988	4.64863e-07
LAPTM5	3.35924e-29	-0.206975	0.717	0.792	7.89153e-25
NCBP2-AS2	7.00164e-79	-0.209684	0.031	0.177	1.64483e-74
RPS27	2.62567e-107	-0.209705	1	1	6.16822e-103
LEPROTL1	4.24036e-25	-0.21175	0.664	0.742	9.96145e-21
SEPT2	2.25256e-79	-0.21416	0.026	0.171	5.29172e-75
RPS29	1.74805e-40	-0.215379	1	1	4.10652e-36
RGS1	2.57851e-19	-0.216168	0.112	0.188	6.05744e-15
EVL	4.16456e-33	-0.21841	0.758	0.822	9.78339e-29
MUC20-OT1	4.65679e-83	-0.220689	0.02	0.163	1.09397e-78
PFN1	3.55292e-23	-0.221001	0.956	0.962	8.34652e-19
SOCS1	6.68226e-41	-0.221137	0.143	0.27	1.5698e-36
C19orf24	1.58574e-76	-0.223018	0.036	0.183	3.72522e-72
C19orf66	2.66983e-81	-0.223569	0.024	0.169	6.27196e-77
ARHGDIB	2.84896e-45	-0.223753	0.934	0.968	6.69277e-41
UBALD2	1.04937e-33	-0.224531	0.471	0.601	2.46518e-29
CYTIP	4.88632e-27	-0.225396	0.565	0.652	1.14789e-22
CIRBP	1.6332e-42	-0.232138	0.755	0.846	3.83672e-38
TNFAIP3	3.11936e-26	-0.239716	0.403	0.518	7.328e-22
PIK3IP1	1.61017e-32	-0.240302	0.612	0.711	3.7826e-28
C1orf56	5.19268e-23	-0.243664	0.353	0.449	1.21986e-18
TRAC	4.37071e-24	-0.246205	0.91	0.916	1.02677e-19
NEAT1	1.50993e-15	-0.249757	0.776	0.821	3.54713e-11
ZFP36	5.48796e-19	-0.255487	0.395	0.481	1.28923e-14
FTH1	5.5804e-62	-0.259446	0.987	0.995	1.31095e-57
CXCR4	4.16279e-24	-0.262151	0.752	0.805	9.77922e-20
RPL36	2.21267e-142	-0.263546	1	1	5.19801e-138
CORO1A	9.59379e-52	-0.277473	0.833	0.895	2.25377e-47
RPL34	1.83153e-174	-0.279253	1	1	4.30263e-170
EEF1A1	3.22391e-178	-0.280888	1	1	7.57361e-174
ACTB	7.31503e-38	-0.286092	0.993	0.995	1.71845e-33
CCR7	6.46635e-43	-0.29002	0.52	0.644	1.51908e-38
EIF3L	1.7815e-54	-0.299147	0.575	0.706	4.1851e-50
RPL37	5.05289e-169	-0.300345	1	1	1.18702e-164
CD69	4.24211e-52	-0.304567	0.606	0.755	9.96556e-48
C19orf70	4.22754e-118	-0.31542	0.04	0.248	9.93133e-114
ID2	2.5795e-28	-0.31962	0.142	0.242	6.05976e-24
DUSP1	3.15121e-25	-0.319717	0.655	0.738	7.40282e-21
FAM96B	3.99044e-129	-0.322196	0.038	0.257	9.37433e-125
RPL39	7.37047e-195	-0.33653	1	1	1.73147e-190
FXYD5	8.7659e-69	-0.337356	0.842	0.906	2.05928e-64
LIMD2	8.05075e-61	-0.34576	0.736	0.832	1.89128e-56
KLF2	2.40844e-83	-0.351227	0.927	0.973	5.6579e-79
RPL12	4.88508e-188	-0.359269	1	1	1.1476e-183
IFITM1	5.15194e-85	-0.359594	0.24	0.455	1.21029e-80
RPS28	7.80085e-220	-0.359771	1	1	1.83258e-215
C6orf48	9.28068e-135	-0.384636	0.067	0.315	2.18022e-130
SARAF	5.90534e-119	-0.404875	0.927	0.971	1.38728e-114
MINOS1	1.79186e-147	-0.405942	0.054	0.308	4.20944e-143
NFKBIA	1.61491e-65	-0.420271	0.473	0.642	3.79375e-61
C8orf59	5.25997e-159	-0.422473	0.055	0.324	1.23567e-154
KIAA1551	8.20993e-146	-0.425564	0.062	0.325	1.92868e-141
POLR2J3.1	6.21451e-145	-0.453084	0.056	0.307	1.45991e-140
JUNB	2.52072e-68	-0.456681	0.778	0.873	5.92169e-64
ZFP36L2	1.40437e-100	-0.471721	0.855	0.936	3.29915e-96
SEPT1	2.51373e-180	-0.483971	0.052	0.342	5.90525e-176
TSC22D3	2.24778e-98	-0.491172	0.833	0.919	5.2805e-94
TXNIP	1.01726e-44	-0.503451	0.99	0.991	2.38974e-40
SEPT9	2.06251e-199	-0.512939	0.056	0.372	4.84524e-195
RARRES3	6.5332e-230	-0.615228	0.07	0.429	1.53478e-225
SEPT6	3.16246e-222	-0.636269	0.074	0.431	7.42926e-218
SEPT7	2.15504e-254	-0.6569	0.071	0.459	5.06261e-250
RPS26	4.69931e-161	-0.822351	0.843	0.927	1.10396e-156
AES	0	-1.31201	0.092	0.612	0

## Sheet: CD8effector_PDDMvsH
	p_val	avg_log2FC	pct.1	pct.2	p_val_adj
HBB	0	2.08333	0.247	0.014	0
HBA2	1.45015e-160	0.816018	0.117	0.016	3.4067e-156
RPL17	0	0.693728	0.952	0.721	0
CRIP1	0	0.675774	0.905	0.729	0
RPS17	0	0.664242	0.87	0.584	0
RPL27A	0	0.650747	1	0.992	0
SEPTIN7	0	0.64505	0.757	0.402	0
CX3CR1	0	0.644606	0.728	0.469	0
CMC1	3.06594e-176	0.565042	0.542	0.329	7.2025e-172
PLEK	0	0.544487	0.876	0.691	0
MTRNR2L12	0	0.532251	0.914	0.555	0
EEF1G	6.13672e-239	0.481919	0.763	0.436	1.44164e-234
AHNAK	1.53445e-243	0.480107	0.9	0.768	3.60473e-239
KLRK1	9.54215e-202	0.468849	0.598	0.358	2.24164e-197
HIST1H4C	2.37356e-191	0.464885	0.609	0.402	5.57596e-187
RESF1	1.85903e-228	0.455944	0.599	0.325	4.36724e-224
PLAAT4	3.48512e-215	0.451279	0.611	0.345	8.18724e-211
SLFN5	1.74478e-166	0.442256	0.674	0.501	4.09883e-162
LIME1	7.6459e-202	0.43814	0.537	0.295	1.79618e-197
LINC02446	5.34822e-139	0.424478	0.265	0.116	1.2564e-134
LGALS1	7.81961e-84	0.421051	0.78	0.689	1.83698e-79
GIMAP7	1.48362e-186	0.409307	0.901	0.779	3.48532e-182
NME2	7.91928e-199	0.402064	0.564	0.316	1.8604e-194
LCP1	3.58488e-179	0.396088	0.907	0.81	8.42161e-175
SNHG5	3.57601e-147	0.388218	0.479	0.278	8.40077e-143
MT-ND5	5.79218e-195	0.376172	0.991	0.962	1.3607e-190
RPS20	7.30863e-259	0.375879	0.998	0.994	1.71694e-254
MTPN	8.44578e-156	0.373819	0.682	0.515	1.98408e-151
HOPX	7.10366e-121	0.37186	0.681	0.524	1.66879e-116
TLE5	1.35972e-181	0.368154	0.689	0.408	3.19424e-177
RNASEK	1.56324e-172	0.366497	0.572	0.35	3.67237e-168
MBP	3.86039e-136	0.35784	0.796	0.665	9.06883e-132
RPL13A	2.04485e-281	0.357433	1	1	4.80376e-277
HIST1H1E	2.1324e-190	0.355764	0.413	0.197	5.00944e-186
MICOS10	6.773e-213	0.351988	0.417	0.189	1.59111e-208
TOMM6	6.44551e-193	0.349649	0.456	0.23	1.51418e-188
TRG-AS1	1.68611e-78	0.343372	0.571	0.45	3.961e-74
SEPTIN6	8.65191e-176	0.343008	0.394	0.19	2.03251e-171
PCED1B-AS1	1.91874e-165	0.341876	0.595	0.348	4.5075e-161
RIPOR2	5.87439e-132	0.341414	0.793	0.665	1.38001e-127
RPS11	4.27037e-220	0.337643	0.998	0.996	1.00319e-215
SYNE2	1.82549e-117	0.337399	0.869	0.778	4.28843e-113
HIST1H1C	4.44187e-144	0.33579	0.356	0.182	1.04348e-139
GIMAP4	1.30555e-123	0.333747	0.777	0.638	3.06699e-119
HIST2H2AC	4.58415e-223	0.329285	0.299	0.103	1.07691e-218
YWHAZ	1.91011e-142	0.318983	0.919	0.848	4.48722e-138
HLA-DRB5	3.18745e-137	0.314811	0.278	0.122	7.48796e-133
PTPRC	7.2238e-203	0.312169	0.998	0.992	1.69702e-198
GABARAP	7.21626e-145	0.311888	0.524	0.313	1.69524e-140
GAS5	1.64516e-124	0.311774	0.467	0.275	3.86481e-120
IKZF3	2.66203e-96	0.311404	0.666	0.529	6.25365e-92
S100A11	2.81759e-96	0.310823	0.782	0.658	6.61909e-92
TYROBP	1.2992e-63	0.310219	0.248	0.144	3.05208e-59
TPM4	1.25132e-73	0.299494	0.422	0.296	2.9396e-69
MIF	2.49621e-112	0.296202	0.714	0.56	5.8641e-108
SEPTIN9	1.38261e-132	0.293487	0.423	0.237	3.24802e-128
TLN1	2.75699e-87	0.289866	0.726	0.617	6.47672e-83
KLRF1	5.01505e-71	0.283654	0.268	0.157	1.17814e-66
ITGA4	3.4144e-81	0.283023	0.683	0.559	8.02112e-77
GIMAP5	1.85926e-143	0.281452	0.301	0.137	4.36776e-139
CIAO2B	4.90141e-171	0.28069	0.325	0.139	1.15144e-166
TMEM35B	1.20532e-177	0.276761	0.279	0.105	2.83154e-173
CAST	2.26631e-84	0.276573	0.798	0.695	5.32401e-80
CALM1	5.40869e-140	0.275318	0.998	0.994	1.27061e-135
UBE2V1	4.77725e-120	0.271998	0.443	0.263	1.12227e-115
MACF1	9.01122e-73	0.269564	0.686	0.568	2.11692e-68
BCL11B	6.12312e-69	0.265832	0.675	0.565	1.43844e-64
C5orf56	3.76403e-128	0.263261	0.348	0.177	8.84245e-124
HIST1H1D	8.66247e-80	0.262455	0.367	0.228	2.03499e-75
STK17A	4.04485e-75	0.261853	0.629	0.508	9.50217e-71
TRDC	1.40328e-55	0.26177	0.183	0.096	3.29659e-51
KMT2A	1.39659e-68	0.260813	0.611	0.494	3.28087e-64
CD2	2.20307e-74	0.260063	0.909	0.853	5.17546e-70
ACTR2	4.03467e-80	0.259801	0.753	0.647	9.47826e-76
UTRN	8.07723e-71	0.257074	0.596	0.47	1.8975e-66
MBNL1	1.04138e-76	0.256892	0.781	0.687	2.44642e-72
RPL23A	1.78786e-143	0.254651	1	1	4.20003e-139
SNHG6	1.59204e-114	0.253401	0.571	0.354	3.74001e-110
OSBPL8	1.91178e-80	0.250378	0.497	0.356	4.49116e-76
RPL27	2.23215e-117	0.249479	0.995	0.993	5.24378e-113
SPN	5.14941e-70	0.247979	0.672	0.554	1.2097e-65
KLRG1	5.04593e-45	0.24685	0.679	0.608	1.18539e-40
MSN	5.89479e-70	0.24584	0.837	0.77	1.3848e-65
SYNE1	3.23023e-63	0.245477	0.771	0.676	7.58846e-59
NDUFA13	2.37803e-86	0.245437	0.656	0.52	5.58647e-82
S100A6	7.2373e-69	0.242166	0.99	0.98	1.70019e-64
PLAAT2	8.57428e-165	0.237499	0.178	0.046	2.01427e-160
IQGAP1	4.25109e-62	0.236468	0.715	0.619	9.98665e-58
DYNLL1	2.3161e-63	0.236162	0.626	0.501	5.44099e-59
CDC42EP3	1.02403e-75	0.232731	0.465	0.327	2.40566e-71
TPR	4.76984e-48	0.231061	0.569	0.472	1.12053e-43
RNF213	3.12359e-64	0.230252	0.871	0.805	7.33793e-60
ROCK1	3.37298e-48	0.229851	0.573	0.481	7.9238e-44
PTBP3	3.00676e-65	0.22903	0.48	0.353	7.06349e-61
RPS18	9.18746e-114	0.227629	1	1	2.15832e-109
PAK2	3.6852e-64	0.225704	0.558	0.437	8.65726e-60
TMSB4X	1.76749e-134	0.22551	1	1	4.1522e-130
TPM3	8.06055e-68	0.224044	0.89	0.838	1.89359e-63
XCL2	1.39092e-72	0.223252	0.287	0.167	3.26755e-68
FAM107B	8.82513e-49	0.223118	0.642	0.556	2.0732e-44
ATP2B4	1.2241e-55	0.222949	0.473	0.362	2.87565e-51
LNPEP	1.88583e-60	0.222612	0.514	0.394	4.43019e-56
DIAPH1	1.30101e-52	0.222433	0.62	0.526	3.05633e-48
PNRC2	2.04255e-62	0.219994	0.48	0.359	4.79836e-58
VPS13C	2.58601e-54	0.216617	0.505	0.396	6.07505e-50
EIF4G2	3.40379e-61	0.215074	0.598	0.48	7.99619e-57
RPL36A	6.49263e-114	0.21462	0.978	0.881	1.52525e-109
HNRNPU	6.32998e-52	0.21446	0.782	0.709	1.48704e-47
S1PR1	2.6294e-74	0.214239	0.36	0.232	6.17698e-70
HP1BP3	1.81268e-49	0.212681	0.664	0.573	4.25835e-45
RAB8B	9.06779e-66	0.209672	0.405	0.279	2.1302e-61
TRAPPC5	3.03886e-91	0.20837	0.287	0.155	7.13888e-87
RBIS	7.46128e-93	0.20826	0.309	0.169	1.7528e-88
CCND2	1.99769e-50	0.207952	0.375	0.269	4.69297e-46
YWHAB	1.15497e-58	0.205493	0.88	0.816	2.71327e-54
ATRX	1.35838e-37	0.204758	0.644	0.573	3.19112e-33
VCL	6.89631e-54	0.204739	0.4	0.288	1.62008e-49
APBB1IP	2.18215e-53	0.203856	0.645	0.545	5.12632e-49
TASOR	1.19859e-95	0.202642	0.234	0.111	2.81574e-91
C17orf49	6.23347e-79	0.202383	0.253	0.136	1.46437e-74
RPS19	3.70596e-62	0.202321	1	1	8.70603e-58
RPL23	1.39753e-66	0.201624	0.964	0.943	3.28308e-62
ZFAS1	6.75339e-47	0.199861	0.686	0.59	1.58651e-42
POLR2J3	3.94719e-68	0.199561	0.339	0.211	9.27273e-64
GLS	4.5588e-46	0.199235	0.494	0.396	1.07095e-41
S100A4	4.0705e-43	0.19883	0.989	0.989	9.56241e-39
ARPC1B	2.03043e-42	0.198735	0.774	0.706	4.76988e-38
VIM	2.94236e-31	0.198451	0.898	0.847	6.91219e-27
HCP5	2.71713e-131	0.198011	0.198	0.069	6.38307e-127
FNBP1	5.6984e-42	0.197894	0.632	0.545	1.33867e-37
SLAMF7	2.3177e-58	0.197863	0.398	0.28	5.44474e-54
RBM27	4.34956e-77	0.19778	0.295	0.171	1.0218e-72
S1PR4	4.72109e-48	0.194945	0.463	0.358	1.10908e-43
EIF4A1	4.65193e-46	0.194644	0.6	0.498	1.09283e-41
MT-ND1	4.58265e-66	0.194229	0.996	0.99	1.07656e-61
IL2RB	1.42202e-54	0.194171	0.373	0.262	3.34061e-50
GOLGA4	5.48419e-38	0.193202	0.509	0.417	1.28835e-33
SNHG29	5.14101e-75	0.192727	0.466	0.302	1.20773e-70
SNHG14	2.27247e-80	0.192017	0.23	0.116	5.33848e-76
APOL6	4.91512e-45	0.191896	0.449	0.349	1.15466e-40
PRKDC	7.01924e-54	0.190279	0.381	0.269	1.64896e-49
PSMB10	1.66886e-50	0.190242	0.501	0.39	3.92049e-46
ACTR3	2.90027e-38	0.18894	0.709	0.632	6.81331e-34
LINC00861	6.84466e-41	0.188217	0.491	0.391	1.60795e-36
SEPTIN2	6.96682e-79	0.188055	0.272	0.15	1.63665e-74
CAPRIN1	1.94841e-65	0.187276	0.277	0.167	4.5772e-61
C12orf75	9.12308e-43	0.186972	0.741	0.656	2.14319e-38
ITGAL	2.27781e-44	0.186016	0.647	0.551	5.35103e-40
LINC00342	8.14328e-63	0.185381	0.244	0.139	1.91302e-58
HLA-DQA1	2.64966e-32	0.184554	0.273	0.192	6.22459e-28
STAT1	1.14404e-34	0.184369	0.344	0.259	2.68757e-30
IGF2R	1.63171e-50	0.184276	0.418	0.308	3.83321e-46
POLD4	1.40211e-74	0.183957	0.282	0.161	3.29383e-70
ATR	6.2885e-66	0.183879	0.26	0.151	1.47729e-61
PSMA7	9.68687e-40	0.183392	0.77	0.702	2.27564e-35
CEP350	1.03577e-38	0.183386	0.399	0.307	2.43324e-34
HMGN4	4.98221e-75	0.183375	0.263	0.147	1.17042e-70
GBP5	9.95394e-41	0.183224	0.461	0.361	2.33838e-36
KRTCAP2	5.06527e-44	0.182959	0.615	0.522	1.18993e-39
RAD50	1.72054e-71	0.182912	0.221	0.115	4.0419e-67
SMARCA5	2.71321e-41	0.182775	0.417	0.321	6.37386e-37
HIST1H3D	4.59618e-108	0.182628	0.161	0.055	1.07973e-103
NCL	2.58591e-41	0.182513	0.841	0.773	6.07481e-37
SRSF3	2.18551e-40	0.181944	0.71	0.641	5.1342e-36
SYNRG	4.39789e-45	0.181695	0.443	0.34	1.03315e-40
SEPTIN1	1.51626e-79	0.181542	0.246	0.129	3.56199e-75
DEK	3.87608e-37	0.181096	0.685	0.6	9.10568e-33
USP34	4.96548e-45	0.181007	0.395	0.295	1.16649e-40
LCP2	7.72888e-43	0.180235	0.464	0.365	1.81567e-38
SERBP1	8.51398e-43	0.180122	0.645	0.551	2.0001e-38
KRAS	2.29348e-39	0.179756	0.399	0.305	5.38784e-35
PCM1	4.04793e-37	0.179741	0.511	0.419	9.5094e-33
SMC3	1.97865e-40	0.179621	0.381	0.286	4.64824e-36
PRRC2C	1.42828e-40	0.178988	0.771	0.695	3.35532e-36
XRCC5	9.37485e-35	0.177737	0.621	0.548	2.20234e-30
TAF7	6.56971e-34	0.177669	0.526	0.443	1.54336e-29
FGL2	4.84837e-56	0.177297	0.29	0.183	1.13898e-51
GPR174	6.31261e-58	0.176732	0.303	0.194	1.48296e-53
SPATA13	9.52244e-49	0.176401	0.359	0.255	2.23701e-44
MICOS13	4.43669e-74	0.17555	0.245	0.131	1.04227e-69
ANKHD1	7.62297e-61	0.17489	0.269	0.162	1.79079e-56
AKAP9	1.19562e-23	0.174672	0.524	0.464	2.80874e-19
PPP1R12A	7.10005e-32	0.174614	0.596	0.519	1.66794e-27
ATP6V0C	5.82248e-76	0.173756	0.344	0.205	1.36782e-71
DDX17	5.9484e-39	0.173157	0.785	0.715	1.3974e-34
ZNF217	1.37395e-63	0.172423	0.256	0.15	3.22768e-59
LBR	1.00178e-41	0.172347	0.403	0.306	2.35339e-37
PRKACB	2.0041e-33	0.172124	0.456	0.372	4.70803e-29
SETX	1.67952e-36	0.170655	0.381	0.292	3.94552e-32
ARL6IP5	5.85374e-37	0.170116	0.838	0.786	1.37516e-32
CCNL1	8.41112e-35	0.170075	0.618	0.535	1.97594e-30
EIF3A	6.4612e-28	0.169292	0.57	0.499	1.51787e-23
ZBTB38	3.52485e-29	0.168801	0.542	0.463	8.28057e-25
DDX46	2.09305e-34	0.168644	0.572	0.488	4.91699e-30
TOP1	2.82765e-41	0.167701	0.362	0.265	6.64271e-37
NUFIP2	1.71836e-43	0.167042	0.364	0.266	4.03677e-39
FTX	1.24814e-36	0.166661	0.344	0.255	2.93212e-32
MYCBP2	3.98483e-33	0.166213	0.514	0.424	9.36116e-29
A2M-AS1	1.85602e-33	0.165961	0.378	0.292	4.36015e-29
ARPC5L	5.24675e-31	0.165821	0.54	0.46	1.23257e-26
ATXN7L3B	4.52302e-48	0.165731	0.323	0.222	1.06255e-43
OPTN	3.31731e-32	0.165689	0.485	0.403	7.79302e-28
MDFIC	1.50283e-46	0.165023	0.31	0.211	3.53044e-42
PSMA2	1.75985e-40	0.164605	0.458	0.36	4.13424e-36
PLAC8	9.48765e-24	0.164144	0.602	0.537	2.22884e-19
SF3B1	4.86639e-29	0.164093	0.589	0.522	1.14321e-24
SPTAN1	9.66117e-32	0.163385	0.393	0.311	2.2696e-27
MRPS24	4.47172e-73	0.163342	0.241	0.129	1.0505e-68
SMARCE1	4.59583e-47	0.163323	0.382	0.275	1.07965e-42
TRIP12	9.31179e-48	0.163071	0.311	0.211	2.18753e-43
RASA3	6.89656e-43	0.162582	0.342	0.244	1.62014e-38
HLA-DRA	1.10047e-16	0.162456	0.378	0.317	2.58523e-12
BDP1	8.12544e-33	0.162255	0.399	0.313	1.90883e-28
SYTL2	2.68886e-44	0.162196	0.286	0.192	6.31667e-40
VPS4B	9.52698e-36	0.162191	0.424	0.334	2.23808e-31
RO60	6.11978e-63	0.162189	0.268	0.158	1.43766e-58
DDX39B	9.30292e-44	0.162104	0.37	0.268	2.18544e-39
RECQL	3.65004e-36	0.162008	0.38	0.29	8.57468e-32
OIP5-AS1	1.4736e-76	0.161864	0.219	0.109	3.46178e-72
RPL26	1.09258e-62	0.161173	1	1	2.56668e-58
RPL15	1.11003e-59	0.160702	1	1	2.60768e-55
CTSC	4.04745e-31	0.159909	0.707	0.641	9.50828e-27
JAK1	5.53493e-35	0.159876	0.766	0.694	1.30027e-30
TAX1BP1	3.42221e-30	0.159589	0.544	0.464	8.03945e-26
PCBP1	2.66529e-33	0.159154	0.699	0.623	6.2613e-29
TGFBR3	9.96422e-30	0.159021	0.449	0.368	2.34079e-25
IFNG	4.09741e-56	0.158745	0.256	0.152	9.62562e-52
SH2D1A	1.44591e-33	0.15816	0.371	0.285	3.39674e-29
TM9SF3	1.61543e-42	0.157557	0.355	0.257	3.79496e-38
BOD1L1	1.56693e-24	0.157303	0.499	0.427	3.68104e-20
G3BP1	1.15063e-32	0.156871	0.387	0.303	2.70306e-28
PRPF4B	1.13291e-32	0.156789	0.523	0.435	2.66143e-28
SPCS3	2.07134e-31	0.156696	0.468	0.386	4.86598e-27
S100A10	4.27873e-27	0.156482	0.92	0.888	1.00516e-22
ERAP2	2.34502e-39	0.156011	0.308	0.218	5.50892e-35
XPO1	1.11131e-32	0.155842	0.333	0.252	2.61068e-28
ARL5A	2.23492e-50	0.155699	0.302	0.198	5.25028e-46
PSMA6	7.38271e-49	0.155695	0.373	0.261	1.73435e-44
STK38	2.0735e-30	0.15478	0.417	0.336	4.87107e-26
PAFAH1B1	1.70945e-37	0.154717	0.387	0.296	4.01584e-33
BPTF	2.0521e-25	0.154643	0.593	0.524	4.82079e-21
GARS-DT	2.499e-73	0.154615	0.168	0.075	5.87066e-69
ZFP36L1	3.9493e-38	0.154614	0.544	0.44	9.2777e-34
MIER1	1.63853e-31	0.154573	0.449	0.366	3.84925e-27
ZC3H13	1.0594e-29	0.154535	0.415	0.331	2.48874e-25
BIRC6	1.7207e-33	0.154316	0.391	0.305	4.04228e-29
CHD4	3.6422e-30	0.15375	0.387	0.305	8.55625e-26
DOCK8	6.40888e-28	0.153664	0.484	0.409	1.50557e-23
GIMAP6	3.62347e-47	0.153269	0.258	0.166	8.51225e-43
WNK1	8.33543e-35	0.153159	0.529	0.436	1.95816e-30
KDM5A	5.93978e-28	0.152799	0.496	0.416	1.39537e-23
EOMES	1.38868e-38	0.152406	0.269	0.184	3.26229e-34
GTF2I	1.81146e-35	0.152302	0.407	0.316	4.25548e-31
TCEA1	8.96866e-28	0.152288	0.512	0.437	2.10692e-23
DOCK2	1.39136e-30	0.152133	0.343	0.265	3.26858e-26
PSMA5	2.50601e-30	0.15211	0.467	0.385	5.88712e-26
YTHDC1	2.39988e-28	0.151264	0.432	0.354	5.6378e-24
EMP3	1.77845e-31	0.151194	0.937	0.896	4.17794e-27
ST6GAL1	1.08766e-38	0.1511	0.301	0.213	2.55514e-34
PARP1	3.20445e-32	0.150985	0.406	0.322	7.52789e-28
ARHGAP25	2.07378e-30	0.150327	0.41	0.328	4.87172e-26
EID1	2.33541e-25	0.150252	0.659	0.594	5.48634e-21
TMPO	1.07338e-35	0.149866	0.355	0.264	2.52158e-31
RPL36AL	2.22026e-40	0.149641	0.955	0.932	5.21584e-36
LRRFIP1	9.84653e-26	0.148906	0.767	0.72	2.31315e-21
A2M	6.64426e-71	0.14889	0.17	0.078	1.56087e-66
CDV3	1.42179e-28	0.148349	0.542	0.462	3.34007e-24
SCAF11	2.54243e-24	0.148141	0.659	0.598	5.97267e-20
EMB	2.93442e-31	0.148102	0.597	0.508	6.89355e-27
TUT4	7.57647e-25	0.148041	0.387	0.317	1.77986e-20
SLC9A3R1	1.20992e-29	0.147758	0.653	0.576	2.84234e-25
FAM174C	4.9846e-70	0.147689	0.195	0.096	1.17098e-65
S1PR5	6.7312e-24	0.147307	0.476	0.404	1.58129e-19
RBL2	1.59021e-28	0.14716	0.513	0.43	3.73573e-24
SEPTIN11	2.66572e-74	0.147136	0.164	0.072	6.2623e-70
MORC3	4.09976e-34	0.146614	0.3	0.219	9.63116e-30
CSNK1A1	1.25843e-30	0.146193	0.464	0.38	2.95631e-26
GIMAP1	3.56627e-30	0.145879	0.452	0.367	8.37787e-26
PJA2	2.54367e-33	0.145765	0.368	0.282	5.97558e-29
STRN	2.96781e-49	0.145475	0.242	0.149	6.97199e-45
SNHG32	6.9696e-49	0.145363	0.234	0.142	1.6373e-44
GOLGB1	2.70311e-27	0.145163	0.343	0.265	6.35014e-23
MPHOSPH8	2.01853e-22	0.145013	0.638	0.579	4.74193e-18
SRRM2	1.69009e-27	0.144743	0.759	0.706	3.97036e-23
C18orf32	2.19513e-43	0.144639	0.295	0.2	5.15679e-39
DANCR	8.68735e-64	0.143989	0.189	0.096	2.04083e-59
NOL7	3.53683e-31	0.143628	0.418	0.332	8.30871e-27
SARNP	2.96709e-53	0.143402	0.249	0.15	6.97028e-49
CD48	1.82687e-28	0.143365	0.901	0.87	4.29169e-24
FRYL	2.82031e-33	0.143062	0.324	0.24	6.62547e-29
CHD3	4.89048e-29	0.142906	0.359	0.279	1.14887e-24
LPIN2	1.57507e-32	0.142905	0.349	0.264	3.70015e-28
SNX6	1.22583e-24	0.142673	0.501	0.431	2.87972e-20
PRKY	1.69492e-59	0.142179	0.176	0.089	3.9817e-55
CAPN2	1.33854e-23	0.142094	0.445	0.376	3.14449e-19
TGFBR2	2.37354e-35	0.14174	0.343	0.255	5.57592e-31
HINT1	2.36791e-13	0.141736	0.807	0.791	5.56269e-09
NAP1L1	4.0718e-21	0.141407	0.607	0.544	9.56548e-17
XIAP	1.9673e-34	0.141272	0.285	0.203	4.62158e-30
HSP90B1	2.57034e-21	0.141212	0.683	0.624	6.03824e-17
NDUFB3	2.35721e-28	0.141207	0.418	0.339	5.53756e-24
RAB10	5.26017e-41	0.141182	0.262	0.175	1.23572e-36
PARP14	9.73003e-35	0.141057	0.315	0.228	2.28578e-30
ARFGEF1	8.08079e-40	0.140796	0.278	0.19	1.89834e-35
KTN1	5.66586e-21	0.140629	0.554	0.493	1.33102e-16
MT-ND6	5.33236e-42	0.140559	0.406	0.297	1.25268e-37
LINC02384	1.29655e-40	0.14055	0.247	0.162	3.04585e-36
H3F3A	1.03312e-36	0.140545	0.99	0.983	2.42701e-32
HNRNPC	2.20484e-22	0.140358	0.724	0.675	5.17962e-18
CHD2	1.85954e-23	0.140353	0.408	0.336	4.36844e-19
CYLD	8.91812e-27	0.140287	0.397	0.318	2.09505e-22
ERCC5	9.25633e-53	0.140181	0.213	0.122	2.1745e-48
SFT2D2	6.27082e-33	0.140122	0.307	0.225	1.47314e-28
ARCN1	6.55441e-44	0.139944	0.261	0.171	1.53976e-39
SAMD3	4.49714e-23	0.139609	0.695	0.633	1.05647e-18
KMT2C	1.47134e-26	0.139258	0.371	0.294	3.45647e-22
CALCOCO2	4.83882e-35	0.138771	0.282	0.199	1.13673e-30
PIK3CG	1.12592e-55	0.138476	0.187	0.1	2.645e-51
RBM4	5.7667e-33	0.138472	0.381	0.292	1.35471e-28
SUPT16H	2.53132e-30	0.138451	0.37	0.285	5.94659e-26
ANTKMT	2.15531e-64	0.13805	0.175	0.085	5.06325e-60
TTC3	4.72692e-21	0.137593	0.421	0.354	1.11045e-16
EVI2B	6.53891e-26	0.137358	0.508	0.431	1.53612e-21
PRMT2	7.21224e-22	0.136938	0.691	0.64	1.6943e-17
STAG2	7.7715e-27	0.136886	0.398	0.321	1.82568e-22
RSBN1L	7.73313e-30	0.136782	0.469	0.382	1.81667e-25
CERT1	7.3787e-61	0.136659	0.164	0.079	1.73341e-56
ARPP19	3.19859e-29	0.136635	0.347	0.268	7.51414e-25
MOB1A	3.05639e-25	0.136008	0.485	0.411	7.18007e-21
WDR82	5.26774e-24	0.135947	0.389	0.319	1.2375e-19
SH3GLB1	2.50008e-24	0.135921	0.385	0.314	5.87318e-20
DTX3L	3.14331e-38	0.135576	0.224	0.145	7.38427e-34
UBXN4	4.0371e-25	0.135482	0.501	0.428	9.48396e-21
DNAJC8	8.99957e-19	0.135293	0.562	0.508	2.11418e-14
SLC5A3	4.33422e-45	0.135237	0.218	0.133	1.0182e-40
ARL6IP1	7.45686e-23	0.135141	0.51	0.441	1.75176e-18
TUT7	2.34113e-33	0.13474	0.273	0.193	5.49979e-29
TOP2B	3.16368e-35	0.134701	0.318	0.23	7.43213e-31
STK10	1.25663e-22	0.134473	0.529	0.462	2.95208e-18
NDUFA7	5.235e-48	0.13406	0.204	0.119	1.22981e-43
ADD3	2.96829e-20	0.134016	0.581	0.52	6.97311e-16
KIF2A	2.053e-26	0.133761	0.445	0.366	4.8229e-22
RPL31	6.26902e-38	0.133735	0.982	0.967	1.47272e-33
USP1	8.16013e-33	0.133153	0.273	0.193	1.91698e-28
CANX	1.77361e-23	0.133109	0.424	0.351	4.16655e-19
CD46	5.32735e-25	0.132971	0.4	0.326	1.2515e-20
ZBTB11	4.34083e-42	0.132903	0.218	0.136	1.01975e-37
PRR5L	7.58742e-32	0.132174	0.288	0.208	1.78244e-27
TUG1	4.84174e-66	0.132086	0.156	0.07	1.13742e-61
TMED5	8.36305e-35	0.131511	0.271	0.19	1.96465e-30
KIF21A	4.56226e-35	0.131329	0.236	0.158	1.07176e-30
LYST	5.71726e-24	0.131088	0.294	0.226	1.3431e-19
TGFBR1	1.17149e-33	0.130777	0.268	0.188	2.75206e-29
UBE2L3	3.09182e-23	0.130489	0.514	0.444	7.26329e-19
RAD21	5.56782e-18	0.130461	0.487	0.431	1.30799e-13
DBI	1.95799e-22	0.130238	0.733	0.684	4.5997e-18
YY1	2.87887e-22	0.129653	0.519	0.45	6.76305e-18
MRPL51	3.38994e-25	0.129292	0.392	0.317	7.96364e-21
THAP12	2.00905e-32	0.129287	0.295	0.215	4.71967e-28
DOCK10	2.42469e-31	0.12888	0.294	0.214	5.69609e-27
EFHD2	1.36942e-24	0.128807	0.874	0.837	3.21704e-20
PYCARD	8.4017e-25	0.128744	0.392	0.317	1.97373e-20
NIBAN1	1.85722e-45	0.128616	0.288	0.187	4.36299e-41
PSMB8	1.27058e-17	0.128589	0.644	0.599	2.98485e-13
PSMD9	4.43108e-41	0.128491	0.277	0.186	1.04095e-36
MIA3	2.61786e-28	0.128373	0.293	0.218	6.14989e-24
PPP4R3B	2.07287e-26	0.128275	0.309	0.235	4.86958e-22
DHX36	3.53855e-21	0.128111	0.449	0.381	8.31275e-17
CLTC	2.4333e-37	0.128052	0.269	0.184	5.71631e-33
EIF4EBP2	7.98514e-32	0.127918	0.313	0.23	1.87587e-27
TOMM5	5.55162e-39	0.127791	0.378	0.276	1.30419e-34
YWHAQ	4.21908e-18	0.127663	0.614	0.56	9.91145e-14
SAMD9L	4.82854e-23	0.127513	0.31	0.242	1.13432e-18
MTDH	7.12458e-19	0.127404	0.57	0.51	1.67371e-14
CBX3	4.17512e-21	0.127386	0.46	0.392	9.80819e-17
MCL1	1.03987e-27	0.127357	0.578	0.496	2.44287e-23
ATF7IP	7.59693e-19	0.127272	0.455	0.393	1.78467e-14
GNG2	3.2105e-18	0.127074	0.548	0.492	7.54212e-14
APOBEC3G	2.88415e-16	0.127031	0.624	0.57	6.77545e-12
NUCKS1	3.90255e-17	0.126738	0.685	0.64	9.16786e-13
TGOLN2	2.81752e-20	0.126656	0.56	0.495	6.61891e-16
CHURC1	1.06648e-20	0.126655	0.521	0.453	2.50537e-16
HNRNPUL2	3.6083e-29	0.126493	0.274	0.2	8.47662e-25
ARL4C	1.1349e-26	0.126458	0.928	0.903	2.66611e-22
XRN1	8.27672e-24	0.126109	0.35	0.279	1.94437e-19
SLK	1.7961e-29	0.125796	0.274	0.199	4.21939e-25
NDUFB2	1.45529e-19	0.125647	0.653	0.602	3.41877e-15
SETD2	2.32622e-25	0.124813	0.302	0.23	5.46475e-21
LTB	4.25755e-16	0.124537	0.292	0.234	1.00018e-11
EFCAB14	3.00213e-25	0.124383	0.34	0.267	7.05261e-21
THEMIS	1.56923e-15	0.124352	0.368	0.316	3.68644e-11
SENP6	3.54123e-26	0.124198	0.323	0.248	8.31906e-22
LDLR	7.45352e-54	0.124007	0.129	0.059	1.75098e-49
YME1L1	2.2127e-23	0.12393	0.38	0.306	5.19807e-19
CYP51A1	4.20666e-74	0.123591	0.114	0.039	9.88228e-70
PAGR1	2.01065e-64	0.12359	0.153	0.069	4.72342e-60
TNIK	8.54891e-30	0.123342	0.298	0.219	2.00831e-25
TRANK1	2.58625e-31	0.123221	0.255	0.179	6.07561e-27
TASOR2	5.86066e-58	0.123149	0.153	0.073	1.37679e-53
CPNE3	1.79066e-28	0.123117	0.305	0.228	4.20661e-24
PRPF40A	2.68151e-20	0.123115	0.456	0.387	6.2994e-16
ARGLU1	9.49985e-22	0.122997	0.728	0.664	2.23171e-17
KAT6A	1.62958e-22	0.122695	0.369	0.299	3.82822e-18
ACAP2	1.38879e-21	0.122654	0.391	0.323	3.26254e-17
TMOD3	6.16534e-24	0.122558	0.389	0.313	1.44836e-19
RPL35	4.65293e-20	0.122519	0.998	0.999	1.09307e-15
ATM	9.31121e-18	0.122434	0.673	0.623	2.18739e-13
TRIM22	1.29808e-18	0.122295	0.404	0.341	3.04946e-14
DYNC1H1	1.25274e-21	0.122175	0.462	0.39	2.94293e-17
CD63	1.56318e-15	0.121696	0.677	0.63	3.67223e-11
MAP4	3.7936e-28	0.121677	0.317	0.239	8.91192e-24
MRFAP1	3.12496e-27	0.121587	0.386	0.306	7.34115e-23
RBX1	2.7802e-20	0.12146	0.542	0.477	6.53125e-16
TRIP11	1.74358e-20	0.121416	0.271	0.21	4.09602e-16
GBP1	4.70627e-21	0.121365	0.252	0.191	1.1056e-16
RPLP1	2.55336e-27	0.121177	1	1	5.99836e-23
ZFP91	1.77523e-33	0.120994	0.229	0.154	4.17037e-29
CASP8AP2	7.44845e-29	0.120932	0.213	0.145	1.74979e-24
SMC1A	1.18754e-19	0.120869	0.279	0.22	2.78977e-15
PARP4	5.33581e-27	0.120838	0.259	0.189	1.25349e-22
PHF3	1.82269e-19	0.120671	0.421	0.355	4.28186e-15
EPSTI1	8.40043e-32	0.120632	0.202	0.132	1.97343e-27
MYH9	4.42884e-17	0.120516	0.716	0.672	1.04042e-12
MTLN	3.30653e-59	0.12051	0.152	0.072	7.76771e-55
RIF1	1.4309e-25	0.120504	0.26	0.191	3.36147e-21
UTS2	2.93882e-34	0.12009	0.245	0.165	6.90387e-30
AC092821.3	9.90384e-35	0.120058	0.195	0.123	2.32661e-30
CLINT1	2.68535e-24	0.120028	0.301	0.231	6.30843e-20
SUB1	2.28534e-16	0.119993	0.847	0.829	5.36872e-12
ACIN1	1.02946e-25	0.119916	0.306	0.233	2.41841e-21
ARPC5	1.0614e-19	0.119711	0.727	0.674	2.49345e-15
GNAS	1.29129e-22	0.119656	0.797	0.739	3.03349e-18
WIPF1	3.23529e-16	0.119442	0.59	0.537	7.60035e-12
ARHGEF3	1.77321e-20	0.118989	0.38	0.313	4.16562e-16
EIF4E3	6.36673e-27	0.118814	0.264	0.193	1.49567e-22
SAMD9	1.7328e-18	0.118477	0.391	0.328	4.0707e-14
REST	1.65098e-18	0.118386	0.374	0.312	3.87849e-14
CEP78	1.72279e-11	0.118337	0.441	0.399	4.04718e-07
DDX23	5.96879e-32	0.118329	0.243	0.168	1.40219e-27
TOMM7	1.65592e-19	0.118328	0.926	0.917	3.89009e-15
RBM26	4.24754e-21	0.118238	0.314	0.249	9.97831e-17
SYT11	3.23667e-30	0.11816	0.229	0.157	7.60358e-26
EP300	7.9727e-27	0.117649	0.285	0.212	1.87295e-22
STK26	1.04461e-33	0.117611	0.221	0.147	2.454e-29
SQLE	5.11262e-50	0.117343	0.123	0.057	1.20106e-45
HCG18	3.01031e-25	0.117197	0.261	0.192	7.07183e-21
ID2	5.93133e-12	0.117129	0.74	0.704	1.39339e-07
KAT6B	4.94362e-20	0.117075	0.287	0.224	1.16135e-15
EIF5B	1.17829e-14	0.117035	0.458	0.405	2.76805e-10
RNF169	3.52048e-30	0.11671	0.271	0.194	8.27031e-26
AGGF1	1.36832e-49	0.116516	0.156	0.08	3.21445e-45
ADAR	4.08866e-17	0.116441	0.48	0.424	9.60508e-13
CD4	3.75648e-44	0.116231	0.108	0.049	8.82473e-40
ST8SIA4	2.27929e-29	0.116161	0.249	0.176	5.35451e-25
AC008875.3	7.66583e-47	0.11572	0.187	0.105	1.80086e-42
UBR2	3.84447e-26	0.115425	0.29	0.217	9.03142e-22
EGLN2	3.56799e-60	0.115347	0.144	0.065	8.38193e-56
EZR	7.139e-16	0.114814	0.57	0.513	1.67709e-11
GPRIN3	1.17466e-26	0.114791	0.25	0.18	2.7595e-22
HSPA8	1.29811e-20	0.114771	0.838	0.788	3.04951e-16
SHFL	1.71538e-43	0.114565	0.198	0.116	4.02977e-39
SSB	7.22349e-16	0.114546	0.475	0.418	1.69694e-11
COX16	1.02084e-34	0.114339	0.227	0.15	2.39816e-30
RPL7	4.10578e-31	0.114334	0.994	0.989	9.64529e-27
DOCK11	4.55931e-24	0.11427	0.307	0.235	1.07107e-19
USP24	5.62249e-28	0.114097	0.228	0.16	1.32084e-23
AC245407.2	2.08172e-56	0.113798	0.128	0.056	4.89038e-52
ATP5PB	5.31347e-19	0.113585	0.461	0.396	1.24824e-14
ADD1	7.87856e-22	0.113472	0.397	0.325	1.85083e-17
HUWE1	3.34713e-23	0.11344	0.28	0.213	7.86307e-19
G3BP2	9.65476e-18	0.113241	0.435	0.372	2.2681e-13
ATP11B	1.38168e-28	0.113226	0.246	0.174	3.24585e-24
RABEP1	2.27696e-29	0.113111	0.219	0.15	5.34902e-25
LARS	1.13416e-27	0.11301	0.247	0.176	2.66437e-23
WAC	9.59096e-20	0.112939	0.431	0.364	2.25311e-15
NIPBL	3.66358e-16	0.112809	0.434	0.374	8.60649e-12
MRPS6	7.62149e-19	0.112704	0.371	0.307	1.79044e-14
VAMP8	8.01968e-16	0.112666	0.637	0.591	1.88398e-11
PAG1	5.69259e-23	0.112655	0.229	0.167	1.3373e-18
LINC01578	1.09269e-44	0.112499	0.417	0.29	2.56694e-40
MAN1A1	5.70962e-31	0.112327	0.2	0.131	1.3413e-26
ZFC3H1	3.51372e-22	0.112118	0.266	0.202	8.25442e-18
CFAP97	2.10019e-19	0.112105	0.327	0.263	4.93377e-15
SLAIN2	5.02922e-28	0.111679	0.229	0.16	1.18147e-23
DCAF7	9.8479e-28	0.111226	0.283	0.207	2.31347e-23
CCDC88C	1.2342e-14	0.110817	0.496	0.443	2.89938e-10
BRD2	2.40497e-18	0.110797	0.446	0.382	5.64977e-14
TRAPPC10	2.09332e-22	0.110629	0.352	0.281	4.91763e-18
PSIP1	3.84184e-14	0.11013	0.477	0.426	9.02524e-10
LIMA1	1.08779e-30	0.110088	0.188	0.122	2.55543e-26
GBP4	5.06568e-20	0.109951	0.241	0.182	1.19003e-15
HNRNPF	1.4779e-17	0.109693	0.58	0.52	3.47188e-13
NORAD	3.43463e-26	0.109563	0.29	0.216	8.06864e-22
FGFR1OP2	2.83159e-21	0.109304	0.375	0.304	6.65197e-17
SH3BP5	1.88482e-15	0.109202	0.447	0.391	4.42781e-11
ABI1	4.30665e-21	0.109169	0.31	0.245	1.01172e-16
SUZ12	3.00394e-17	0.109093	0.296	0.24	7.05685e-13
ERVK3-1	2.33935e-34	0.109009	0.195	0.124	5.4956e-30
PRKCQ-AS1	1.41726e-50	0.108943	0.176	0.094	3.32943e-46
CDK12	8.08068e-21	0.108906	0.305	0.24	1.89831e-16
TCHP	1.96448e-32	0.108816	0.188	0.12	4.61495e-28
PPM1G	7.08543e-18	0.108729	0.435	0.373	1.66451e-13
NUTM2A-AS1	3.36355e-33	0.108552	0.224	0.149	7.90166e-29
NR3C1	2.2942e-19	0.108326	0.398	0.33	5.38954e-15
GNA13	6.55297e-30	0.108291	0.215	0.145	1.53942e-25
GPATCH11	2.13736e-31	0.108245	0.192	0.123	5.02109e-27
HNRNPR	6.69741e-16	0.108202	0.538	0.484	1.57336e-11
CHCHD1	2.61011e-31	0.108156	0.224	0.151	6.13168e-27
FYTTD1	2.76735e-24	0.107948	0.246	0.18	6.50107e-20
ASCC3	3.02831e-30	0.107732	0.212	0.142	7.11411e-26
GCLM	2.52747e-23	0.107626	0.226	0.163	5.93752e-19
SLTM	3.49665e-12	0.107337	0.434	0.386	8.21434e-08
DNAJC15	5.39142e-20	0.107142	0.299	0.236	1.26655e-15
UBL5	1.35924e-15	0.107109	0.803	0.774	3.19314e-11
LUC7L3	5.898e-14	0.10696	0.604	0.555	1.38556e-09
TAOK1	4.12696e-21	0.106944	0.265	0.202	9.69506e-17
CHORDC1	2.3995e-26	0.106892	0.28	0.207	5.6369e-22
LMAN1	1.79878e-21	0.106775	0.322	0.255	4.2257e-17
MYBL1	3.82375e-12	0.106732	0.516	0.468	8.98275e-08
EVI2A	1.42392e-20	0.106536	0.242	0.182	3.34508e-16
HSP90AA1	4.34147e-21	0.106289	0.945	0.924	1.0199e-16
STX16	3.53245e-20	0.106007	0.295	0.232	8.29842e-16
ZBTB44	3.35046e-16	0.105922	0.356	0.297	7.8709e-12
SHPRH	4.35108e-19	0.105825	0.256	0.197	1.02216e-14
VCPIP1	1.89135e-25	0.105619	0.236	0.169	4.44317e-21
PICALM	4.25e-24	0.105497	0.276	0.207	9.98411e-20
SEC31A	1.51872e-20	0.105466	0.3	0.235	3.56778e-16
SLC4A7	2.87198e-19	0.105193	0.306	0.244	6.74685e-15
SYNCRIP	6.25442e-18	0.105175	0.34	0.28	1.46929e-13
KIDINS220	2.33168e-19	0.10516	0.297	0.235	5.47759e-15
RALBP1	1.30334e-16	0.105095	0.397	0.335	3.0618e-12
TMEM161B-AS1	2.57734e-26	0.105045	0.163	0.106	6.0547e-22
TM9SF2	1.49409e-23	0.10481	0.253	0.187	3.50991e-19
USP47	4.97648e-19	0.104595	0.294	0.232	1.16907e-14
DNAJC21	9.1744e-16	0.104585	0.305	0.251	2.15525e-11
SMG1	6.67535e-15	0.104446	0.407	0.35	1.56817e-10
ARHGAP30	1.0685e-13	0.104439	0.59	0.541	2.51013e-09
MFAP1	2.03696e-35	0.104325	0.17	0.102	4.78522e-31
CTCF	1.02902e-16	0.104177	0.331	0.273	2.41738e-12
NRDC	1.23141e-17	0.104176	0.31	0.251	2.89282e-13
TUBB	4.0009e-15	0.103857	0.404	0.345	9.39892e-11
SPEN	2.18074e-22	0.103801	0.253	0.189	5.12301e-18
IDS	2.86785e-18	0.103734	0.6	0.535	6.73714e-14
MIA2	6.24988e-20	0.103537	0.261	0.201	1.46822e-15
USP7	1.87118e-20	0.10352	0.273	0.21	4.39577e-16
ZNF638	6.14922e-19	0.103469	0.317	0.254	1.44457e-14
ZNF33A	1.35848e-19	0.103129	0.243	0.184	3.19133e-15
GPS2	1.4547e-18	0.103083	0.37	0.306	3.41739e-14
THOC2	2.55353e-14	0.103023	0.363	0.31	5.99875e-10
ACAA2	1.18813e-19	0.102664	0.262	0.203	2.79114e-15
DTHD1	3.04786e-22	0.102571	0.172	0.118	7.16002e-18
ITGAM	4.30012e-21	0.102564	0.236	0.176	1.01018e-16
SNX18	6.49627e-37	0.102478	0.16	0.093	1.5261e-32
GNB1	2.58003e-14	0.102388	0.447	0.393	6.06101e-10
CCDC186	1.99781e-12	0.102305	0.323	0.276	4.69326e-08
EIF4G3	2.07019e-17	0.102286	0.242	0.189	4.8633e-13
HNRNPA3	8.77592e-13	0.102232	0.756	0.715	2.06164e-08
TAF15	7.05912e-15	0.102224	0.363	0.307	1.65833e-10
CD164	1.4474e-13	0.102122	0.524	0.472	3.40022e-09
GIMAP2	4.52746e-20	0.102104	0.274	0.212	1.06359e-15
EPRS	5.85139e-16	0.102102	0.288	0.233	1.37461e-11
LY75	3.09699e-26	0.102061	0.192	0.13	7.27545e-22
EIF2AK1	7.74756e-20	0.101866	0.285	0.223	1.82006e-15
RB1CC1	5.91741e-14	0.101808	0.319	0.268	1.39012e-09
TNFAIP8	5.04044e-12	0.101661	0.455	0.41	1.1841e-07
CAPZA1	2.68096e-13	0.101524	0.524	0.476	6.29811e-09
NIN	2.56504e-15	0.101495	0.297	0.243	6.02578e-11
ENPP4	1.63831e-27	0.101443	0.191	0.128	3.84872e-23
QKI	2.69973e-19	0.101421	0.255	0.196	6.34221e-15
DDX3Y	8.41087e-15	0.101217	0.232	0.184	1.97588e-10
DNAJB14	1.04395e-12	0.101178	0.435	0.384	2.45244e-08
ITPR2	2.8784e-25	0.101102	0.198	0.136	6.76194e-21
GOPC	4.34298e-25	0.101094	0.218	0.155	1.02025e-20
TIGIT	9.87424e-19	0.100922	0.286	0.224	2.31966e-14
MAT2B	2.80877e-14	0.100788	0.354	0.302	6.59835e-10
AHCTF1	8.22018e-29	0.10071	0.175	0.113	1.93109e-24
PAXBP1	6.95071e-28	0.100565	0.191	0.127	1.63286e-23
NCOR1	6.42082e-14	0.100498	0.493	0.44	1.50838e-09
CCDC18-AS1	3.02776e-37	0.100425	0.168	0.098	7.1128e-33
PCBP1-AS1	3.63646e-55	0.100168	0.115	0.048	8.54278e-51
HSPH1	4.25278e-24	0.100115	0.192	0.132	9.99064e-20
UBA52	2.15586e-19	0.100057	0.998	0.999	5.06454e-15
CLTA	3.96021e-18	0.0999918	0.355	0.292	9.30333e-14
PLEC	5.30013e-22	0.0999158	0.209	0.15	1.24511e-17
IRF2	2.25602e-16	0.0999121	0.357	0.298	5.29984e-12
EIF4A2	5.76941e-14	0.0996856	0.735	0.692	1.35535e-09
NOP10	4.10422e-16	0.0996626	0.442	0.38	9.64162e-12
FAM120A	2.52694e-19	0.0995213	0.26	0.2	5.93629e-15
ATXN7	9.72657e-27	0.0994344	0.202	0.137	2.28497e-22
CCDC82	2.61057e-15	0.0993069	0.301	0.247	6.13275e-11
MOB3A	6.31576e-20	0.099294	0.27	0.208	1.4837e-15
CDK2AP2	2.67973e-18	0.0992654	0.437	0.367	6.29521e-14
TES	1.17279e-10	0.0988915	0.458	0.416	2.75512e-06
CCT6A	7.67794e-15	0.0986642	0.342	0.288	1.8037e-10
ABCF1	2.28239e-15	0.0985721	0.342	0.286	5.3618e-11
USP16	3.84712e-12	0.0981525	0.387	0.339	9.03766e-08
THRAP3	1.55527e-11	0.0981233	0.543	0.499	3.65363e-07
SLAMF1	3.01411e-35	0.0981042	0.116	0.061	7.08075e-31
STXBP3	9.88661e-20	0.0980942	0.242	0.183	2.32256e-15
VPS36	7.61408e-16	0.0980355	0.306	0.251	1.7887e-11
TERF2IP	4.98024e-15	0.0979993	0.564	0.511	1.16996e-10
ANXA2	1.40514e-10	0.097884	0.522	0.479	3.30096e-06
CNTRL	3.8389e-15	0.097857	0.282	0.229	9.01835e-11
USP9Y	4.50847e-26	0.0977723	0.197	0.133	1.05913e-21
LTN1	2.14574e-22	0.0976465	0.2	0.142	5.04077e-18
HSP90AB1	1.417e-11	0.0974836	0.774	0.736	3.32881e-07
NONO	2.48698e-15	0.0973814	0.382	0.325	5.8424e-11
SMC4	3.18766e-15	0.0973734	0.187	0.141	7.48845e-11
PTPN4	6.05332e-13	0.0973467	0.529	0.478	1.42205e-08
CLIC1	2.82789e-14	0.097298	0.866	0.84	6.64328e-10
DNMT1	9.93314e-13	0.0970336	0.283	0.235	2.33349e-08
RSRC2	1.2654e-12	0.0968322	0.463	0.411	2.97269e-08
CLEC2B	3.18116e-09	0.0968214	0.613	0.586	7.47317e-05
TOB2	2.90781e-29	0.0967948	0.166	0.104	6.83102e-25
TMBIM4	9.07254e-15	0.0967704	0.527	0.47	2.13132e-10
SNRPE	3.17321e-15	0.0967438	0.376	0.32	7.4545e-11
KIAA1109	8.48071e-16	0.0966103	0.286	0.231	1.99229e-11
SH3KBP1	3.65472e-13	0.0965351	0.512	0.459	8.58566e-09
UBQLN1	5.08505e-23	0.0963181	0.227	0.165	1.19458e-18
PTGES3	1.62127e-14	0.096288	0.618	0.564	3.80869e-10
PTMS	2.11978e-11	0.0961949	0.418	0.367	4.9798e-07
OAZ1	2.30528e-14	0.0960249	0.95	0.941	5.41558e-10
KHDRBS1	1.0449e-13	0.0959006	0.442	0.387	2.45468e-09
RAB11FIP1	6.31535e-23	0.0958043	0.177	0.121	1.4836e-18
PDCD5	1.35407e-14	0.0957484	0.345	0.292	3.18098e-10
CTR9	4.81966e-21	0.0956184	0.254	0.19	1.13223e-16
PDCD7	4.33535e-19	0.0955939	0.299	0.235	1.01846e-14
MED13	1.15855e-17	0.0955921	0.229	0.175	2.72167e-13
HELZ	1.48617e-15	0.0955436	0.334	0.277	3.4913e-11
BAZ1A	3.24536e-12	0.0955325	0.359	0.309	7.624e-08
ARL14EP	4.24384e-26	0.0955248	0.186	0.124	9.96962e-22
CDC25B	6.76669e-14	0.0952312	0.34	0.286	1.58963e-09
SOS2	2.78815e-24	0.0952138	0.179	0.122	6.54992e-20
RBM33	3.95533e-18	0.0951876	0.341	0.277	9.29186e-14
CD247	1.12096e-08	0.0951605	0.697	0.664	0.000263337
ETNK1	9.91167e-18	0.0950822	0.25	0.195	2.32845e-13
UHMK1	3.20159e-13	0.0949831	0.387	0.334	7.52118e-09
TXN	7.88708e-12	0.0949131	0.509	0.464	1.85283e-07
EPB41	1.1223e-12	0.0947601	0.492	0.44	2.6365e-08
TBX21	2.1435e-10	0.094704	0.423	0.38	5.0355e-06
EIF2S2	4.5173e-13	0.0946971	0.458	0.404	1.0612e-08
STK39	3.88452e-22	0.0946932	0.194	0.137	9.12551e-18
PSMB4	3.05819e-17	0.0946875	0.379	0.316	7.1843e-13
PBRM1	7.65048e-15	0.0946568	0.275	0.223	1.79725e-10
PCF11	1.64656e-14	0.0941313	0.334	0.279	3.8681e-10
KPNB1	2.47046e-11	0.094116	0.417	0.371	5.80361e-07
CUL3	1.69721e-17	0.0940831	0.287	0.228	3.98709e-13
USP28	4.47635e-15	0.0939935	0.331	0.275	1.05158e-10
CIAO1	8.51426e-19	0.0939357	0.248	0.19	2.00017e-14
SRSF5	1.42534e-16	0.0939159	0.895	0.855	3.3484e-12
NSD1	8.07518e-15	0.0938344	0.347	0.292	1.89702e-10
SMCHD1	5.37324e-15	0.0938103	0.548	0.49	1.26228e-10
LSM14A	8.49701e-15	0.0937156	0.404	0.347	1.99612e-10
DR1	8.36411e-17	0.0935195	0.312	0.253	1.9649e-12
CSNK2A2	4.73277e-23	0.0934907	0.202	0.142	1.11182e-18
GLIPR1	3.3253e-13	0.0934677	0.439	0.385	7.8118e-09
MRFAP1L1	6.45275e-17	0.0934663	0.272	0.216	1.51588e-12
ZRANB2	3.85027e-11	0.0933599	0.48	0.436	9.04504e-07
TGS1	3.72493e-19	0.0932019	0.225	0.169	8.75061e-15
RAB27A	4.13179e-12	0.0931732	0.427	0.378	9.7064e-08
IL10RB	7.56496e-49	0.0930678	0.113	0.05	1.77716e-44
ITSN2	1.35361e-13	0.092913	0.311	0.26	3.1799e-09
CCDC85B	3.21721e-11	0.0928056	0.508	0.464	7.55788e-07
WAPL	8.89759e-17	0.0927862	0.271	0.215	2.09022e-12
ICE1	3.70306e-21	0.0927127	0.197	0.141	8.69922e-17
ILRUN	1.07036e-39	0.09244	0.137	0.072	2.5145e-35
SP4	8.638e-18	0.0923503	0.221	0.168	2.02924e-13
SAMD1	2.39704e-26	0.0922194	0.155	0.099	5.63113e-22
ZCRB1	5.00171e-14	0.0919801	0.26	0.211	1.175e-09
CSGALNACT2	3.44208e-19	0.0919636	0.222	0.166	8.08614e-15
USP15	3.14231e-14	0.0918469	0.416	0.358	7.3819e-10
MAP3K2	6.2342e-16	0.0918286	0.25	0.197	1.46454e-11
SPAG9	1.73743e-17	0.0916629	0.237	0.182	4.08156e-13
PPP4R3A	9.53164e-12	0.0915405	0.337	0.29	2.23917e-07
ACAP1	2.7323e-12	0.0914986	0.586	0.539	6.41872e-08
DYRK2	2.22568e-16	0.0914958	0.288	0.23	5.22857e-12
LYZ	6.72813e-23	0.0914585	0.166	0.111	1.58057e-18
LSM6	2.22858e-16	0.0914042	0.306	0.249	5.23539e-12
SLC66A3	5.81088e-34	0.0913726	0.134	0.075	1.36509e-29
ZMAT2	4.65652e-12	0.0913564	0.365	0.316	1.09391e-07
ZNF148	1.27788e-13	0.0913486	0.329	0.277	3.00199e-09
LUC7L2	5.26397e-16	0.0913223	0.258	0.205	1.23661e-11
ZFAND6	8.51508e-14	0.0912754	0.319	0.267	2.00036e-09
NGRN	4.12066e-34	0.0912074	0.131	0.072	9.68025e-30
U2SURP	4.88086e-12	0.0911273	0.461	0.409	1.14661e-07
TANK	8.84094e-14	0.0910596	0.253	0.204	2.07691e-09
UBTF	4.32574e-14	0.0908961	0.341	0.285	1.0162e-09
KPNA4	3.91479e-14	0.0907999	0.304	0.251	9.19662e-10
SRP54	1.11998e-18	0.0907959	0.224	0.169	2.63105e-14
RAB29	1.34007e-11	0.0903937	0.422	0.373	3.14808e-07
CDC40	7.34989e-13	0.0903925	0.294	0.246	1.72664e-08
CZIB	1.86941e-37	0.0902335	0.13	0.069	4.39162e-33
ANXA5	7.76923e-11	0.0901938	0.405	0.358	1.82515e-06
RAB8A	1.0795e-14	0.090188	0.342	0.288	2.53595e-10
MARCH7	8.34548e-15	0.0901559	0.317	0.262	1.96052e-10
TFAM	2.81025e-16	0.0901243	0.226	0.175	6.60184e-12
CHMP2A	8.65837e-12	0.0901047	0.392	0.345	2.03403e-07
AP2B1	1.48232e-13	0.0899956	0.377	0.323	3.48226e-09
SMAD4	1.32704e-23	0.0897633	0.173	0.117	3.11748e-19
SRSF1	4.61163e-16	0.0897118	0.287	0.232	1.08336e-11
PRR14L	8.34016e-24	0.0896816	0.162	0.107	1.95927e-19
CNOT4	1.75461e-15	0.0895794	0.261	0.209	4.12193e-11
SMAD7	3.81189e-24	0.0894044	0.27	0.198	8.9549e-20
ZNF830	2.05422e-21	0.0894002	0.214	0.154	4.82578e-17
SP3	1.365e-15	0.0893884	0.265	0.212	3.20666e-11
SUDS3	1.03261e-23	0.0893653	0.187	0.129	2.4258e-19
CHD8	2.35156e-15	0.0892823	0.255	0.203	5.52428e-11
CGAS	1.89685e-33	0.0891864	0.129	0.072	4.45609e-29
SELENOH	1.32073e-10	0.0891327	0.438	0.394	3.10265e-06
SET	7.50516e-11	0.0890858	0.784	0.753	1.76311e-06
FLNA	5.95991e-12	0.0890226	0.823	0.796	1.4001e-07
SELENOF	5.22692e-13	0.0889025	0.443	0.39	1.22791e-08
PTPN12	6.10869e-15	0.0888674	0.301	0.246	1.43505e-10
NFATC2	6.41446e-13	0.0886309	0.336	0.284	1.50689e-08
PRDX5	5.72283e-13	0.0884726	0.441	0.389	1.34441e-08
H2AFZ	3.14665e-12	0.0883749	0.582	0.534	7.39212e-08
RCSD1	3.89802e-11	0.0883169	0.389	0.342	9.15723e-07
ERBIN	1.28962e-10	0.0882945	0.379	0.333	3.02958e-06
FNBP4	3.36134e-10	0.0882018	0.384	0.34	7.89647e-06
RSBN1	1.60891e-14	0.0881589	0.301	0.248	3.77964e-10
HSPD1	6.09862e-12	0.0880907	0.298	0.252	1.43269e-07
ADNP	1.29647e-17	0.0880414	0.209	0.157	3.04566e-13
EEA1	2.17271e-15	0.0880186	0.171	0.126	5.10413e-11
ZNF91	7.63398e-17	0.0878837	0.265	0.208	1.79337e-12
XRN2	5.60542e-10	0.0878018	0.374	0.332	1.31683e-05
APPL1	3.36743e-14	0.0877729	0.257	0.207	7.91076e-10
SKAP2	4.19478e-17	0.0877538	0.211	0.158	9.85437e-13
PHF20L1	6.24051e-13	0.087683	0.302	0.252	1.46602e-08
MBD2	1.44899e-14	0.0874343	0.303	0.25	3.40396e-10
API5	1.15423e-21	0.0874088	0.191	0.134	2.71152e-17
SOS1	1.33144e-17	0.0873948	0.19	0.14	3.12782e-13
YWHAH	4.01188e-17	0.0872902	0.252	0.196	9.4247e-13
NDUFA4	4.95537e-10	0.0872693	0.736	0.71	1.16412e-05
SMARCC1	6.44455e-15	0.0870552	0.279	0.225	1.51395e-10
PHACTR2	9.09088e-15	0.0869505	0.175	0.131	2.13563e-10
DNAJC1	4.68683e-13	0.0869383	0.384	0.331	1.10103e-08
CAND1	1.38407e-13	0.0868725	0.252	0.205	3.25146e-09
PUM2	4.80422e-18	0.0868587	0.238	0.181	1.12861e-13
BST2	1.9339e-09	0.086807	0.459	0.419	4.54311e-05
PIBF1	2.35937e-24	0.086743	0.159	0.104	5.54264e-20
RPS2	4.04377e-13	0.0867302	1	1	9.49962e-09
SMC5	1.58919e-14	0.0866421	0.245	0.195	3.73333e-10
ANKIB1	3.60609e-21	0.0865886	0.172	0.119	8.47142e-17
APOBR	3.04973e-28	0.0864194	0.135	0.081	7.16442e-24
DDX58	8.98913e-23	0.0863786	0.165	0.11	2.11173e-18
KIAA0040	4.57633e-19	0.0862997	0.214	0.159	1.07507e-14
VAMP5	3.0878e-13	0.0861392	0.369	0.315	7.25386e-09
COPB1	3.26666e-14	0.0860885	0.298	0.244	7.67403e-10
COA8	8.98587e-36	0.0859727	0.134	0.073	2.11096e-31
DCP2	3.11998e-15	0.0859723	0.252	0.2	7.32945e-11
CLN3	8.2801e-33	0.0859584	0.139	0.079	1.94516e-28
SACS	2.91639e-32	0.0859342	0.112	0.06	6.85118e-28
EPS15	5.54379e-12	0.0859025	0.363	0.313	1.30235e-07
GLRX	2.70665e-11	0.0858933	0.396	0.349	6.35847e-07
ADGRG1	2.1054e-07	0.0858538	0.604	0.574	0.00494599
ASH1L	5.4982e-11	0.0857078	0.398	0.35	1.29164e-06
CAB39	3.14092e-15	0.0856719	0.244	0.192	7.37864e-11
ZBTB4	9.97764e-20	0.0856567	0.18	0.128	2.34395e-15
SEL1L	6.03818e-16	0.0854911	0.227	0.176	1.41849e-11
KMT5B	5.7256e-17	0.0853594	0.209	0.157	1.34506e-12
ENY2	3.63572e-12	0.0853404	0.419	0.368	8.54103e-08
HSPA4	4.34385e-21	0.0852602	0.197	0.141	1.02046e-16
LFNG	3.25206e-19	0.0852336	0.178	0.127	7.63975e-15
MYSM1	2.82467e-17	0.0850745	0.204	0.153	6.63572e-13
HSPA9	1.07673e-10	0.0850439	0.351	0.307	2.52946e-06
ZC3H15	1.94997e-11	0.0850016	0.436	0.385	4.58086e-07
ZFR	2.71063e-14	0.0848688	0.235	0.187	6.36782e-10
HNRNPA2B1	1.26129e-11	0.0847729	0.925	0.911	2.96301e-07
CENPC	2.0816e-11	0.0846729	0.288	0.243	4.8901e-07
ZGPAT	2.08314e-35	0.0846567	0.121	0.064	4.8937e-31
SERINC1	2.03779e-12	0.0846064	0.332	0.281	4.78716e-08
RAPGEF6	2.03982e-20	0.0845853	0.173	0.121	4.79194e-16
MLLT6	1.51563e-10	0.0845672	0.459	0.411	3.56053e-06
SLC25A24	1.0838e-17	0.0843013	0.166	0.119	2.54606e-13
TXLNA	2.5462e-24	0.0842851	0.161	0.106	5.98153e-20
GLO1	1.02208e-14	0.0842776	0.236	0.187	2.40108e-10
HADHA	1.23793e-10	0.0841363	0.368	0.321	2.90815e-06
HDLBP	1.18802e-21	0.0840178	0.159	0.107	2.79089e-17
TRMT112	4.4404e-08	0.0839489	0.557	0.525	0.00104314
USP14	5.0341e-16	0.0837762	0.241	0.188	1.18261e-11
COX8A	1.56885e-08	0.0837358	0.643	0.612	0.000368554
RPS6KA3	5.49847e-15	0.0836401	0.323	0.264	1.2917e-10
CDKN2D	2.08256e-11	0.0835089	0.44	0.389	4.89234e-07
COA6	6.27408e-22	0.0835058	0.171	0.117	1.47391e-17
GNPTAB	4.25677e-09	0.0834318	0.421	0.38	0.0001
KIF5B	2.14012e-10	0.0833826	0.389	0.344	5.02756e-06
LAX1	5.90335e-24	0.0833201	0.148	0.095	1.38681e-19
DDX42	1.01055e-13	0.0833031	0.226	0.179	2.37399e-09
PPP1R15B	1.30899e-21	0.0832969	0.178	0.123	3.07508e-17
ARHGAP26	4.96865e-13	0.0832647	0.278	0.229	1.16724e-08
NUP153	7.15028e-25	0.083162	0.148	0.094	1.67974e-20
TRIM52	2.5602e-18	0.0830887	0.221	0.165	6.01442e-14
PTPN18	2.42721e-11	0.0830263	0.331	0.285	5.70201e-07
RAP2B	6.8642e-10	0.0829494	0.44	0.393	1.61254e-05
YWHAE	2.39523e-12	0.0828794	0.276	0.229	5.62688e-08
RPP21	1.25597e-32	0.0828672	0.132	0.074	2.95052e-28
FUBP1	1.57385e-13	0.0828537	0.284	0.233	3.69728e-09
NCKAP1L	5.37755e-11	0.0827218	0.359	0.311	1.26329e-06
MAN2A1	3.38879e-19	0.0825132	0.178	0.127	7.96094e-15
PAPOLA	3.06722e-10	0.0824432	0.469	0.426	7.2055e-06
PRKCH	1.13041e-10	0.0823957	0.521	0.475	2.65555e-06
SCML4	1.82588e-13	0.0820696	0.261	0.212	4.28935e-09
ACBD5	6.75412e-15	0.082039	0.186	0.141	1.58668e-10
CBL	4.33644e-17	0.0820002	0.179	0.13	1.01872e-12
ARID1A	6.8335e-11	0.0818459	0.372	0.324	1.60532e-06
LARP1	1.8772e-16	0.0816813	0.224	0.171	4.40991e-12
OAS2	2.21329e-18	0.081659	0.172	0.122	5.19946e-14
AKT3	4.77894e-18	0.0816483	0.174	0.124	1.12267e-13
ARID4A	1.9185e-08	0.0816341	0.291	0.254	0.000450693
HIST1H2AC	6.77136e-30	0.0815843	0.112	0.061	1.59073e-25
CREBBP	4.11412e-13	0.0814972	0.261	0.213	9.6649e-09
RBBP6	1.4464e-08	0.0813526	0.312	0.274	0.000339789
WASF2	2.8863e-10	0.0813251	0.553	0.509	6.78049e-06
TSPAN2	6.85257e-16	0.0813233	0.196	0.147	1.60981e-11
JPX	2.1922e-10	0.0812143	0.318	0.273	5.14991e-06
RANBP2	6.38305e-14	0.0811708	0.214	0.167	1.49951e-09
VEZF1	2.24029e-14	0.0811396	0.227	0.178	5.26289e-10
STARD3NL	4.96272e-12	0.0809843	0.212	0.17	1.16584e-07
NUP42	9.18532e-39	0.0808904	0.111	0.054	2.15782e-34
RPAP2	1.30384e-13	0.0808475	0.209	0.162	3.06299e-09
DPY30	3.56239e-16	0.0808431	0.244	0.19	8.36878e-12
KLF13	7.45324e-12	0.0807876	0.58	0.533	1.75092e-07
ZDHHC20	1.49324e-16	0.0807291	0.191	0.142	3.50793e-12
TAPBP	9.83573e-10	0.0807273	0.656	0.617	2.31061e-05
URI1	1.26534e-08	0.080686	0.399	0.359	0.000297254
PANK3	2.1226e-21	0.0806505	0.142	0.094	4.98642e-17
CCDC117	1.34345e-30	0.0806433	0.115	0.063	3.15602e-26
ARHGEF6	7.43738e-14	0.0806379	0.223	0.176	1.74719e-09
CREB1	1.08934e-14	0.0806001	0.235	0.185	2.55909e-10
GLG1	1.5825e-10	0.0805077	0.422	0.375	3.71761e-06
RABGAP1L	1.6556e-09	0.0803523	0.334	0.293	3.88933e-05
FGD5-AS1	9.90471e-15	0.0803471	0.231	0.181	2.32681e-10
CBX5	5.69772e-16	0.0802906	0.16	0.116	1.33851e-11
ARAP2	7.41685e-10	0.0802885	0.4	0.355	1.74237e-05
PPP3CA	6.97246e-12	0.0801946	0.268	0.221	1.63797e-07
GNG10	3.39178e-33	0.0801763	0.126	0.069	7.96797e-29
SMARCC2	1.35587e-13	0.0801052	0.286	0.235	3.18521e-09
ANKRD17	9.31293e-17	0.0800822	0.204	0.153	2.18779e-12
ARFGAP3	1.03624e-15	0.0800401	0.247	0.193	2.43434e-11
ZNF292	6.41409e-08	0.0799897	0.418	0.38	0.0015068
AFTPH	1.62171e-18	0.0799666	0.18	0.129	3.80972e-14
ZNF585A	3.41028e-31	0.0798835	0.111	0.059	8.01144e-27
SNHG16	7.76711e-25	0.0798134	0.171	0.112	1.82465e-20
MAF	3.57459e-12	0.079771	0.325	0.273	8.39743e-08
NLRC5	6.48794e-11	0.0796746	0.335	0.289	1.52415e-06
INPP4B	1.48205e-18	0.079606	0.166	0.116	3.48162e-14
APRT	4.96219e-08	0.0795035	0.662	0.631	0.00116572
MDM2	2.58331e-17	0.0794853	0.197	0.146	6.06871e-13
CPSF2	8.41629e-21	0.0794606	0.154	0.104	1.97715e-16
HLA-DQB1	1.55102e-15	0.0794407	0.207	0.157	3.64367e-11
DPYD	7.67157e-21	0.0794176	0.155	0.104	1.80221e-16
FAM199X	2.92259e-20	0.0794079	0.165	0.114	6.86574e-16
GBP3	9.45122e-15	0.0794013	0.194	0.148	2.22028e-10
INPP5D	1.21296e-09	0.0791271	0.352	0.31	2.84949e-05
FMR1	3.48246e-17	0.079092	0.179	0.13	8.18098e-13
IFI16	2.44334e-09	0.0790896	0.592	0.55	5.7399e-05
GET3	6.41142e-28	0.0790525	0.139	0.083	1.50617e-23
DAD1	2.42401e-08	0.0786455	0.552	0.515	0.000569449
SPG11	1.44176e-11	0.0786405	0.23	0.188	3.38698e-07
ECI2	3.50235e-19	0.0786376	0.177	0.125	8.22772e-15
WWP1	1.69546e-16	0.0786292	0.187	0.139	3.98297e-12
HDAC7	2.28407e-21	0.0785718	0.131	0.084	5.36573e-17
RASGRP1	5.90151e-08	0.0785594	0.526	0.486	0.00138638
TRAM1	4.94004e-09	0.0784879	0.402	0.362	0.000116051
ATP6V0E1	1.29742e-08	0.0784576	0.747	0.723	0.00030479
COX20	1.20457e-09	0.0784215	0.304	0.262	2.82977e-05
DNAJA2	1.55728e-10	0.0784192	0.322	0.277	3.65836e-06
ATP2B1	4.84504e-10	0.0783165	0.265	0.223	1.1382e-05
GIGYF2	8.68001e-16	0.0782143	0.2	0.151	2.03911e-11
CASC4	6.43826e-17	0.0781329	0.231	0.176	1.51248e-12
STOM	3.19524e-11	0.0781329	0.42	0.37	7.50625e-07
GTF2A2	2.76309e-12	0.0780984	0.366	0.315	6.49105e-08
MED1	1.39271e-18	0.0780073	0.176	0.125	3.27176e-14
C6orf62	1.54651e-09	0.0779651	0.365	0.323	3.63305e-05
PLEKHO2	9.26303e-33	0.0779081	0.115	0.061	2.17607e-28
LBH	5.06676e-09	0.0778207	0.55	0.51	0.000119028
DAZAP2	1.55477e-07	0.0776745	0.615	0.589	0.00365247
CDC5L	2.24014e-12	0.0776349	0.255	0.208	5.26254e-08
PPID	5.38804e-15	0.0775735	0.221	0.171	1.26576e-10
LEO1	2.79012e-17	0.0774133	0.161	0.115	6.55456e-13
PDCD10	2.15831e-08	0.0773108	0.356	0.317	0.000507029
AIDA	1.7208e-15	0.0772816	0.207	0.158	4.0425e-11
HIPK3	1.0431e-17	0.0772205	0.188	0.137	2.45045e-13
RRBP1	8.04878e-13	0.0772194	0.255	0.207	1.89082e-08
PTGDR	8.02373e-11	0.0771977	0.267	0.223	1.88493e-06
NCOA3	7.08014e-14	0.0771323	0.218	0.171	1.66327e-09
PATL2	2.46184e-08	0.0771167	0.366	0.323	0.000578334
NPAT	1.39088e-16	0.0770092	0.179	0.131	3.26746e-12
NCOA4	7.30186e-14	0.0770015	0.21	0.164	1.71535e-09
PCMTD1	4.44141e-10	0.0769684	0.27	0.228	1.04338e-05
GNL3L	4.79819e-17	0.0769488	0.162	0.116	1.12719e-12
ANP32A	4.88337e-10	0.0769333	0.406	0.361	1.1472e-05
CCT5	2.84817e-09	0.0768879	0.324	0.283	6.69091e-05
LPAR6	7.0859e-15	0.0768806	0.169	0.125	1.66462e-10
ITPR1	1.43906e-19	0.0768453	0.151	0.102	3.38064e-15
MAP3K4	3.77013e-19	0.0767955	0.148	0.101	8.85678e-15
KLF12	2.00134e-08	0.0767347	0.285	0.248	0.000470155
EFR3A	3.43659e-14	0.0766921	0.221	0.172	8.07324e-10
NCOA2	3.72461e-16	0.0764477	0.195	0.146	8.74985e-12
JADE1	2.39648e-14	0.0764258	0.171	0.128	5.62981e-10
NKTR	4.54043e-09	0.0763224	0.552	0.508	0.000106664
LAMTOR5	7.14532e-11	0.0761276	0.424	0.377	1.67858e-06
BAZ2B	6.27401e-14	0.0761271	0.164	0.122	1.47389e-09
RAB1B	9.24374e-12	0.0760952	0.276	0.229	2.17154e-07
XBP1	1.37503e-09	0.0759462	0.441	0.394	3.23022e-05
USP10	5.31439e-21	0.0759201	0.144	0.095	1.24846e-16
CDK5RAP2	1.90614e-18	0.0758917	0.165	0.116	4.47791e-14
CDK6	2.24524e-13	0.0758795	0.163	0.122	5.27452e-09
UBLCP1	3.57604e-13	0.0757991	0.211	0.166	8.40082e-09
TBK1	1.97351e-15	0.0757554	0.181	0.135	4.63617e-11
GPATCH2L	1.43125e-12	0.0757454	0.227	0.181	3.36229e-08
PTEN	1.38941e-11	0.0757266	0.259	0.213	3.264e-07
TC2N	5.9283e-09	0.0755302	0.333	0.292	0.000139268
NUP50	1.02156e-13	0.0755148	0.209	0.163	2.39986e-09
ATP5MC3	6.83006e-09	0.0754064	0.616	0.584	0.000160452
SLF2	1.12873e-14	0.0753003	0.177	0.133	2.65161e-10
NUMA1	3.7624e-15	0.0752888	0.219	0.168	8.83863e-11
N4BP2L2	7.39528e-11	0.0752709	0.808	0.774	1.7373e-06
ATL3	5.07506e-14	0.0752443	0.204	0.158	1.19223e-09
POLR2B	9.61871e-10	0.0751813	0.315	0.273	2.25963e-05
SLC16A7	2.92937e-14	0.0750215	0.204	0.157	6.88167e-10
NNT	5.42607e-12	0.0749465	0.182	0.143	1.27469e-07
RPL3	6.30238e-09	0.0748588	1	1	0.000148055
FLI1	2.1928e-11	0.0748578	0.261	0.217	5.15133e-07
IGFLR1	3.08169e-25	0.0747548	0.12	0.072	7.2395e-21
BAZ1B	3.95838e-11	0.0746886	0.296	0.249	9.29902e-07
ATAD2	1.08843e-15	0.0746152	0.118	0.08	2.55693e-11
NCOA1	2.1184e-12	0.0745909	0.269	0.221	4.97654e-08
SMC6	4.05284e-18	0.0745129	0.14	0.095	9.52093e-14
FBXL5	4.3089e-12	0.0744642	0.23	0.185	1.01225e-07
ARHGAP10	1.49549e-15	0.074343	0.17	0.125	3.51321e-11
TMED10	2.43918e-10	0.0742849	0.361	0.315	5.73011e-06
VPS35	6.63569e-11	0.0741492	0.246	0.204	1.55886e-06
MPRIP	5.89903e-17	0.0741431	0.187	0.138	1.3858e-12
TNKS2	8.43305e-14	0.0740861	0.206	0.16	1.98109e-09
DMTF1	1.83685e-13	0.0739329	0.219	0.173	4.31514e-09
MED13L	1.90575e-11	0.0739216	0.214	0.172	4.477e-07
TAB2	2.68268e-17	0.0739079	0.148	0.103	6.30215e-13
HNRNPAB	4.48885e-10	0.0739055	0.307	0.263	1.05452e-05
ESYT1	8.80336e-14	0.0738258	0.24	0.191	2.06809e-09
SEM1	6.02943e-10	0.0738018	0.477	0.429	1.41643e-05
IFI27L2	6.25493e-08	0.0736924	0.367	0.328	0.00146941
TNFSF14	2.73434e-20	0.0734568	0.153	0.103	6.4235e-16
CARD8	9.03165e-10	0.0734359	0.285	0.243	2.12172e-05
HOOK3	4.87428e-11	0.0733969	0.217	0.176	1.14507e-06
ERCC6L2	1.05548e-17	0.073308	0.135	0.091	2.47953e-13
CLSTN1	5.34883e-13	0.0732868	0.25	0.202	1.25655e-08
GZMK	1.41976e-08	0.0732195	0.108	0.081	0.00033353
PHPT1	8.62811e-09	0.073174	0.312	0.271	0.000202692
MEX3C	2.60483e-16	0.0730789	0.188	0.139	6.11927e-12
FOXJ3	5.09805e-15	0.0730185	0.184	0.138	1.19763e-10
FASLG	7.09616e-25	0.0729872	0.131	0.08	1.66703e-20
TP53BP2	3.19194e-19	0.0728796	0.131	0.087	7.49851e-15
SNX5	1.05938e-09	0.0727805	0.262	0.221	2.4887e-05
CD300A	6.32778e-10	0.0727678	0.245	0.204	1.48652e-05
CDC73	1.21166e-12	0.0727243	0.229	0.183	2.84644e-08
MAPK14	9.69798e-12	0.0727106	0.19	0.15	2.27825e-07
TLK2	1.01692e-12	0.0726733	0.182	0.14	2.38895e-08
HPS3	6.40101e-22	0.0724052	0.163	0.11	1.50372e-17
ATP5PF	1.12934e-08	0.0723919	0.583	0.545	0.000265304
SERPINB6	4.19315e-10	0.0723872	0.308	0.263	9.85056e-06
B4GALT5	1.04619e-13	0.072367	0.186	0.143	2.45772e-09
PRKAR1A	1.33002e-07	0.0723632	0.327	0.292	0.00312449
RBM28	1.8243e-12	0.0723631	0.196	0.154	4.28565e-08
NLRC3	4.64223e-12	0.0723086	0.198	0.156	1.09055e-07
TMEM167A	6.4613e-12	0.0722539	0.226	0.183	1.51789e-07
RAB4B	2.54995e-19	0.0721826	0.148	0.1	5.99034e-15
TIA1	1.04398e-12	0.0721451	0.204	0.16	2.45251e-08
FAM13B	1.90287e-14	0.0719083	0.2	0.153	4.47023e-10
NCR3	1.4554e-14	0.0719061	0.172	0.127	3.41903e-10
GIMAP8	3.43351e-23	0.0719031	0.109	0.065	8.066e-19
FUT11	2.82802e-12	0.0717769	0.228	0.183	6.6436e-08
CD84	1.43131e-09	0.0717497	0.361	0.314	3.36244e-05
DENND2D	1.09236e-08	0.071749	0.332	0.291	0.000256616
ZNF770	3.49329e-15	0.0716988	0.17	0.125	8.20644e-11
NDUFA2	3.99023e-08	0.0716931	0.427	0.387	0.000937385
SPTY2D1	8.90007e-11	0.0716462	0.227	0.185	2.0908e-06
OGT	3.96003e-10	0.0716065	0.346	0.299	9.30291e-06
DDX21	1.00098e-08	0.071574	0.356	0.314	0.000235151
RC3H2	1.12716e-13	0.071538	0.197	0.152	2.64791e-09
ZNHIT6	1.65475e-13	0.071533	0.184	0.14	3.88733e-09
STIM2	1.37563e-08	0.0714683	0.301	0.262	0.000323162
LRPPRC	8.15622e-14	0.0714412	0.176	0.133	1.91606e-09
PDS5A	4.78105e-10	0.0714142	0.253	0.212	1.12316e-05
CHTOP	1.32381e-12	0.0714135	0.232	0.186	3.10989e-08
C21orf91	2.72916e-14	0.0714092	0.177	0.133	6.41134e-10
ASXL2	9.54435e-14	0.0713685	0.177	0.134	2.24216e-09
OSBPL11	3.49925e-24	0.0713387	0.114	0.068	8.22045e-20
COPB2	1.32724e-13	0.0713363	0.204	0.158	3.11795e-09
USP25	8.05909e-17	0.0713159	0.152	0.107	1.89324e-12
RNF8	5.48841e-19	0.0713042	0.133	0.088	1.28934e-14
PPP2R5A	1.67714e-08	0.0712828	0.277	0.239	0.000393993
MAN1A2	7.03718e-10	0.0712444	0.267	0.225	1.65317e-05
NMI	6.21385e-11	0.0712312	0.222	0.181	1.45976e-06
DNAJC10	5.73411e-19	0.0711614	0.154	0.106	1.34706e-14
TRIM59	7.73789e-21	0.0711082	0.129	0.082	1.81779e-16
KDM2A	5.39422e-09	0.0711005	0.33	0.289	0.000126721
SRPRA	2.65809e-09	0.0710748	0.315	0.273	6.24437e-05
HLTF	7.2415e-22	0.0710613	0.107	0.064	1.70117e-17
AGFG1	1.76334e-17	0.0710516	0.166	0.118	4.14243e-13
ZC3H6	1.10002e-11	0.0710496	0.164	0.126	2.58416e-07
BNIP2	3.36133e-11	0.0710205	0.29	0.243	7.89645e-07
C4orf3	7.20804e-08	0.0709956	0.554	0.518	0.00169331
DCTN1	4.04597e-12	0.0709927	0.193	0.151	9.50479e-08
IRF1	1.04586e-09	0.0709901	0.651	0.607	2.45693e-05
IFNAR1	4.52054e-15	0.0709342	0.168	0.124	1.06197e-10
RPS16	2.72322e-08	0.0709032	0.998	0.999	0.00063974
CASC3	1.40015e-15	0.0708679	0.169	0.124	3.28923e-11
USO1	7.34085e-13	0.0707789	0.18	0.138	1.72451e-08
PRPF8	1.06013e-08	0.0707149	0.32	0.281	0.000249046
DENND4A	3.04761e-12	0.0707004	0.162	0.123	7.15944e-08
SDF2	1.53621e-14	0.0706978	0.281	0.226	3.60886e-10
RUNX1	6.27031e-12	0.070626	0.241	0.195	1.47302e-07
PSMD1	1.23695e-10	0.0705586	0.197	0.159	2.90585e-06
ME2	2.81854e-13	0.0705312	0.205	0.159	6.62131e-09
ARHGAP15	1.77191e-09	0.0704613	0.329	0.286	4.16258e-05
CD2AP	4.06795e-17	0.0704572	0.14	0.097	9.55644e-13
NEDD9	1.53506e-14	0.0704529	0.182	0.137	3.60616e-10
TARS	3.13543e-14	0.0703966	0.16	0.118	7.36575e-10
USF3	7.23588e-14	0.0703865	0.153	0.112	1.69985e-09
ACSL4	3.21563e-16	0.070352	0.142	0.099	7.55417e-12
STX7	2.95804e-12	0.0703426	0.201	0.158	6.94903e-08
DHX16	2.6558e-23	0.0702911	0.125	0.077	6.23902e-19
ITGB1BP1	5.04578e-10	0.0702343	0.304	0.26	1.18535e-05
SP140	6.16024e-10	0.0701839	0.242	0.202	1.44716e-05
XPC	1.45812e-09	0.0701772	0.218	0.18	3.42541e-05
TRIM73	3.47382e-21	0.0700501	0.134	0.086	8.1607e-17
NDUFS6	2.99952e-08	0.070049	0.447	0.407	0.000704647
ZBTB37	3.24563e-11	0.0700278	0.163	0.126	7.62464e-07
LRIF1	2.24747e-16	0.0700012	0.163	0.117	5.27977e-12
CIAO2A	5.15858e-27	0.0699239	0.112	0.063	1.21185e-22
IARS2	6.65338e-12	0.0698728	0.193	0.152	1.56301e-07
SASH3	5.1927e-09	0.0697596	0.345	0.303	0.000121987
RAB14	3.70146e-09	0.0697466	0.359	0.317	8.69546e-05
NOL8	1.89054e-10	0.0697458	0.195	0.157	4.44127e-06
CCT3	3.12405e-08	0.0697403	0.402	0.363	0.000733901
RPS14	2.23613e-10	0.0696952	1	1	5.25312e-06
SRI	1.66554e-07	0.0696433	0.422	0.387	0.00391269
ADRB2	7.04445e-08	0.0696149	0.311	0.274	0.00165488
ZMYND11	8.62963e-12	0.0695818	0.199	0.157	2.02727e-07
ANP32E	8.98167e-08	0.0695669	0.397	0.358	0.00210997
KIFAP3	2.76617e-15	0.0695663	0.156	0.113	6.4983e-11
GZMA	2.9111e-10	0.0694842	0.947	0.923	6.83876e-06
STAG1	3.34674e-11	0.0694342	0.194	0.154	7.86216e-07
ZNF721	2.09616e-11	0.0693881	0.215	0.173	4.92431e-07
CCDC47	2.37721e-16	0.069375	0.172	0.125	5.58454e-12
HIPK2	3.69124e-15	0.0693635	0.128	0.089	8.67145e-11
DNAJA1	2.06828e-09	0.0693207	0.425	0.38	4.8588e-05
CKLF	2.43106e-07	0.0692953	0.397	0.363	0.00571105
PLAAT3	1.00332e-18	0.0692858	0.181	0.128	2.35701e-14
IDI1	1.58547e-08	0.0692674	0.321	0.28	0.000372459
DLEU2	1.34568e-21	0.0692073	0.103	0.061	3.16128e-17
SUPT6H	2.60561e-12	0.0691823	0.194	0.151	6.1211e-08
KRCC1	1.60121e-10	0.0691823	0.188	0.15	3.76157e-06
CCPG1	2.92512e-09	0.0691597	0.243	0.204	6.87169e-05
UQCR10	4.24782e-07	0.0691011	0.629	0.602	0.00997897
ATG3	2.65188e-10	0.069098	0.213	0.174	6.22979e-06
SNRNP200	1.37743e-07	0.0690816	0.354	0.317	0.00323585
EIF4G1	8.63382e-13	0.0690745	0.206	0.161	2.02826e-08
BIRC3	1.79439e-10	0.0690433	0.158	0.123	4.21538e-06
FNTA	3.11402e-11	0.0690249	0.264	0.219	7.31545e-07
PLPBP	1.23112e-15	0.0690176	0.144	0.102	2.89214e-11
ZNF644	1.55383e-09	0.0690134	0.295	0.253	3.65026e-05
RAD51-AS1	1.86427e-24	0.0689969	0.115	0.068	4.37954e-20
BRD7	1.49551e-07	0.0689668	0.373	0.334	0.00351324
TULP4	4.73877e-18	0.0688427	0.154	0.107	1.11323e-13
PTCH1	4.14428e-13	0.0688306	0.16	0.12	9.73574e-09
CCAR1	2.26401e-08	0.068773	0.266	0.228	0.000531861
DAXX	1.62601e-08	0.068739	0.237	0.201	0.000381982
TERF2	3.747e-19	0.0686302	0.129	0.085	8.80244e-15
SRCAP	9.429e-28	0.0685273	0.101	0.055	2.21506e-23
CCDC66	1.2421e-08	0.068527	0.272	0.233	0.000291794
RB1	4.07275e-11	0.0685258	0.163	0.126	9.56771e-07
PRORP	5.36151e-27	0.0685199	0.106	0.059	1.25953e-22
C14orf119	2.49914e-15	0.0684901	0.214	0.163	5.87098e-11
CCSER2	6.2281e-09	0.0684696	0.393	0.349	0.000146311
APAF1	5.75379e-21	0.0684684	0.117	0.073	1.35168e-16
DHX38	1.80436e-14	0.0684418	0.181	0.136	4.23881e-10
PFDN6	1.62343e-12	0.0682926	0.21	0.166	3.81375e-08
TMEM131	3.9354e-16	0.0682682	0.137	0.095	9.24503e-12
PTPN11	2.64167e-16	0.0681623	0.167	0.121	6.20582e-12
PITPNB	4.27171e-10	0.068151	0.228	0.188	1.00351e-05
CHD9	7.47079e-09	0.0680888	0.248	0.21	0.000175504
KCNAB2	3.51623e-11	0.0680583	0.291	0.244	8.26033e-07
HTATSF1	2.01651e-11	0.0680462	0.224	0.181	4.73719e-07
BMI1	7.59696e-13	0.0680238	0.184	0.142	1.78468e-08
ITCH	3.60137e-10	0.0679941	0.233	0.192	8.46034e-06
GOLGA3	1.58683e-13	0.0679735	0.158	0.117	3.72778e-09
OTUD4	2.72444e-14	0.0679604	0.152	0.111	6.40025e-10
IFNAR2	1.01688e-13	0.0679584	0.175	0.132	2.38886e-09
MLEC	7.92139e-11	0.0678892	0.252	0.208	1.86089e-06
FAM8A1	1.2069e-12	0.0678329	0.158	0.119	2.83524e-08
RPL21	9.14794e-09	0.0677694	1	1	0.000214903
CISH	1.48984e-21	0.0677519	0.121	0.076	3.49992e-17
PLEKHF1	1.40984e-08	0.0677487	0.309	0.269	0.0003312
SART3	2.14171e-14	0.0677418	0.159	0.117	5.03131e-10
BCL2L1	5.44375e-13	0.0677285	0.159	0.119	1.27885e-08
WIPF2	4.38597e-11	0.0677268	0.175	0.137	1.03035e-06
MYD88	5.16109e-16	0.0676222	0.175	0.128	1.21244e-11
PLEKHA3	3.04104e-12	0.0675938	0.225	0.18	7.144e-08
S100PBP	1.73047e-13	0.06759	0.147	0.107	4.06521e-09
EHD1	6.74849e-08	0.0674791	0.328	0.291	0.00158535
WDR26	4.18505e-09	0.0674668	0.231	0.194	9.83152e-05
MPLKIP	3.22541e-12	0.0674352	0.213	0.169	7.57714e-08
UBL3	1.51667e-07	0.0674081	0.292	0.256	0.00356295
PURA	3.53263e-09	0.0673839	0.327	0.283	8.29884e-05
ZNF106	2.03947e-09	0.0672639	0.245	0.204	4.79112e-05
SCLT1	1.67586e-13	0.0672149	0.14	0.102	3.93694e-09
CHD1	7.72836e-08	0.0671853	0.307	0.27	0.00181555
UPF1	4.75309e-17	0.0671797	0.136	0.094	1.1166e-12
NSD3	4.2993e-08	0.0671479	0.485	0.446	0.00100999
LASP1	2.72619e-10	0.0671363	0.281	0.237	6.40436e-06
N4BP1	5.72083e-10	0.0671205	0.248	0.208	1.34394e-05
MRPL36	5.80114e-14	0.0670981	0.201	0.155	1.3628e-09
UBE3A	1.87773e-10	0.0670921	0.267	0.223	4.41115e-06
GGA1	2.31521e-07	0.0670365	0.244	0.211	0.00543889
MRPS36	1.36317e-08	0.0669841	0.255	0.218	0.000320237
MESD	2.72518e-08	0.0668525	0.291	0.253	0.000640199
ACBD3	8.0525e-12	0.0668065	0.207	0.164	1.89169e-07
KDM5B	1.44458e-14	0.0667622	0.124	0.086	3.3936e-10
SLC39A10	1.17052e-11	0.066531	0.2	0.157	2.74978e-07
SLF1	8.80741e-13	0.0665049	0.15	0.111	2.06904e-08
EIF1B	3.11638e-07	0.0664779	0.353	0.316	0.007321
ANTXR2	3.01269e-18	0.0664383	0.101	0.063	7.0774e-14
STK17B	1.72726e-09	0.0664191	0.59	0.546	4.05768e-05
EIF4B	2.77662e-07	0.0663692	0.593	0.554	0.00652284
NUDT21	1.60053e-11	0.0663507	0.187	0.147	3.75997e-07
ARHGEF18	2.71882e-27	0.0663125	0.102	0.056	6.38705e-23
PDIA6	2.33386e-07	0.0662371	0.39	0.351	0.00548271
HIVEP2	1.07723e-22	0.0661828	0.1	0.057	2.53063e-18
LINC02591	3.47762e-22	0.0661584	0.117	0.072	8.16962e-18
ARF3	8.64804e-14	0.06615	0.197	0.151	2.0316e-09
TCP1	1.99588e-10	0.0661315	0.257	0.214	4.68872e-06
RAB6A	8.18405e-09	0.0660348	0.242	0.205	0.00019226
NAIP	1.69603e-21	0.0660005	0.11	0.067	3.98431e-17
KLC1	3.68259e-11	0.0659599	0.221	0.179	8.65114e-07
PNPLA8	9.27866e-14	0.0658851	0.163	0.121	2.17974e-09
ZNF652	1.55835e-08	0.0658735	0.269	0.23	0.000366087
HERC4	1.95684e-08	0.0658731	0.266	0.228	0.000459702
ANKLE2	1.95386e-11	0.0657909	0.205	0.164	4.59001e-07
STAT5B	4.2447e-11	0.0657886	0.209	0.168	9.97165e-07
E2F3	2.39024e-18	0.0657435	0.115	0.074	5.61515e-14
PDS5B	2.32436e-08	0.0656731	0.208	0.174	0.00054604
SREBF2	1.08122e-18	0.0656554	0.119	0.077	2.53999e-14
RHOA	1.24747e-07	0.0655192	0.744	0.72	0.00293057
APC	1.32517e-10	0.0655148	0.171	0.134	3.1131e-06
BLOC1S1	1.52001e-07	0.0654086	0.564	0.525	0.0035708
NCBP2AS2	9.08131e-18	0.0653812	0.185	0.133	2.13338e-13
YWHAG	7.57901e-21	0.0653715	0.124	0.079	1.78046e-16
PHAX	3.38592e-10	0.0653466	0.241	0.2	7.9542e-06
ZNF322	3.1252e-24	0.0653286	0.103	0.058	7.34171e-20
GNAI3	1.36494e-08	0.0653278	0.328	0.288	0.000320651
NEDD8	3.96198e-07	0.0652934	0.634	0.603	0.00930749
RASA2	1.73373e-07	0.0652845	0.309	0.273	0.00407289
NBEAL2	1.51101e-12	0.065251	0.184	0.142	3.54967e-08
BRD1	1.10041e-13	0.0652255	0.205	0.159	2.58508e-09
STX11	5.1035e-21	0.0652177	0.101	0.061	1.19891e-16
ADSS	1.73807e-10	0.0651643	0.265	0.22	4.08307e-06
RAP2A	1.9845e-08	0.0651608	0.233	0.196	0.0004662
OXSR1	7.88997e-14	0.0651117	0.148	0.108	1.85351e-09
MFSD6	2.22711e-16	0.0650946	0.132	0.091	5.23194e-12
BICD2	3.1662e-18	0.0650827	0.132	0.088	7.43805e-14
HTT	1.99635e-13	0.0650767	0.165	0.123	4.68983e-09
NRBF2	5.85715e-15	0.0650311	0.171	0.126	1.37596e-10
RFFL	3.87276e-16	0.0650178	0.14	0.098	9.0979e-12
FKBP3	4.53581e-09	0.0650084	0.241	0.203	0.000106555
SRSF4	5.90318e-08	0.0649752	0.437	0.396	0.00138677
SCFD1	7.40528e-09	0.0649637	0.221	0.184	0.000173965
RNF19A	1.2006e-09	0.0649045	0.451	0.403	2.82046e-05
FAR1	7.48098e-12	0.0648959	0.178	0.138	1.75743e-07
SP1	1.3231e-17	0.0648904	0.121	0.079	3.10823e-13
TARDBP	6.81511e-11	0.0648092	0.23	0.187	1.60101e-06
ANKRD13A	1.2896e-14	0.064806	0.164	0.12	3.02953e-10
RPRD2	1.41494e-10	0.0646872	0.192	0.153	3.32398e-06
CHM	3.90919e-17	0.0646617	0.118	0.078	9.18348e-13
IPO7	8.57088e-15	0.0646363	0.141	0.1	2.01347e-10
NUS1	2.06807e-15	0.0645187	0.122	0.084	4.8583e-11
PCNX4	1.46054e-10	0.0645124	0.197	0.156	3.43111e-06
DPP8	9.063e-10	0.0644713	0.209	0.171	2.12908e-05
TRRAP	3.67012e-18	0.0643372	0.131	0.087	8.62185e-14
AP3B1	4.74286e-09	0.0643351	0.216	0.18	0.000111419
CGGBP1	3.03574e-08	0.0642658	0.307	0.268	0.000713157
SUCO	1.02684e-15	0.0641924	0.138	0.097	2.41226e-11
SAFB	1.12221e-08	0.0641035	0.24	0.203	0.00026363
CNPY2	1.1364e-08	0.0639277	0.295	0.256	0.000266964
HEXD	2.15313e-22	0.0638471	0.104	0.061	5.05813e-18
PPP3R1	2.64402e-12	0.0637608	0.17	0.13	6.21134e-08
SIRT1	1.96115e-19	0.0637487	0.113	0.071	4.60713e-15
NSF	3.88311e-13	0.0637293	0.167	0.126	9.1222e-09
PPP2R2B	4.28327e-09	0.0636405	0.212	0.176	0.000100623
NHLRC2	7.90263e-17	0.0636186	0.116	0.076	1.85649e-12
JAZF1	2.81978e-10	0.0633249	0.181	0.144	6.62422e-06
HELB	1.42957e-10	0.0633024	0.164	0.128	3.35835e-06
TSPYL1	1.9735e-11	0.0632614	0.231	0.186	4.63614e-07
MSL1	8.66734e-09	0.0631416	0.245	0.207	0.000203613
CEP250	2.19764e-15	0.0631086	0.129	0.089	5.16269e-11
FOXN2	3.11927e-12	0.0630061	0.168	0.128	7.32779e-08
RIOK3	1.46432e-08	0.0630028	0.284	0.243	0.000343999
TRIM44	3.11118e-09	0.0630016	0.232	0.194	7.30878e-05
ZBTB7A	2.52289e-07	0.0629712	0.53	0.491	0.00592677
SSR3	3.80885e-08	0.0629127	0.315	0.275	0.000894776
NDUFAB1	4.19527e-07	0.0629056	0.352	0.317	0.00985552
MAP4K4	3.12867e-11	0.0628298	0.237	0.192	7.34988e-07
UBAP2L	1.06419e-12	0.0627303	0.154	0.115	2.49999e-08
KAT2B	1.69495e-16	0.0627115	0.158	0.112	3.98178e-12
CHMP3	3.39489e-09	0.0626001	0.241	0.201	7.97527e-05
ERICH1	5.1104e-08	0.0625808	0.3	0.262	0.00120054
XAF1	1.81413e-07	0.0625789	0.315	0.276	0.00426175
PLCL2	3.18249e-10	0.0625688	0.204	0.165	7.47632e-06
GLYR1	3.85804e-11	0.0623876	0.15	0.114	9.0633e-07
RAP1GAP2	1.80701e-09	0.0622864	0.19	0.154	4.24504e-05
RAPGEF1	6.86305e-08	0.0622862	0.295	0.259	0.00161227
MYO5A	2.05732e-14	0.0622654	0.143	0.103	4.83306e-10
SEC61B	9.66367e-09	0.062118	0.618	0.578	0.000227019
ZNF131	6.97118e-08	0.0620862	0.237	0.202	0.00163767
RFC1	3.00254e-07	0.0620017	0.343	0.305	0.00705357
TFCP2	1.51013e-17	0.0619982	0.109	0.07	3.54759e-13
LRRFIP2	1.18652e-13	0.0618947	0.156	0.116	2.78738e-09
VTA1	3.09407e-14	0.0618792	0.137	0.098	7.26859e-10
AASDHPPT	2.76501e-11	0.0617959	0.166	0.129	6.49557e-07
SPTBN1	1.88105e-09	0.0617761	0.203	0.166	4.41897e-05
ZNRD1	1.52415e-09	0.0617674	0.276	0.234	3.58054e-05
ANO6	3.3472e-16	0.0616851	0.11	0.072	7.86324e-12
ZFX	1.28841e-09	0.0616398	0.216	0.177	3.02674e-05
PPP1CB	2.47562e-08	0.0615521	0.37	0.328	0.000581573
CEP290	1.84904e-07	0.0615467	0.144	0.116	0.00434376
ACLY	1.27211e-12	0.0614322	0.166	0.126	2.98845e-08
POGZ	9.96469e-12	0.0613961	0.17	0.131	2.34091e-07
SMARCD1	2.25582e-11	0.0613207	0.206	0.164	5.29938e-07
STX17	4.48595e-13	0.0613174	0.137	0.099	1.05384e-08
NEK7	1.09983e-11	0.061299	0.155	0.117	2.58373e-07
RNF4	8.29087e-09	0.0612985	0.222	0.185	0.000194769
INO80D	2.67446e-09	0.061294	0.215	0.177	6.28283e-05
TRNT1	3.49494e-15	0.061254	0.139	0.098	8.21032e-11
DDX5	6.21327e-09	0.0612354	0.993	0.991	0.000145962
FBXW7	4.94812e-10	0.0612296	0.241	0.199	1.16241e-05
MRPS5	4.97488e-09	0.0612116	0.245	0.206	0.00011687
RDX	3.24144e-13	0.0610589	0.131	0.094	7.6148e-09
CWC22	4.26104e-09	0.0610309	0.168	0.135	0.0001001
SEC11C	1.12827e-08	0.0609394	0.352	0.309	0.000265052
CEP57	3.65371e-10	0.0609081	0.238	0.197	8.58329e-06
LZIC	5.30289e-11	0.0608804	0.172	0.134	1.24575e-06
ZNFX1	2.14608e-11	0.0608203	0.171	0.132	5.04156e-07
RAB3GAP2	1.61162e-12	0.0607807	0.186	0.143	3.78603e-08
MYO9A	1.92975e-12	0.0607586	0.137	0.1	4.53336e-08
ZZEF1	5.99371e-13	0.0606994	0.18	0.138	1.40804e-08
PIK3CA	2.03141e-14	0.0606858	0.143	0.103	4.77218e-10
NBN	1.2141e-10	0.0606725	0.182	0.144	2.85216e-06
ELK4	2.22459e-09	0.060629	0.212	0.174	5.226e-05
DICER1	3.10418e-09	0.0606115	0.196	0.16	7.29234e-05
TXNRD1	1.39194e-13	0.0605824	0.14	0.101	3.26994e-09
MSMO1	1.18089e-11	0.0605524	0.128	0.094	2.77414e-07
NHSL2	6.49834e-11	0.0603893	0.13	0.097	1.52659e-06
AL365361.1	8.22696e-14	0.060324	0.138	0.099	1.93268e-09
RAB2A	1.59601e-08	0.0603216	0.397	0.354	0.000374934
SERP1	2.11579e-07	0.0602359	0.55	0.508	0.00497041
MIB1	3.04359e-14	0.060211	0.116	0.08	7.15e-10
BCOR	1.00833e-20	0.0601941	0.101	0.06	2.36876e-16
TNRC6C	2.92624e-08	0.0601773	0.298	0.256	0.000687432
NIFK	3.75817e-07	0.0601313	0.227	0.196	0.00882869
PPIL4	2.02912e-12	0.0600601	0.155	0.117	4.7668e-08
PPTC7	7.43851e-14	0.0600018	0.144	0.104	1.74745e-09
PURB	2.62726e-12	0.0599623	0.143	0.106	6.17197e-08
EHMT1	1.2732e-10	0.0598638	0.207	0.166	2.991e-06
ATP6V1E1	2.96766e-09	0.0598562	0.267	0.225	6.97162e-05
OGA	3.45648e-07	0.0598399	0.442	0.403	0.00811996
UBR1	4.33316e-11	0.0597185	0.154	0.118	1.01795e-06
SPECC1L	2.1693e-17	0.0597172	0.104	0.066	5.09613e-13
RNF20	1.05624e-10	0.0596625	0.151	0.116	2.48131e-06
ISCA2	1.5713e-13	0.0596501	0.169	0.126	3.6913e-09
AKAP11	8.21456e-16	0.0595325	0.131	0.09	1.92976e-11
RNF168	1.97599e-09	0.0595295	0.22	0.182	4.64199e-05
MBNL3	8.16681e-16	0.0595034	0.11	0.073	1.91855e-11
HERC3	1.27365e-17	0.05946	0.109	0.07	2.99207e-13
ASXL1	2.71878e-09	0.0594444	0.236	0.197	6.38696e-05
HERC1	6.37432e-09	0.0593879	0.28	0.239	0.000149746
SIK3	1.39456e-11	0.059325	0.172	0.133	3.27611e-07
PPP6R1	1.21378e-07	0.0592641	0.278	0.242	0.00285141
NOP14	2.12398e-10	0.0592308	0.147	0.113	4.98965e-06
MRPL18	1.6296e-09	0.0592301	0.225	0.186	3.82825e-05
SMAP1	2.95374e-09	0.0592138	0.271	0.228	6.93892e-05
AL499604.1	1.24093e-17	0.0591585	0.12	0.079	2.91519e-13
RPL7L1	2.97752e-08	0.0591382	0.294	0.254	0.00069948
TYW3	6.71082e-14	0.0591242	0.139	0.099	1.57651e-09
NDUFS1	3.79075e-10	0.0591158	0.168	0.133	8.90523e-06
USP9X	2.04467e-09	0.0590892	0.19	0.154	4.80335e-05
PHF6	9.20473e-13	0.0590869	0.143	0.105	2.16237e-08
C1GALT1	6.42777e-09	0.0590215	0.234	0.197	0.000151001
ATAD2B	1.9003e-10	0.0588922	0.157	0.122	4.46419e-06
RAB21	1.78746e-08	0.0588842	0.236	0.198	0.000419909
RIPK1	3.91255e-13	0.058884	0.145	0.106	9.19136e-09
RBL1	5.2559e-13	0.0587446	0.123	0.087	1.23472e-08
CKAP5	2.93573e-17	0.0587263	0.115	0.075	6.89661e-13
IER5	4.27667e-09	0.0586793	0.216	0.178	0.000100467
ACTR6	2.70897e-09	0.0586018	0.203	0.166	6.36391e-05
SLC15A4	2.93538e-08	0.0585678	0.221	0.185	0.000689579
SSX2IP	2.87042e-17	0.058555	0.101	0.063	6.74319e-13
YTHDF3	5.19786e-16	0.0585427	0.12	0.081	1.22108e-11
LYN	2.47867e-11	0.0584982	0.138	0.103	5.8229e-07
SHOC2	3.1277e-08	0.0583973	0.25	0.212	0.00073476
ZKSCAN1	2.21952e-07	0.0583332	0.217	0.185	0.0052141
AEBP2	4.4577e-11	0.0583231	0.191	0.15	1.0472e-06
ARL8B	2.31149e-13	0.0582813	0.15	0.11	5.43015e-09
REV3L	5.34684e-11	0.0582251	0.148	0.113	1.25608e-06
LAMP2	6.97996e-10	0.0581958	0.185	0.148	1.63973e-05
PUM3	3.37419e-11	0.0581905	0.155	0.118	7.92664e-07
MRPL42	1.76709e-08	0.0581864	0.2	0.165	0.000415125
SNX1	1.11859e-08	0.0581725	0.194	0.16	0.00026278
SMG6	1.51581e-10	0.0581365	0.149	0.114	3.56094e-06
ZFYVE16	6.78949e-12	0.0581284	0.129	0.095	1.59499e-07
ZMYM5	1.2479e-12	0.0581187	0.151	0.112	2.93156e-08
RPA1	4.86165e-12	0.0580498	0.157	0.118	1.1421e-07
GADD45GIP1	1.8946e-07	0.0580441	0.378	0.338	0.00445081
SLC7A6OS	2.7784e-12	0.0580238	0.143	0.106	6.52701e-08
STX8	4.33278e-08	0.0579353	0.24	0.204	0.00101786
PLEKHG3	3.49452e-10	0.0579083	0.218	0.177	8.20932e-06
RUFY1	4.68108e-11	0.0579079	0.138	0.104	1.09968e-06
NOTCH2	1.06339e-16	0.057858	0.117	0.077	2.49813e-12
MDN1	6.38302e-14	0.0577666	0.109	0.074	1.4995e-09
ELK3	5.27031e-11	0.0576963	0.137	0.103	1.2381e-06
MAP3K5	6.68054e-15	0.0576846	0.113	0.076	1.56939e-10
RCC2	5.54328e-12	0.0576688	0.162	0.123	1.30223e-07
GLCCI1	4.39785e-09	0.057635	0.219	0.181	0.000103314
STX6	1.50209e-19	0.0576336	0.105	0.064	3.5287e-15
PATL1	1.70113e-15	0.0575484	0.112	0.075	3.9963e-11
LYSMD3	5.7091e-16	0.0575159	0.104	0.068	1.34118e-11
KIAA0586	4.75394e-09	0.0574982	0.156	0.124	0.00011168
RAD23B	4.36971e-09	0.0574279	0.194	0.158	0.000102653
EXOC5	5.81376e-11	0.0573321	0.141	0.107	1.36577e-06
NDUFV2	2.72738e-07	0.0573307	0.374	0.336	0.00640716
ZNF267	3.21906e-10	0.05729	0.133	0.1	7.56222e-06
GTF2A1	1.19104e-12	0.0572424	0.126	0.091	2.798e-08
UCHL5	4.45644e-09	0.0572343	0.212	0.175	0.000104691
PBDC1	1.89776e-07	0.0572155	0.236	0.201	0.00445821
CCDC91	1.87899e-08	0.0571798	0.238	0.2	0.000441412
RBM12	3.11406e-15	0.057079	0.121	0.082	7.31555e-11
PIM1	5.8362e-08	0.0570774	0.319	0.279	0.00137104
TCF12	1.49222e-13	0.0570502	0.128	0.091	3.50552e-09
TMX1	8.60285e-08	0.0570251	0.204	0.171	0.00202098
GABPA	1.53473e-13	0.0570147	0.112	0.077	3.60539e-09
LIX1L	3.10272e-11	0.0569797	0.194	0.153	7.28892e-07
RALA	1.45012e-11	0.056977	0.166	0.127	3.40662e-07
SNHG3	3.54568e-16	0.0569352	0.153	0.107	8.3295e-12
CSNK1G3	2.424e-09	0.0568786	0.189	0.153	5.69446e-05
WASHC4	3.51463e-12	0.0568319	0.136	0.1	8.25657e-08
PCGF5	4.59739e-08	0.0567306	0.225	0.19	0.00108002
PKN2	9.74641e-09	0.0566829	0.183	0.149	0.000228963
SLC30A7	2.01756e-09	0.0566729	0.168	0.134	4.73965e-05
COMMD8	1.10859e-07	0.0566716	0.233	0.199	0.00260429
AGTPBP1	2.073e-07	0.0566006	0.209	0.177	0.00486989
DMAC1	3.34245e-13	0.0565704	0.166	0.124	7.85207e-09
MAP3K1	3.36698e-14	0.0565612	0.12	0.083	7.90971e-10
RAB5B	2.06232e-10	0.0565104	0.172	0.135	4.8448e-06
FBXL3	7.77941e-10	0.0565013	0.142	0.11	1.82754e-05
TAF1B	2.50554e-09	0.0564864	0.152	0.119	5.88602e-05
TRAF5	1.03749e-10	0.0564835	0.161	0.124	2.43728e-06
PTTG1IP	1.12256e-10	0.0564223	0.144	0.11	2.63711e-06
LSG1	2.46175e-10	0.0564217	0.142	0.109	5.78315e-06
FBXO6	1.5084e-14	0.056397	0.134	0.095	3.54354e-10
SLAMF6	5.06061e-08	0.0563783	0.315	0.274	0.00118884
SENP7	9.34265e-09	0.0563327	0.185	0.15	0.000219478
PYROXD1	8.23373e-09	0.0563043	0.187	0.152	0.000193427
TRIM14	2.67808e-11	0.0562126	0.169	0.13	6.29134e-07
SLCO4C1	3.97512e-17	0.0561684	0.103	0.066	9.33835e-13
CAPN7	1.15254e-12	0.0561467	0.128	0.092	2.70754e-08
SETD5	6.85138e-08	0.0560796	0.226	0.191	0.00160953
GAPVD1	1.32347e-12	0.0560578	0.156	0.116	3.1091e-08
EPC2	8.7083e-11	0.0559981	0.145	0.11	2.04575e-06
EIF2S1	2.90401e-09	0.0559189	0.195	0.159	6.82211e-05
BTBD7	4.03023e-09	0.0558092	0.164	0.131	9.46781e-05
ZNF720	2.61582e-08	0.0557314	0.186	0.152	0.000614509
SH2D3C	7.61322e-12	0.0557077	0.133	0.098	1.7885e-07
MRPL38	3.59835e-17	0.0557076	0.113	0.073	8.45324e-13
DIS3	5.16765e-08	0.0556215	0.167	0.136	0.00121398
CRCP	2.09881e-11	0.0555271	0.184	0.143	4.93053e-07
DDX1	1.45337e-07	0.0554754	0.198	0.166	0.00341427
LSM10	2.49495e-07	0.0554417	0.266	0.231	0.00586113
ZMAT3	9.55865e-09	0.0554175	0.15	0.119	0.000224552
TXNDC17	2.84734e-09	0.0554122	0.232	0.192	6.68897e-05
NCOA6	1.06529e-12	0.0553616	0.124	0.089	2.50258e-08
TIPRL	3.87938e-08	0.0552436	0.217	0.181	0.000911344
DYNLL2	1.40545e-07	0.0552433	0.24	0.205	0.00330169
ATXN2	3.5934e-09	0.0551106	0.21	0.172	8.44161e-05
ATF2	1.38285e-09	0.0550883	0.15	0.117	3.24858e-05
MT-ATP6	9.84722e-16	0.0550113	0.999	0.997	2.31331e-11
MEGF9	2.95668e-12	0.0550092	0.122	0.087	6.94584e-08
ARHGAP18	1.62062e-11	0.0549571	0.126	0.092	3.80715e-07
CCL5	6.91627e-08	0.0549447	0.998	0.997	0.00162477
GPATCH2	8.01642e-13	0.0549407	0.137	0.1	1.88322e-08
MARK2	1.34044e-09	0.0548184	0.2	0.161	3.14896e-05
OSTM1	7.98591e-09	0.0548042	0.179	0.144	0.000187605
PPFIA1	1.05188e-11	0.0547047	0.119	0.085	2.47108e-07
SIKE1	1.30055e-09	0.0546864	0.157	0.123	3.05525e-05
TDG	1.07491e-08	0.0546619	0.187	0.152	0.000252518
ROCK2	4.00722e-09	0.0546241	0.145	0.113	9.41377e-05
SEC16A	4.24089e-11	0.0545402	0.14	0.105	9.9627e-07
THAP5	1.15775e-12	0.0545158	0.136	0.099	2.71978e-08
ADCY7	2.60517e-09	0.0544885	0.213	0.175	6.12007e-05
PTK2B	4.87024e-09	0.0544873	0.245	0.205	0.000114412
KRI1	4.53735e-10	0.0544107	0.141	0.108	1.06591e-05
ATMIN	2.94389e-08	0.0544094	0.152	0.121	0.000691578
DDX50	3.95509e-07	0.0544062	0.203	0.172	0.00929129
TMEM30A	4.85488e-08	0.0542697	0.222	0.187	0.00114051
FLOT2	3.97415e-07	0.0542406	0.229	0.197	0.00933607
PHF21A	2.38714e-08	0.0542212	0.181	0.148	0.000560787
UBE2Q2	7.27629e-09	0.0541756	0.203	0.167	0.000170935
C1D	7.58705e-08	0.0541248	0.265	0.228	0.00178235
AGL	2.49267e-10	0.0540631	0.128	0.096	5.85579e-06
SOD2	1.43827e-09	0.0539211	0.172	0.136	3.37879e-05
MGA	3.09565e-08	0.0538306	0.169	0.137	0.00072723
ACSL3	4.99073e-10	0.0537858	0.122	0.091	1.17242e-05
TRIM33	1.45984e-07	0.0537621	0.252	0.216	0.00342945
BICRAL	6.08232e-09	0.0537405	0.146	0.114	0.000142886
UBE2Q1	2.46174e-08	0.053726	0.176	0.143	0.000578313
CEP192	1.84558e-13	0.0534663	0.11	0.076	4.33565e-09
SBK1	7.5852e-08	0.0533846	0.195	0.162	0.00178191
USP48	4.22555e-08	0.0533519	0.205	0.171	0.000992667
ABHD2	1.73085e-10	0.0532191	0.142	0.108	4.06612e-06
TOR1AIP1	1.6694e-08	0.0532155	0.185	0.151	0.000392176
NBR1	6.02414e-08	0.053162	0.181	0.149	0.00141519
RNF38	7.67767e-12	0.0530819	0.156	0.118	1.80364e-07
UFL1	2.5115e-07	0.0530003	0.206	0.173	0.00590002
PMVK	1.51187e-12	0.0529987	0.138	0.101	3.55169e-08
ATP13A3	1.1479e-10	0.0529289	0.124	0.091	2.69664e-06
DCAF8	3.19569e-09	0.0528295	0.168	0.134	7.50732e-05
GARS	9.0098e-10	0.0528146	0.134	0.102	2.11658e-05
SAP30	2.78667e-10	0.0527852	0.157	0.121	6.54643e-06
LUZP1	3.36638e-10	0.052769	0.14	0.106	7.9083e-06
RPL24	3.42386e-08	0.0527304	0.996	0.997	0.000804334
HEATR5B	5.74087e-10	0.0527084	0.135	0.102	1.34864e-05
NUDT3	1.63187e-09	0.0526917	0.161	0.127	3.83358e-05
MTR	1.44108e-07	0.0526593	0.174	0.143	0.00338539
XPA	1.69186e-07	0.0526453	0.239	0.204	0.00397453
MAP3K12	1.1775e-13	0.0525766	0.12	0.084	2.76618e-09
UBE2H	3.56304e-09	0.0525023	0.197	0.16	8.3703e-05
SESN3	2.88002e-11	0.0524967	0.111	0.079	6.76573e-07
SMARCAD1	3.98885e-13	0.0524821	0.113	0.079	9.3706e-09
TIMM10B	1.464e-10	0.0524429	0.151	0.116	3.43924e-06
IPO8	2.04594e-14	0.0523989	0.111	0.075	4.80632e-10
CCDC6	3.69745e-12	0.052336	0.121	0.087	8.68605e-08
CDC27	3.34621e-11	0.0523139	0.136	0.101	7.86092e-07
PHC3	3.66713e-07	0.0522656	0.25	0.215	0.00861483
SND1	6.98463e-11	0.0522154	0.146	0.11	1.64083e-06
TTC37	6.52738e-08	0.0521923	0.199	0.165	0.00153341
ACADM	3.10484e-09	0.0520339	0.15	0.118	7.2939e-05
DHX8	2.06618e-08	0.0520138	0.144	0.114	0.000485388
VIRMA	1.354e-09	0.0519791	0.167	0.132	3.18081e-05
ATP8B2	2.05387e-08	0.0519736	0.18	0.146	0.000482495
UGGT1	2.99807e-10	0.0518701	0.159	0.123	7.04307e-06
DYRK1A	1.23961e-08	0.0517723	0.222	0.184	0.000291209
SECISBP2L	1.41959e-08	0.0517484	0.174	0.141	0.000333489
ARHGEF2	7.20878e-09	0.0516714	0.175	0.141	0.000169349
RYBP	1.18786e-12	0.051668	0.11	0.077	2.79051e-08
FAS	8.67442e-12	0.051667	0.143	0.106	2.0378e-07
MAPK9	1.45381e-09	0.0515597	0.135	0.104	3.41528e-05
RPS6	3.35767e-07	0.0515417	0.999	1	0.00788783
KLHL9	2.41859e-12	0.0515356	0.105	0.073	5.68175e-08
GANAB	2.81779e-08	0.0515157	0.18	0.147	0.000661955
SINHCAF	1.18139e-08	0.0514889	0.158	0.125	0.000277532
CLOCK	1.86102e-10	0.0514491	0.103	0.074	4.3719e-06
SNIP1	2.13638e-11	0.0514374	0.112	0.08	5.01879e-07
EP400	1.29317e-09	0.0512583	0.162	0.127	3.03791e-05
NFYB	1.45968e-07	0.051244	0.159	0.13	0.00342908
KIF3B	1.60983e-10	0.0511485	0.117	0.086	3.78182e-06
YTHDC2	3.8027e-09	0.0509911	0.134	0.103	8.9333e-05
BCAP29	1.90257e-07	0.0509895	0.177	0.146	0.00446951
TRIM4	2.39449e-08	0.0508253	0.156	0.125	0.000562513
EED	2.58921e-09	0.0508179	0.143	0.111	6.08258e-05
SMARCD2	3.59281e-12	0.05075	0.129	0.094	8.44022e-08
IVD	2.60064e-09	0.050638	0.129	0.099	6.10943e-05
NOTCH1	2.2492e-13	0.0506333	0.102	0.069	5.28383e-09
CAAP1	7.4052e-14	0.0505322	0.11	0.075	1.73963e-09
SPAST	4.98841e-12	0.0504894	0.111	0.079	1.17188e-07
BTN3A3	3.22422e-07	0.0503047	0.236	0.202	0.00757434
RPAP3	1.82579e-08	0.0502383	0.141	0.111	0.000428915
MAST3	3.39651e-08	0.0501833	0.172	0.14	0.000797908
TRIM69	8.03961e-09	0.0501826	0.133	0.103	0.000188867
PSMD12	1.45213e-08	0.0501532	0.223	0.185	0.000341134
FBXW2	3.26979e-07	0.05008	0.182	0.152	0.00768139
ZNF141	3.13328e-11	0.0499715	0.114	0.082	7.36069e-07
PSMB7	2.79732e-07	0.049868	0.273	0.236	0.00657147
NPC1	7.56347e-09	0.0498517	0.163	0.13	0.000177681
MICU2	1.77768e-07	0.0498502	0.211	0.177	0.00417614
DESI2	9.02908e-09	0.0498229	0.129	0.099	0.000212111
FAM3C	3.3026e-10	0.0497867	0.12	0.089	7.75848e-06
KDM3A	3.07141e-08	0.049781	0.141	0.111	0.000721537
KDM3B	6.3339e-10	0.04976	0.12	0.09	1.48796e-05
PWWP2A	2.09733e-09	0.0496778	0.151	0.118	4.92706e-05
REXO2	3.19653e-08	0.0496714	0.208	0.173	0.00075093
WBP4	4.8212e-10	0.049642	0.112	0.083	1.1326e-05
TOMM70	5.09959e-10	0.0496295	0.116	0.086	1.19799e-05
GPR183	3.58363e-08	0.0496024	0.11	0.083	0.000841867
PGRMC2	4.46419e-08	0.049488	0.156	0.125	0.00104873
RWDD3	2.14616e-11	0.0494848	0.114	0.082	5.04176e-07
GSE1	7.1099e-08	0.0494404	0.175	0.143	0.00167026
LRCH3	8.77322e-09	0.0493281	0.17	0.136	0.0002061
CNOT6	3.79112e-12	0.0492982	0.108	0.076	8.9061e-08
TPGS2	1.44444e-08	0.0492815	0.139	0.109	0.000339327
PPP2R2A	7.12886e-08	0.0492639	0.204	0.171	0.00167471
MEF2A	1.10212e-08	0.0492551	0.134	0.104	0.000258909
UBR5	3.68937e-07	0.0492275	0.198	0.166	0.00866706
SMIM30	5.46619e-11	0.0492229	0.12	0.088	1.28412e-06
IRF9	8.55704e-10	0.0492176	0.282	0.236	2.01022e-05
PSD4	3.02264e-08	0.0491761	0.197	0.162	0.000710079
WDR48	3.23828e-08	0.0491025	0.141	0.112	0.000760736
MRPS12	8.71612e-08	0.0490684	0.231	0.196	0.00204759
NABP1	9.94356e-09	0.0490579	0.15	0.118	0.000233594
PIK3CD	7.10761e-08	0.0490035	0.169	0.138	0.00166972
MED11	2.84267e-10	0.0489763	0.169	0.132	6.67801e-06
TUBGCP2	5.72441e-08	0.0489594	0.198	0.164	0.00134478
LEMD3	1.91228e-11	0.0488957	0.12	0.087	4.49232e-07
MED17	1.0077e-09	0.0488908	0.168	0.132	2.36729e-05
LATS1	1.18783e-09	0.0488704	0.139	0.107	2.79045e-05
ZNF831	2.98305e-08	0.0488642	0.166	0.134	0.000700777
SRPK1	8.34349e-08	0.0487178	0.197	0.164	0.00196005
MAPKAP1	2.76478e-07	0.0486917	0.166	0.137	0.00649501
ARHGAP5	5.18395e-11	0.0486467	0.1	0.071	1.21781e-06
PLEKHF2	5.80279e-09	0.0486352	0.12	0.091	0.000136319
CLPX	1.12133e-08	0.0485136	0.141	0.11	0.000263423
TMEM43	7.83472e-08	0.0484505	0.151	0.122	0.00184053
TNFSF10	3.3967e-09	0.0483901	0.107	0.079	7.97953e-05
DPM1	1.97632e-09	0.04821	0.148	0.115	4.64277e-05
SETBP1	4.46712e-10	0.0482009	0.105	0.076	1.04942e-05
EXOC1	1.89778e-07	0.0481905	0.153	0.124	0.00445826
ATF6	8.41587e-09	0.0481578	0.149	0.117	0.000197706
SKA2	2.20846e-07	0.0481366	0.171	0.141	0.00518812
SNAP29	1.13679e-07	0.0481095	0.135	0.107	0.00267054
BMS1	7.30672e-09	0.0480779	0.138	0.107	0.000171649
NCALD	2.995e-07	0.0480779	0.155	0.127	0.00703585
RHOQ	1.28588e-11	0.0480313	0.101	0.071	3.02079e-07
KIF21B	9.53414e-08	0.0480057	0.136	0.108	0.00223976
WDR60	1.91074e-09	0.0479889	0.119	0.09	4.48871e-05
SMG7	1.01414e-09	0.0479873	0.134	0.102	2.38242e-05
NFKB1	2.57652e-07	0.0477675	0.127	0.101	0.00605276
TOPBP1	6.55002e-08	0.0476757	0.147	0.117	0.00153873
RAB35	2.72323e-10	0.0476336	0.12	0.088	6.3974e-06
OPA1	8.48267e-09	0.0474954	0.132	0.102	0.000199275
CENPB	2.01871e-09	0.0474217	0.161	0.126	4.74234e-05
MON2	3.47551e-08	0.047312	0.172	0.139	0.000816467
AXIN1	1.46682e-08	0.0472583	0.158	0.126	0.000344586
UBN2	2.34474e-10	0.0472543	0.12	0.088	5.50826e-06
RCOR3	3.8741e-08	0.0472439	0.129	0.101	0.000910104
KDM1A	6.4598e-09	0.0471583	0.115	0.087	0.000151754
NUP62	6.39969e-10	0.0471536	0.137	0.104	1.50342e-05
VPS26C	3.51133e-08	0.047106	0.144	0.114	0.000824881
HAUS6	1.19682e-08	0.0470542	0.121	0.093	0.000281156
GSK3B	1.03068e-07	0.0470183	0.178	0.146	0.00242127
FAM78A	3.19949e-07	0.0469771	0.217	0.184	0.00751623
MRPS28	7.43377e-11	0.0469598	0.108	0.078	1.74634e-06
CTBP2	1.30995e-07	0.0468381	0.101	0.077	0.00307733
PPP2R2D	5.12469e-08	0.0468351	0.179	0.146	0.00120389
KIAA0232	4.7389e-08	0.0467309	0.141	0.112	0.00111326
CCDC28B	8.7891e-10	0.0467286	0.124	0.093	2.06474e-05
TRIM26	7.1522e-09	0.0466887	0.127	0.098	0.00016802
C12orf65	1.2325e-07	0.0465786	0.175	0.143	0.00289539
RGS3	7.6404e-08	0.0465561	0.146	0.117	0.00179488
ZMYM4	3.269e-11	0.0463696	0.1	0.07	7.67953e-07
CUL2	4.13437e-08	0.0463388	0.142	0.112	0.000971246
EXOC2	1.87434e-09	0.046317	0.117	0.088	4.40321e-05
TMEM33	4.12863e-09	0.0462588	0.145	0.113	9.69897e-05
CPEB4	2.58331e-07	0.0462194	0.132	0.105	0.0060687
PSME3	3.38549e-09	0.0461014	0.128	0.098	7.95319e-05
SOCS4	3.50214e-11	0.0460717	0.11	0.078	8.22722e-07
DIAPH2	3.27355e-09	0.0460537	0.12	0.091	7.69022e-05
TRERF1	2.10516e-07	0.0459913	0.144	0.116	0.00494545
ZDHHC5	8.93419e-12	0.0459581	0.11	0.078	2.09882e-07
VPS41	1.6337e-07	0.0458676	0.142	0.113	0.0038379
FAM76B	2.0508e-07	0.0458153	0.172	0.141	0.00481775
EMSY	3.0916e-09	0.0456374	0.123	0.094	7.26279e-05
HLA-DMA	6.84896e-08	0.0455679	0.146	0.116	0.00160896
RLIM	1.05153e-08	0.0454907	0.114	0.086	0.000247026
TRAT1	6.4697e-09	0.0454657	0.123	0.094	0.000151986
TMEM223	1.36017e-07	0.0454384	0.132	0.105	0.00319532
PMM2	4.83386e-10	0.0453961	0.101	0.073	1.13557e-05
POLR3D	1.99755e-10	0.0453221	0.105	0.075	4.69265e-06
PPP1R8	1.64623e-09	0.0452859	0.112	0.083	3.86733e-05
FNDC3A	2.1688e-08	0.0452546	0.134	0.104	0.000509494
DCUN1D1	2.36905e-07	0.0451439	0.153	0.124	0.00556538
MTMR12	3.40495e-08	0.0447596	0.103	0.077	0.00079989
IKBIP	1.50509e-10	0.0447202	0.109	0.078	3.53575e-06
FCRL3	7.73984e-08	0.0445505	0.141	0.112	0.00181824
TRIM27	5.87242e-08	0.0444664	0.131	0.102	0.00137955
MR1	2.93332e-07	0.0444384	0.142	0.114	0.00689095
TMED7	3.28817e-09	0.0443599	0.134	0.102	7.72457e-05
SMC2	1.92347e-07	0.0443558	0.1	0.077	0.00451861
NR2C2	2.04395e-08	0.0440326	0.115	0.088	0.000480165
SCYL2	1.38729e-10	0.0440238	0.1	0.071	3.25902e-06
ASF1A	3.71589e-07	0.0440164	0.155	0.127	0.00872937
MCMBP	8.08222e-08	0.04396	0.136	0.107	0.00189868
RPP38	4.45241e-08	0.0439154	0.121	0.094	0.00104596
LNPK	1.52947e-07	0.0438673	0.13	0.102	0.00359304
PHRF1	4.71969e-09	0.0438265	0.12	0.091	0.000110875
ATG13	1.71812e-08	0.0438018	0.148	0.117	0.00040362
EPG5	7.55412e-08	0.0437431	0.119	0.093	0.00177461
CTSB	6.59228e-09	0.0436733	0.116	0.088	0.000154866
GBF1	3.5083e-10	0.0436495	0.106	0.076	8.24169e-06
VPS53	3.67741e-07	0.0435847	0.143	0.115	0.00863898
CALHM2	4.80001e-08	0.0435489	0.157	0.126	0.00112762
PLCB2	3.60283e-07	0.0433612	0.136	0.109	0.00846377
Z82206.1	1.51018e-11	0.0433352	0.111	0.079	3.54771e-07
DNAJC13	2.546e-08	0.0433352	0.106	0.08	0.000598107
CARD8-AS1	1.80222e-07	0.0432592	0.115	0.09	0.00423378
ATP2A2	1.98189e-08	0.0430685	0.122	0.093	0.000465586
HYOU1	6.94427e-11	0.0430668	0.107	0.076	1.63135e-06
MT-ND2	3.05997e-15	0.0429773	0.992	0.984	7.18848e-11
MAML1	2.6818e-07	0.0429483	0.122	0.097	0.00630009
FEM1B	6.96387e-08	0.0428446	0.124	0.097	0.00163595
KPNA1	8.91973e-08	0.0427874	0.134	0.105	0.00209542
UTP6	2.7056e-07	0.0427535	0.12	0.094	0.00635601
ACOT13	3.00618e-08	0.0427465	0.103	0.077	0.000706212
BRD8	4.72433e-10	0.0426685	0.107	0.078	1.10984e-05
BCL10	1.61441e-07	0.0426659	0.156	0.126	0.00379257
ACSL5	9.02664e-08	0.0426222	0.129	0.102	0.00212054
RBM18	3.09568e-08	0.0425637	0.114	0.087	0.000727237
TRAPPC8	3.08862e-08	0.0424149	0.101	0.075	0.000725579
R3HCC1L	8.28626e-09	0.0423713	0.107	0.079	0.000194661
RANBP6	1.64611e-09	0.0421829	0.104	0.076	3.86705e-05
NFE2L1	3.16885e-09	0.0421687	0.111	0.083	7.44427e-05
ZNF675	1.73876e-08	0.0421596	0.1	0.074	0.000408468
TXNDC15	2.15219e-08	0.0421075	0.138	0.108	0.000505593
MCPH1	1.76227e-07	0.0420588	0.146	0.117	0.00413993
OSBP	3.8305e-08	0.0419519	0.125	0.097	0.000899861
AZIN1	2.95308e-07	0.0418694	0.147	0.119	0.00693738
NDEL1	3.35604e-08	0.041617	0.126	0.098	0.000788401
SEC61A1	1.27417e-07	0.0415591	0.146	0.117	0.00299329
PHF19	1.93742e-08	0.0413144	0.103	0.077	0.000455138
PNP	5.84698e-08	0.0412016	0.143	0.114	0.00137357
GFPT1	1.74699e-07	0.0409914	0.108	0.083	0.00410404
LINC00944	2.57827e-08	0.040978	0.117	0.09	0.000605688
IMPAD1	3.10968e-08	0.0409231	0.117	0.089	0.000730526
PRRC1	1.72694e-07	0.0408718	0.114	0.088	0.00405692
SNX20	4.05315e-08	0.0408218	0.151	0.12	0.000952166
WASHC2A	8.81981e-08	0.0407844	0.121	0.094	0.00207195
PAPOLG	8.00292e-09	0.0407515	0.114	0.086	0.000188005
ZNF33B	1.21382e-07	0.0407237	0.111	0.085	0.00285151
TRIM25	1.20487e-08	0.0404606	0.108	0.081	0.000283048
SFMBT2	3.09271e-10	0.0404308	0.1	0.072	7.2654e-06
ARL1	2.28244e-07	0.0403815	0.139	0.111	0.00536191
CSNK1G1	2.04849e-07	0.0399397	0.119	0.093	0.00481232
FAM193A	1.43488e-08	0.0399276	0.12	0.091	0.000337083
VPS13B	2.40909e-07	0.0398848	0.121	0.095	0.00565945
ECPAS	2.58994e-08	0.039861	0.101	0.075	0.000608428
INO80	9.75664e-08	0.0397659	0.149	0.119	0.00229203
DENND4C	3.24822e-07	0.0397488	0.151	0.123	0.00763071
CEP104	2.22116e-07	0.039698	0.102	0.078	0.00521795
SNX10	3.17471e-07	0.0396564	0.112	0.087	0.00745802
P2RY10	3.43121e-07	0.0396381	0.141	0.114	0.00806059
TAF2	7.4091e-08	0.039575	0.1	0.075	0.00174055
CNST	3.51087e-08	0.03942	0.101	0.076	0.000824773
NPHP3	1.82217e-07	0.0393434	0.111	0.086	0.00428064
EXOSC10	9.7942e-08	0.0391316	0.117	0.091	0.00230085
STK40	3.88676e-09	0.0389529	0.101	0.074	9.13077e-05
DMXL1	1.55284e-07	0.0386179	0.108	0.083	0.00364793
LINC01138	1.93726e-08	0.0385754	0.112	0.085	0.0004551
AASDH	6.2118e-08	0.0380025	0.1	0.075	0.00145927
MRPL15	6.74625e-08	0.0379458	0.104	0.079	0.00158483
FEZ2	1.66113e-07	0.0379438	0.106	0.081	0.00390232
CRKL	2.30247e-07	0.0378286	0.112	0.087	0.00540897
AGPS	6.15886e-09	0.0378131	0.103	0.076	0.000144684
ZNF827	1.46053e-08	0.0376608	0.1	0.074	0.000343109
BTAF1	3.29436e-07	0.0369482	0.113	0.088	0.00773912
RPS26	2.55563e-11	0.0368801	0.823	0.88	6.0037e-07
NOM1	1.92972e-07	0.0365784	0.118	0.092	0.0045333
PRKACA	2.9672e-07	0.0353342	0.104	0.08	0.00697054
GDI1	1.94786e-07	0.0346955	0.12	0.094	0.0045759
LINC-PINT	9.03603e-28	0.00578205	0.309	0.216	2.12274e-23
MTRNR2L8	8.94995e-08	0.00482911	0.262	0.218	0.00210252
SCRN2	3.51324e-07	-0.0354645	0.077	0.102	0.0082533
RPS25	1.32932e-07	-0.0355851	0.999	1	0.00312284
NSMCE1	3.0809e-07	-0.0418233	0.143	0.174	0.00723766
CAPN15	7.21034e-09	-0.0451866	0.086	0.115	0.000169385
RPL38	1.75348e-07	-0.0457706	0.998	0.998	0.00411928
TP53TG1	3.84457e-08	-0.0474523	0.139	0.172	0.000903167
RPL41	1.19177e-13	-0.0476092	1	1	2.7997e-09
NUTF2	7.27197e-09	-0.0488281	0.149	0.185	0.000170833
RNF130	8.96362e-10	-0.049031	0.081	0.112	2.10573e-05
ISCA1	4.39833e-08	-0.0494237	0.16	0.195	0.00103326
GPAA1	2.59814e-08	-0.0499284	0.128	0.16	0.000610355
ACADVL	1.09488e-07	-0.0506903	0.149	0.181	0.00257209
THAP11	2.69793e-08	-0.0519488	0.175	0.212	0.000633797
WDR74	1.31349e-09	-0.0519803	0.1	0.133	3.08565e-05
RPL32	3.87653e-10	-0.0521208	1	1	9.10674e-06
TOMM22	3.86557e-07	-0.0529748	0.215	0.251	0.00908099
AP3S1	7.12007e-09	-0.0532791	0.173	0.211	0.000167265
AP002387.2	3.02763e-11	-0.053657	0.093	0.127	7.1125e-07
FAM118A	7.10519e-09	-0.0543779	0.121	0.154	0.000166915
IL32	1.85485e-08	-0.0550286	0.99	0.997	0.00043574
RPS3	5.04642e-14	-0.0550978	1	1	1.18551e-09
FTL	8.5363e-09	-0.0569266	0.991	0.992	0.000200535
VPS37B	4.18049e-07	-0.0574663	0.164	0.195	0.00982082
PHB2	1.3297e-07	-0.0583606	0.292	0.332	0.00312374
RPSA	6.03688e-11	-0.0586634	0.994	0.998	1.41818e-06
CCZ1	4.0501e-08	-0.0587255	0.183	0.218	0.000951451
SHKBP1	2.20479e-09	-0.0591984	0.178	0.217	5.1795e-05
STXBP2	2.08601e-10	-0.0597091	0.139	0.177	4.90045e-06
FBXO32	2.25095e-09	-0.0606237	0.136	0.172	5.28794e-05
LRRC75A	1.12007e-10	-0.0609173	0.078	0.109	2.63126e-06
THUMPD3-AS1	1.96541e-08	-0.0613758	0.21	0.249	0.000461714
F8A1	8.33468e-12	-0.0614108	0.117	0.156	1.95798e-07
SPSB3	1.04939e-07	-0.061727	0.279	0.317	0.00246524
C7orf50	2.53332e-10	-0.0617365	0.17	0.211	5.95129e-06
TSC22D4	3.54153e-08	-0.0618174	0.344	0.387	0.000831977
SLC2A4RG	4.11882e-09	-0.0623926	0.237	0.28	9.67593e-05
RPL6	2.14809e-15	-0.0628249	1	1	5.04629e-11
DPM3	2.0166e-10	-0.0629748	0.189	0.232	4.73739e-06
B4GALT4	6.05945e-13	-0.0644478	0.095	0.133	1.42349e-08
MAD1L1	1.55615e-12	-0.064474	0.169	0.216	3.65571e-08
DUS1L	3.26767e-11	-0.0644785	0.172	0.215	7.67641e-07
PPP4C	1.62828e-09	-0.0644856	0.291	0.336	3.82514e-05
MED10	1.84607e-08	-0.0646108	0.427	0.474	0.00043368
PGK1	1.37101e-07	-0.0649553	0.427	0.471	0.00322078
RPL35A	1.49237e-18	-0.0650087	0.999	0.999	3.50587e-14
EIF3H	4.96136e-09	-0.0655763	0.542	0.588	0.000116552
TMC6	1.12912e-08	-0.0658114	0.299	0.341	0.000265252
PSME1	7.2764e-10	-0.0659374	0.823	0.857	1.70937e-05
SUPV3L1	4.21909e-18	-0.0663301	0.081	0.125	9.91149e-14
NSG1	5.41613e-14	-0.0664971	0.094	0.134	1.27236e-09
TADA3	1.11292e-10	-0.066987	0.234	0.28	2.61446e-06
SNRPA	9.43153e-13	-0.0669926	0.163	0.209	2.21566e-08
ATF6B	1.1239e-08	-0.0670629	0.24	0.28	0.000264027
ANXA11	2.36402e-09	-0.0672073	0.356	0.402	5.55355e-05
TENT5C	2.71954e-12	-0.0672189	0.1	0.138	6.38874e-08
ENC1	2.84085e-13	-0.0680311	0.067	0.101	6.67373e-09
PNPLA2	1.90694e-15	-0.0690143	0.118	0.165	4.47978e-11
TGIF1	1.1733e-18	-0.0692396	0.075	0.119	2.75631e-14
MECP2	9.8562e-08	-0.06956	0.359	0.397	0.00231542
ARF1	1.07317e-07	-0.0702381	0.527	0.567	0.0025211
C6orf48	4.88374e-29	-0.070981	0.052	0.105	1.14729e-24
APMAP	2.57186e-08	-0.0710064	0.436	0.478	0.000604181
CENPK	2.89883e-21	-0.0712715	0.071	0.118	6.80992e-17
BCL2L11	8.23857e-14	-0.0714174	0.083	0.121	1.9354e-09
BPGM	6.25365e-15	-0.0715357	0.089	0.129	1.46911e-10
HPGD	5.07451e-14	-0.0721072	0.074	0.11	1.1921e-09
USF2	6.23681e-09	-0.0721882	0.258	0.299	0.000146515
TRABD	8.87514e-10	-0.0721892	0.247	0.289	2.08495e-05
SERTAD3	5.30432e-16	-0.0727082	0.085	0.126	1.24609e-11
SLC25A6	6.14572e-11	-0.0728284	0.71	0.755	1.44375e-06
MTCH1	1.60674e-11	-0.0731171	0.259	0.308	3.77456e-07
AC026979.2	4.75802e-14	-0.073139	0.113	0.156	1.11775e-09
KLF6	3.41238e-10	-0.0733881	0.841	0.765	8.01636e-06
CD3D	1.41864e-11	-0.0734597	0.876	0.96	3.33267e-07
SERTAD1	3.38347e-10	-0.0737391	0.107	0.14	7.94846e-06
RPL14	1.21045e-17	-0.0740822	0.999	1	2.8436e-13
LAPTM5	1.07776e-07	-0.0741058	0.653	0.688	0.00253188
FKBP1A	5.23773e-12	-0.0743817	0.225	0.274	1.23045e-07
RPS4X	1.84936e-13	-0.0753461	1	1	4.34452e-09
PPDPF	7.6903e-18	-0.0754994	0.631	0.691	1.80661e-13
AC114760.2	6.263e-12	-0.0758073	0.101	0.138	1.4713e-07
ARF5	7.70269e-14	-0.0763262	0.204	0.257	1.80952e-09
PET100	9.22144e-10	-0.0768597	0.443	0.492	2.1663e-05
DPP7	3.69806e-09	-0.0769447	0.33	0.372	8.68748e-05
HNRNPDL	1.732e-08	-0.0770716	0.744	0.776	0.000406881
MARCKSL1	3.64198e-12	-0.0772186	0.123	0.163	8.55574e-08
CUTA	1.27746e-07	-0.0772619	0.426	0.463	0.003001
GSTP1	5.70265e-08	-0.0778695	0.632	0.671	0.00133967
VPS51	2.64633e-14	-0.07808	0.208	0.262	6.21675e-10
EDF1	1.7595e-11	-0.0785208	0.716	0.762	4.13342e-07
SNHG7	1.53462e-12	-0.0787883	0.179	0.225	3.60512e-08
GSTK1	9.10969e-08	-0.0790302	0.55	0.586	0.00214005
TECR	9.59166e-08	-0.0793155	0.31	0.345	0.00225327
SCAND1	1.62711e-07	-0.0794172	0.423	0.459	0.00382242
CCNH	1.22422e-08	-0.0800474	0.244	0.283	0.000287594
HSD17B11	5.6141e-15	-0.0811208	0.196	0.249	1.31886e-10
GABPB1-AS1	3.87201e-10	-0.0815308	0.17	0.209	9.09611e-06
CYCS	4.28688e-08	-0.0819149	0.405	0.448	0.00100707
TTC38	8.43494e-12	-0.0819438	0.245	0.294	1.98154e-07
TMA7	2.79993e-15	-0.0823478	0.947	0.957	6.57759e-11
COX6B1	1.32569e-10	-0.0838214	0.699	0.74	3.1143e-06
NAPA	2.13391e-17	-0.0838814	0.178	0.235	5.01299e-13
KLF3	1.38871e-10	-0.0839577	0.443	0.495	3.26237e-06
ATP5MC2	2.74577e-12	-0.0845438	0.803	0.834	6.45037e-08
PRDX6	1.42365e-13	-0.0845995	0.306	0.362	3.34443e-09
ELOB	2.46266e-11	-0.0861085	0.674	0.716	5.78529e-07
MT-CO1	8.01634e-10	-0.0861516	0.999	0.999	1.8832e-05
SNRPN	4.19532e-13	-0.0862265	0.274	0.326	9.85564e-09
ARPC2	7.23953e-12	-0.08656	0.943	0.947	1.70071e-07
RPL22	1.18742e-14	-0.086598	0.991	0.995	2.78949e-10
EIF3D	9.64453e-14	-0.086753	0.332	0.39	2.26569e-09
RBMX	6.57683e-10	-0.0870412	0.381	0.427	1.54503e-05
TSEN54	2.63434e-14	-0.0875224	0.245	0.299	6.18859e-10
ARID5A	2.75725e-20	-0.0878529	0.122	0.177	6.47733e-16
CTSD	2.19219e-11	-0.08804	0.361	0.411	5.1499e-07
CHST12	5.98966e-10	-0.0880495	0.448	0.492	1.40709e-05
GLUL	2.13227e-15	-0.0880587	0.178	0.23	5.00913e-11
FOSL2	1.81206e-17	-0.0896273	0.119	0.168	4.2569e-13
NFIL3	2.16307e-21	-0.0898493	0.084	0.134	5.08149e-17
PROK2	1.20274e-25	-0.0899954	0.079	0.134	2.82547e-21
IFRD1	5.00008e-14	-0.0899992	0.118	0.161	1.17462e-09
RPS13	1.29109e-15	-0.0915853	0.998	0.998	3.03302e-11
ZNF331	1.56791e-09	-0.0916056	0.076	0.103	3.68333e-05
CORO1B	9.17166e-17	-0.0916501	0.154	0.206	2.15461e-12
AC004687.1	2.70854e-14	-0.0916651	0.312	0.371	6.3629e-10
MMP24OS	2.91976e-13	-0.0918569	0.245	0.295	6.8591e-09
MDH2	1.39079e-13	-0.0919533	0.292	0.345	3.26724e-09
GADD45B	3.45673e-12	-0.0922568	0.216	0.263	8.12056e-08
FOXP1	2.19473e-07	-0.0923518	0.477	0.511	0.00515585
ARL6IP4	2.98091e-12	-0.0924444	0.555	0.605	7.00275e-08
AKNA	2.59762e-08	-0.0925879	0.592	0.626	0.000610233
TNFRSF1B	4.7255e-09	-0.0929439	0.413	0.457	0.000111012
ZFPM1	3.62545e-16	-0.0933844	0.177	0.23	8.51691e-12
DNAJB6	2.33047e-11	-0.0936257	0.385	0.435	5.47474e-07
FUS	2.70524e-10	-0.0950347	0.756	0.787	6.35514e-06
ZAP70	2.55479e-11	-0.0952339	0.372	0.418	6.00172e-07
ALYREF	7.25604e-25	-0.0953854	0.115	0.176	1.70459e-20
PRR5	5.63677e-16	-0.0954057	0.231	0.287	1.32419e-11
HLA-DPA1	2.72041e-12	-0.0954796	0.575	0.626	6.39078e-08
SERF2	5.39259e-16	-0.0955344	0.982	0.984	1.26683e-11
MYLIP	1.54048e-17	-0.0955827	0.132	0.182	3.61889e-13
AC245297.3	4.34466e-12	-0.095583	0.449	0.501	1.02065e-07
AC012615.1	5.12037e-32	-0.0958308	0.061	0.118	1.20288e-27
HNRNPA0	3.77736e-14	-0.0966471	0.422	0.479	8.87378e-10
ZBTB20	5.42408e-10	-0.0967313	0.234	0.276	1.27423e-05
SYAP1	1.65432e-15	-0.0970513	0.2	0.254	3.88633e-11
ASNA1	6.15287e-44	-0.0971996	0.051	0.118	1.44543e-39
PIM2	2.07642e-21	-0.0974101	0.094	0.145	4.87792e-17
GPR65	6.96898e-13	-0.0975016	0.354	0.409	1.63715e-08
B2M	1.79147e-42	-0.0983124	1	1	4.20852e-38
FAM208A	2.99437e-44	-0.0985934	0.044	0.108	7.03438e-40
ATG2A	2.72735e-23	-0.0989554	0.129	0.189	6.4071e-19
HNRNPA1	6.48452e-15	-0.0991382	0.819	0.849	1.52334e-10
SNHG25	3.09703e-22	-0.0993911	0.117	0.173	7.27554e-18
LENG8	1.91995e-16	-0.099465	0.246	0.305	4.51035e-12
PCSK7	1.26808e-07	-0.100145	0.57	0.594	0.00297898
NCBP2-AS2	2.49049e-49	-0.100318	0.044	0.114	5.85066e-45
MGAT4A	1.33526e-15	-0.100794	0.363	0.426	3.13678e-11
GPATCH8	4.00221e-14	-0.100823	0.319	0.376	9.40199e-10
XIST	7.94942e-12	-0.101318	0.189	0.238	1.86748e-07
ARHGEF1	7.45431e-15	-0.10138	0.48	0.539	1.75117e-10
DNAJB1	6.32511e-13	-0.102194	0.322	0.375	1.48589e-08
AC016831.5	5.03019e-20	-0.102219	0.127	0.181	1.18169e-15
PRR13	1.89637e-13	-0.103214	0.554	0.604	4.45494e-09
SLA2	1.3627e-23	-0.103942	0.097	0.153	3.20126e-19
MHENCR	3.20217e-29	-0.103986	0.118	0.186	7.52253e-25
ATP6V1G1	5.5266e-16	-0.104106	0.589	0.646	1.29831e-11
SNHG9	2.56352e-21	-0.104631	0.159	0.22	6.02222e-17
CITED2	3.62075e-13	-0.104717	0.23	0.28	8.50588e-09
CELF2	6.90151e-09	-0.105497	0.7	0.721	0.00016213
SF3A2	6.71516e-29	-0.105567	0.135	0.205	1.57752e-24
VSIR	2.93231e-18	-0.105729	0.259	0.322	6.88859e-14
SAMSN1	1.04668e-20	-0.105922	0.18	0.243	2.45886e-16
RPS24	1.82584e-35	-0.106065	1	1	4.28926e-31
CD3G	8.71823e-16	-0.106572	0.859	0.927	2.04809e-11
SMIM37	6.25936e-49	-0.106625	0.042	0.11	1.47045e-44
LDHB	6.83209e-13	-0.107389	0.536	0.584	1.60499e-08
LAMP1	1.13252e-16	-0.107454	0.289	0.347	2.66053e-12
RPS15A	2.96589e-32	-0.107463	1	1	6.96746e-28
FAM129A	3.06558e-44	-0.107492	0.07	0.146	7.20165e-40
RPL37A	1.21376e-47	-0.107583	0.999	1	2.85137e-43
RPS21	5.65913e-29	-0.10812	0.999	0.999	1.32944e-24
CYBA	2.26512e-16	-0.108715	0.979	0.985	5.32121e-12
CD81	7.14961e-13	-0.109153	0.721	0.744	1.67959e-08
HMGN1	6.3394e-16	-0.109705	0.586	0.645	1.48925e-11
EIF3F	4.8225e-17	-0.10984	0.641	0.7	1.1329e-12
TGFB1	1.75393e-10	-0.110123	0.618	0.649	4.12032e-06
FCGR3A	2.43132e-11	-0.110268	0.481	0.536	5.71166e-07
CAPZB	5.20686e-16	-0.110431	0.566	0.622	1.2232e-11
FAM173A	9.40836e-55	-0.11061	0.042	0.115	2.21021e-50
CRYBG1	3.64968e-11	-0.110965	0.21	0.251	8.57384e-07
RALY	1.46386e-20	-0.111075	0.304	0.374	3.43889e-16
TMEM259	2.47181e-22	-0.112258	0.23	0.299	5.80679e-18
LAT	2.24068e-15	-0.113213	0.457	0.514	5.26381e-11
FKBP8	1.07339e-20	-0.113391	0.362	0.434	2.52162e-16
PDE3B	9.50544e-20	-0.113953	0.171	0.232	2.23302e-15
PGAM1	1.4047e-19	-0.114195	0.328	0.396	3.29992e-15
HLA-A	1.77567e-46	-0.11551	1	1	4.17141e-42
EIF3L	2.84025e-17	-0.115538	0.349	0.411	6.67231e-13
FKBP2	1.0179e-36	-0.115951	0.085	0.155	2.39124e-32
GPSM3	1.82643e-16	-0.116463	0.609	0.66	4.29064e-12
TOB1	3.62142e-11	-0.1177	0.362	0.406	8.50744e-07
RNF115	3.90864e-15	-0.11803	0.306	0.36	9.18218e-11
ABHD14B	1.58914e-30	-0.118075	0.153	0.227	3.73322e-26
PQLC3	1.87177e-60	-0.118474	0.043	0.122	4.39717e-56
GZMH	8.24119e-22	-0.118489	0.953	0.965	1.93602e-17
PKN1	1.15452e-22	-0.119404	0.289	0.361	2.71221e-18
CDC42SE1	3.87946e-13	-0.120231	0.596	0.636	9.11364e-09
ICAM3	1.34683e-17	-0.120825	0.471	0.529	3.16396e-13
MRPL10	3.06773e-32	-0.120944	0.167	0.247	7.2067e-28
PLA2G16	1.56541e-64	-0.124193	0.039	0.121	3.67746e-60
C19orf24	6.55234e-57	-0.125156	0.059	0.143	1.53927e-52
RPL28	9.30977e-63	-0.125802	1	1	2.18705e-58
CNOT6L	4.84109e-10	-0.125808	0.431	0.469	1.13727e-05
MT-CO2	2.12865e-27	-0.125929	0.999	0.998	5.00062e-23
RPS3A	1.11091e-34	-0.126357	1	1	2.60975e-30
RBM38	3.6506e-26	-0.126972	0.183	0.254	8.57598e-22
DYNLT1	3.45955e-23	-0.127291	0.284	0.355	8.12718e-19
FGFBP2	6.48615e-15	-0.127874	0.868	0.897	1.52373e-10
LSP1	1.30003e-19	-0.128054	0.713	0.756	3.05403e-15
NKG7	2.57345e-26	-0.128719	0.999	0.999	6.04555e-22
RPS27	5.60457e-70	-0.128936	1	1	1.31663e-65
BTF3	2.88689e-29	-0.129467	0.912	0.946	6.78188e-25
CALR	2.97119e-11	-0.130214	0.599	0.633	6.97992e-07
RPL8	2.34754e-30	-0.130245	0.994	0.997	5.51485e-26
CD37	1.24054e-23	-0.131295	0.692	0.755	2.91428e-19
UBALD2	4.33358e-23	-0.133748	0.258	0.328	1.01804e-18
TROVE2	1.1784e-60	-0.133951	0.065	0.155	2.7683e-56
AC058791.1	1.26737e-19	-0.134507	0.191	0.249	2.9773e-15
CD55	3.52041e-39	-0.135637	0.092	0.165	8.27014e-35
TSPYL2	5.30041e-26	-0.136444	0.111	0.171	1.24517e-21
MAP3K8	3.79778e-21	-0.137404	0.122	0.176	8.92175e-17
SH2D2A	4.60359e-23	-0.137589	0.247	0.315	1.08148e-18
PDE4D	1.00505e-37	-0.139415	0.091	0.163	2.36106e-33
HNRNPL	1.36559e-26	-0.139743	0.258	0.333	3.20805e-22
SRSF7	2.20685e-12	-0.140011	0.762	0.785	5.18432e-08
RBM3	1.38438e-22	-0.141034	0.568	0.634	3.25218e-18
SEPT2	4.10838e-66	-0.143354	0.061	0.153	9.65139e-62
FAM133B	3.34472e-21	-0.143554	0.403	0.474	7.85742e-17
EEF1D	1.86924e-40	-0.146184	0.945	0.971	4.39122e-36
CREM	1.9833e-25	-0.1487	0.088	0.143	4.65918e-21
MT-CO3	1.00557e-37	-0.149051	0.999	0.998	2.36228e-33
IFI6	6.72396e-23	-0.151021	0.203	0.268	1.57959e-18
H3F3B	1.57138e-22	-0.152028	0.976	0.98	3.69149e-18
TCF25	4.6058e-23	-0.153221	0.559	0.627	1.08199e-18
LDHA	7.38624e-23	-0.153255	0.461	0.529	1.73517e-18
ARID5B	3.67872e-28	-0.155156	0.227	0.305	8.64205e-24
C19orf66	2.53937e-71	-0.155697	0.056	0.151	5.96549e-67
LITAF	1.06105e-24	-0.157936	0.771	0.818	2.49263e-20
KLF9	5.40375e-44	-0.15848	0.131	0.219	1.26945e-39
KLRD1	1.62827e-27	-0.158674	0.749	0.836	3.82514e-23
TRBC2	5.3406e-14	-0.161086	0.842	0.853	1.25461e-09
CCND3	4.09861e-32	-0.161243	0.583	0.659	9.62845e-28
HNRNPH1	2.94535e-23	-0.162986	0.527	0.591	6.91922e-19
SF1	3.32725e-33	-0.165392	0.687	0.753	7.81637e-29
YPEL3	5.85119e-32	-0.165464	0.446	0.533	1.37456e-27
NR4A2	6.59178e-22	-0.165896	0.151	0.21	1.54854e-17
ATP5ME	4.59453e-37	-0.166898	0.584	0.672	1.07935e-32
MUC20-OT1	5.58738e-91	-0.170142	0.04	0.143	1.31259e-86
UCP2	2.46227e-33	-0.173435	0.531	0.618	5.78435e-29
PPP1CA	2.1245e-32	-0.174003	0.551	0.624	4.99088e-28
RPL36	5.71986e-94	-0.174497	0.997	0.999	1.34371e-89
MALAT1	1.08975e-81	-0.175631	1	1	2.56005e-77
UBC	4.2009e-46	-0.176725	0.956	0.975	9.86876e-42
NDUFA3	6.06966e-49	-0.184497	0.389	0.505	1.42588e-44
FAM96B	2.77233e-87	-0.186259	0.085	0.207	6.51276e-83
RPL37	4.32961e-118	-0.188477	1	1	1.01711e-113
RPL34	1.42033e-98	-0.192634	1	1	3.33664e-94
GABARAPL1	1.61182e-54	-0.195437	0.204	0.315	3.78648e-50
CD3E	7.8813e-53	-0.195891	0.862	0.898	1.85148e-48
H1FX	2.66948e-25	-0.198248	0.387	0.459	6.27114e-21
CD7	1.64204e-38	-0.19985	0.407	0.502	3.85748e-34
BIN1	2.37205e-60	-0.200112	0.286	0.41	5.57241e-56
C19orf70	1.95561e-96	-0.201063	0.07	0.194	4.59412e-92
LEPROTL1	8.55085e-46	-0.2026	0.306	0.408	2.00877e-41
RPS29	2.3157e-52	-0.204235	1	1	5.44005e-48
SOCS1	3.6526e-94	-0.204343	0.06	0.175	8.58069e-90
EVL	8.47703e-46	-0.204384	0.71	0.778	1.99142e-41
KIAA1551	1.69362e-106	-0.204741	0.134	0.301	3.97865e-102
SRGN	1.77222e-31	-0.207176	0.892	0.914	4.16329e-27
RNF166	1.51055e-50	-0.207441	0.346	0.455	3.54858e-46
CORO1A	1.54807e-49	-0.209311	0.841	0.89	3.63673e-45
CFL1	2.7102e-62	-0.21035	0.973	0.982	6.36681e-58
CEBPB	2.78757e-45	-0.211167	0.292	0.394	6.54857e-41
BTN3A2	2.11473e-64	-0.213948	0.426	0.565	4.96791e-60
VAMP2	7.3602e-47	-0.214811	0.63	0.706	1.72906e-42
PFN1	1.2819e-42	-0.21659	0.992	0.988	3.01144e-38
MINOS1	9.26928e-105	-0.217719	0.096	0.24	2.17754e-100
TRGC1	1.70845e-28	-0.217726	0.166	0.234	4.0135e-24
C8orf59	1.68115e-106	-0.221441	0.087	0.228	3.94936e-102
POLR2J3.1	6.97523e-83	-0.221642	0.099	0.224	1.63862e-78
GAPDH	2.69767e-59	-0.222501	0.879	0.922	6.33736e-55
HLA-C	1.46069e-124	-0.223245	1	1	3.43145e-120
LY6E	7.66027e-51	-0.223405	0.564	0.666	1.79955e-46
EEF1A1	1.96139e-88	-0.224844	1	1	4.60769e-84
CD69	2.13761e-22	-0.225093	0.414	0.476	5.02168e-18
HERPUD1	1.00646e-52	-0.229534	0.27	0.379	2.36438e-48
IFITM1	3.96037e-82	-0.230089	0.253	0.405	9.3037e-78
TUBA4A	2.62971e-46	-0.233176	0.369	0.472	6.17772e-42
ARHGDIB	1.55019e-81	-0.233317	0.928	0.955	3.6417e-77
HLA-B	1.40252e-66	-0.240669	1	1	3.2948e-62
RPS28	5.67794e-172	-0.240846	0.999	1	1.33386e-167
CST7	4.57376e-61	-0.243543	0.941	0.956	1.07447e-56
GNLY	6.22497e-30	-0.248678	0.806	0.855	1.46237e-25
LIMD2	2.43484e-58	-0.249992	0.599	0.694	5.71993e-54
RPL39	1.08351e-143	-0.251343	1	1	2.54538e-139
PIK3IP1	4.70485e-80	-0.265262	0.234	0.37	1.10526e-75
CD99	1.19197e-86	-0.269325	0.799	0.873	2.80017e-82
METRNL	1.05855e-69	-0.270786	0.147	0.263	2.48674e-65
SYTL3	4.94728e-57	-0.271882	0.329	0.441	1.16222e-52
RPL12	1.0426e-139	-0.274367	0.998	0.999	2.44928e-135
ETS1	7.90528e-39	-0.275806	0.732	0.76	1.85711e-34
CD8B	4.20667e-57	-0.276082	0.48	0.606	9.88231e-53
SEPT9	9.56089e-134	-0.282994	0.105	0.275	2.24604e-129
SEPT1	2.71211e-145	-0.288495	0.085	0.254	6.37129e-141
CIRBP	1.13611e-106	-0.296757	0.637	0.77	2.66896e-102
SEPT6	7.13918e-147	-0.299273	0.104	0.287	1.67714e-142
DDIT4	2.13714e-47	-0.301645	0.259	0.353	5.02056e-43
ISG20	1.56644e-77	-0.304313	0.473	0.598	3.67988e-73
FTH1	7.07525e-93	-0.307162	0.969	0.978	1.66212e-88
GZMB	8.60233e-56	-0.309197	0.806	0.86	2.02086e-51
FXYD5	2.03799e-87	-0.313159	0.535	0.664	4.78765e-83
CYTIP	9.11356e-93	-0.314473	0.405	0.549	2.14096e-88
CD8A	1.74251e-87	-0.319516	0.577	0.722	4.09351e-83
MT-CYB	3.90057e-141	-0.323226	0.998	0.998	9.16321e-137
SPON2	5.34948e-83	-0.342991	0.351	0.493	1.2567e-78
SARAF	7.15939e-121	-0.355451	0.632	0.756	1.68188e-116
CEMIP2	1.30564e-96	-0.358972	0.241	0.389	3.0672e-92
PRDM1	1.21381e-60	-0.36872	0.388	0.485	2.85148e-56
FKBP5	1.17954e-65	-0.376303	0.295	0.403	2.77097e-61
C1orf56	2.20079e-77	-0.383711	0.35	0.472	5.17009e-73
KLF2	1.48895e-144	-0.38588	0.958	0.981	3.49785e-140
[truncated: 19 more rows]

## Sheet: CD8memory_PDDMvsH
	p_val	avg_log2FC	pct.1	pct.2	p_val_adj
HBB	2.28898e-108	2.3904	0.198	0.01	5.37726e-104
RPL17	1.29298e-218	1.10024	0.976	0.726	3.03748e-214
RPS17	1.36894e-225	0.959121	0.931	0.594	3.21592e-221
SEPTIN7	2.51295e-194	0.835838	0.775	0.304	5.90341e-190
MTRNR2L12	1.16622e-175	0.823642	0.896	0.515	2.73968e-171
EEF1G	6.72616e-164	0.816527	0.848	0.362	1.58011e-159
CRIP1	6.05822e-115	0.763377	0.814	0.574	1.4232e-110
RPL27A	6.93101e-277	0.759394	1	0.997	1.62823e-272
RESF1	1.00141e-150	0.734991	0.666	0.262	2.35251e-146
LIME1	3.69331e-140	0.684059	0.657	0.272	8.67632e-136
KLRK1	1.20147e-134	0.668557	0.657	0.276	2.82249e-130
GAS5	9.04593e-134	0.659823	0.694	0.291	2.12507e-129
PLAAT4	3.45e-138	0.656037	0.646	0.263	8.10473e-134
TLE5	3.18609e-130	0.62524	0.732	0.32	7.48476e-126
MT-ND5	8.41624e-124	0.601488	0.987	0.937	1.97714e-119
SNHG5	4.9585e-103	0.593832	0.554	0.233	1.16485e-98
PCED1B-AS1	1.71388e-118	0.576754	0.691	0.301	4.02624e-114
NME2	1.69375e-107	0.573895	0.629	0.291	3.97896e-103
RPL36A	6.64085e-108	0.524965	0.995	0.901	1.56007e-103
LCP1	1.47436e-72	0.504536	0.837	0.668	3.46356e-68
RNASEK	4.89282e-99	0.500672	0.611	0.3	1.14942e-94
SNHG29	2.0269e-88	0.50032	0.607	0.278	4.76159e-84
AHNAK	1.00728e-69	0.498153	0.806	0.641	2.3663e-65
SNHG6	8.32347e-103	0.498143	0.707	0.32	1.95535e-98
TOMM6	3.20289e-112	0.496644	0.525	0.196	7.52422e-108
GIMAP5	1.19547e-93	0.474532	0.445	0.172	2.80841e-89
GIMAP7	3.73947e-70	0.45632	0.923	0.802	8.78475e-66
SEPTIN6	1.63885e-89	0.446005	0.503	0.207	3.85e-85
PLEK	3.67218e-45	0.437891	0.571	0.391	8.62669e-41
GABARAP	8.5737e-76	0.42633	0.527	0.259	2.01413e-71
MIF	4.99097e-65	0.424509	0.808	0.627	1.17248e-60
RPS20	1.81608e-107	0.413342	1	0.997	4.26634e-103
RPL13A	5.39567e-139	0.41077	1	1	1.26755e-134
PTPRC	1.39206e-77	0.398965	0.994	0.979	3.27022e-73
MICOS10	4.37792e-91	0.391116	0.405	0.137	1.02846e-86
HIST1H1E	8.14673e-69	0.387943	0.399	0.165	1.91383e-64
LINC02446	3.04333e-33	0.383841	0.266	0.13	7.14938e-29
MT-ND1	6.36287e-61	0.382548	0.994	0.989	1.49477e-56
SYNE2	2.42064e-39	0.375095	0.804	0.672	5.68657e-35
SLFN5	4.97227e-35	0.355869	0.666	0.52	1.16808e-30
CIAO2B	7.83858e-78	0.35257	0.362	0.127	1.84144e-73
POLR2J3	2.48865e-58	0.351824	0.39	0.172	5.84633e-54
IKZF3	1.56216e-34	0.349347	0.675	0.526	3.66983e-30
NDUFA13	1.24137e-47	0.343784	0.653	0.462	2.91622e-43
LGALS1	6.23506e-18	0.337866	0.409	0.298	1.46474e-13
TMSB4X	1.79073e-94	0.337559	1	1	4.20679e-90
LINC01578	4.05452e-61	0.331779	0.512	0.248	9.52487e-57
KLRG1	2.08644e-23	0.331739	0.618	0.498	4.90147e-19
UBE2V1	4.32115e-60	0.329855	0.443	0.211	1.01512e-55
S100A4	5.22292e-24	0.329795	0.937	0.921	1.22697e-19
SEPTIN9	3.0557e-63	0.3258	0.415	0.178	7.17846e-59
TRG-AS1	5.2447e-24	0.312693	0.445	0.317	1.23208e-19
RBIS	5.48516e-61	0.312074	0.363	0.147	1.28857e-56
CD2	5.95316e-33	0.31128	0.888	0.798	1.39852e-28
MACF1	1.38364e-30	0.310596	0.593	0.445	3.25044e-26
HIST2H2AC	3.62286e-65	0.309717	0.311	0.109	8.51081e-61
HIST1H4C	8.02751e-28	0.308914	0.625	0.488	1.88582e-23
HIST1H1C	7.5305e-39	0.302802	0.34	0.176	1.76907e-34
TMEM35B	8.02877e-73	0.301946	0.278	0.077	1.88612e-68
KMT2A	1.26723e-26	0.297118	0.657	0.522	2.97697e-22
HOPX	3.72849e-20	0.294668	0.4	0.278	8.75897e-16
SNHG32	1.7059e-50	0.293075	0.365	0.164	4.00751e-46
BCL11B	3.94391e-29	0.292879	0.749	0.622	9.26504e-25
SYNE1	6.97378e-23	0.291964	0.614	0.48	1.63828e-18
MTPN	1.11068e-32	0.287618	0.554	0.393	2.60921e-28
RPL23A	5.75801e-69	0.287304	1	1	1.35267e-64
TPM3	1.68127e-31	0.287249	0.858	0.768	3.94963e-27
ATP6V0C	1.57798e-53	0.285565	0.373	0.165	3.707e-49
RPS11	1.14325e-55	0.284632	0.999	0.999	2.68572e-51
GIMAP4	2.43878e-26	0.283642	0.822	0.729	5.72918e-22
HIST1H1D	9.78988e-33	0.278784	0.403	0.233	2.29984e-28
YWHAZ	9.71431e-26	0.275716	0.855	0.789	2.28209e-21
RPL27	1.0295e-46	0.27522	0.997	0.997	2.41851e-42
ARPC1B	9.61141e-22	0.270315	0.75	0.664	2.25791e-17
CMC1	2.26535e-17	0.268855	0.645	0.526	5.32176e-13
RIPOR2	2.8503e-25	0.265054	0.826	0.738	6.69591e-21
SNHG14	9.79635e-43	0.263986	0.267	0.108	2.30136e-38
RNF213	6.69796e-23	0.26349	0.783	0.69	1.57349e-18
S100A6	5.24773e-27	0.262096	0.963	0.937	1.2328e-22
TRAPPC5	4.68687e-47	0.262092	0.302	0.127	1.10104e-42
ITGA4	5.24866e-18	0.25905	0.659	0.563	1.23302e-13
PSMA6	3.36465e-40	0.25858	0.357	0.182	7.90424e-36
EIF4A1	4.79056e-26	0.258345	0.612	0.467	1.1254e-21
ACTR2	5.80409e-23	0.254196	0.668	0.547	1.3635e-18
DIAPH1	3.67585e-25	0.253574	0.498	0.355	8.6353e-21
RPS18	3.91322e-44	0.246123	1	1	9.19294e-40
SEPTIN1	7.42896e-45	0.245489	0.296	0.123	1.74521e-40
TLN1	8.6925e-24	0.244943	0.619	0.478	2.04204e-19
MT-ATP6	7.61313e-41	0.24391	0.997	0.996	1.78848e-36
HP1BP3	2.82148e-17	0.243866	0.66	0.567	6.62821e-13
C5orf56	1.36046e-46	0.242607	0.25	0.091	3.19599e-42
CALM1	5.98551e-31	0.242515	0.993	0.988	1.40612e-26
WNK1	8.35236e-22	0.24239	0.563	0.435	1.96214e-17
DANCR	2.47386e-44	0.239632	0.262	0.102	5.8116e-40
PSMB10	2.53178e-25	0.238179	0.468	0.317	5.94767e-21
NIBAN1	1.88952e-33	0.238109	0.273	0.128	4.43887e-29
POLD4	1.40079e-34	0.238068	0.298	0.148	3.29073e-30
MBP	3.32228e-19	0.23641	0.676	0.565	7.8047e-15
ARL6IP5	5.01324e-20	0.234951	0.803	0.724	1.17771e-15
C17orf49	6.61035e-36	0.234126	0.252	0.11	1.5529e-31
ANTKMT	1.88332e-41	0.234006	0.258	0.105	4.42429e-37
OSBPL8	1.56467e-21	0.233461	0.475	0.341	3.67571e-17
KRTCAP2	2.11169e-21	0.230401	0.634	0.513	4.96078e-17
ATR	1.07235e-30	0.2271	0.29	0.15	2.51917e-26
HSP90AA1	1.71451e-24	0.226946	0.954	0.921	4.02773e-20
RO60	1.47164e-42	0.22469	0.25	0.097	3.45718e-38
SNHG16	7.91931e-35	0.224195	0.273	0.126	1.8604e-30
RBM27	6.58696e-31	0.223809	0.298	0.155	1.54741e-26
AC008875.3	2.61986e-43	0.221993	0.216	0.074	6.15458e-39
EIF4G2	4.00816e-15	0.221674	0.589	0.501	9.41597e-11
MICOS13	3.72099e-39	0.220414	0.27	0.116	8.74135e-35
FAM174C	1.02411e-42	0.219962	0.235	0.087	2.40583e-38
OIP5-AS1	1.22062e-40	0.218818	0.247	0.098	2.86748e-36
BPTF	2.20573e-15	0.218761	0.547	0.444	5.1817e-11
MSN	3.76305e-15	0.217834	0.705	0.629	8.84015e-11
UTRN	2.82986e-15	0.216306	0.516	0.41	6.64791e-11
RPL26	2.26573e-36	0.215911	0.999	1	5.32266e-32
RPS10	2.05195e-07	0.215309	0.975	0.959	0.00482045
HCP5	8.92511e-50	0.214424	0.196	0.054	2.09669e-45
ITGAL	6.16613e-16	0.211017	0.461	0.353	1.44855e-11
SEPTIN2	1.20577e-37	0.210561	0.265	0.114	2.8326e-33
EMB	2.13521e-17	0.208334	0.626	0.516	5.01602e-13
MRPS24	2.38421e-34	0.20781	0.261	0.119	5.60099e-30
SRSF5	1.79197e-21	0.207088	0.935	0.894	4.20969e-17
MBNL1	3.56194e-15	0.206995	0.762	0.696	8.3677e-11
TASOR	5.04098e-34	0.2068	0.229	0.096	1.18423e-29
CD48	6.30952e-18	0.206247	0.928	0.899	1.48223e-13
TOMM5	4.32132e-22	0.205134	0.372	0.242	1.01517e-17
JAK1	2.09034e-17	0.205039	0.773	0.686	4.91062e-13
ZFAS1	4.09822e-14	0.204694	0.777	0.714	9.62755e-10
C18orf32	1.80575e-26	0.203462	0.309	0.173	4.24207e-22
ATRX	7.48321e-14	0.203279	0.63	0.543	1.75796e-09
CAST	6.91734e-15	0.202786	0.642	0.546	1.62502e-10
DEK	2.02995e-14	0.201961	0.67	0.575	4.76877e-10
NUFIP2	7.56889e-19	0.201845	0.371	0.253	1.77808e-14
STK17A	1.53629e-15	0.201732	0.702	0.604	3.60906e-11
CX3CR1	5.84571e-23	0.201675	0.177	0.081	1.37327e-18
PRKCQ-AS1	1.29753e-31	0.200527	0.236	0.103	3.04815e-27
HIST1H3D	3.22087e-41	0.199931	0.174	0.051	7.56646e-37
PNRC2	2.46749e-17	0.199372	0.478	0.362	5.79662e-13
LINC00342	4.90411e-30	0.199096	0.24	0.11	1.15207e-25
IQGAP1	2.97459e-16	0.198434	0.583	0.472	6.9879e-12
TPR	1.57793e-10	0.197466	0.549	0.47	3.70687e-06
MT-ND6	4.96582e-22	0.196733	0.426	0.284	1.16657e-17
ANKHD1	5.78736e-26	0.196722	0.285	0.156	1.35957e-21
HMGN4	4.5763e-28	0.195759	0.268	0.137	1.07507e-23
TASOR2	1.36435e-43	0.194402	0.188	0.056	3.20513e-39
ACTR3	5.4213e-15	0.194272	0.606	0.509	1.27357e-10
HNRNPU	2.08898e-11	0.193532	0.768	0.707	4.90744e-07
BDP1	2.78131e-15	0.193417	0.385	0.278	6.53384e-11
OAZ1	5.52401e-18	0.192931	0.957	0.921	1.2977e-13
RPL31	4.64867e-23	0.192485	0.994	0.978	1.09207e-18
SLAMF7	2.94957e-19	0.192402	0.342	0.224	6.92912e-15
VPS13C	9.77211e-14	0.192079	0.48	0.38	2.29566e-09
PPP1R12A	4.09122e-12	0.191856	0.54	0.449	9.61109e-08
SYNRG	1.62199e-15	0.190756	0.527	0.426	3.81038e-11
ARHGAP25	2.35388e-17	0.190321	0.42	0.302	5.52974e-13
VIM	9.87833e-12	0.190234	0.93	0.902	2.32062e-07
A2M-AS1	1.20872e-13	0.190037	0.353	0.256	2.83952e-09
ZNF217	4.03101e-22	0.190011	0.321	0.196	9.46965e-18
ZBTB38	2.82083e-12	0.189992	0.516	0.423	6.62669e-08
RPL15	5.27394e-29	0.18891	1	1	1.23895e-24
ATF7IP	7.0311e-16	0.188747	0.502	0.385	1.65175e-11
ARL5A	7.74985e-24	0.188704	0.257	0.139	1.82059e-19
ROCK1	6.75883e-13	0.188603	0.54	0.445	1.58778e-08
ATXN7L3B	1.25267e-17	0.18822	0.366	0.252	2.94276e-13
RPL23	2.05971e-21	0.187846	0.977	0.974	4.83866e-17
S100A11	9.5689e-09	0.187293	0.627	0.557	0.000224792
CCDC18-AS1	1.27754e-29	0.183628	0.236	0.108	3.00119e-25
CEP350	3.73493e-14	0.183399	0.387	0.286	8.77409e-10
ATXN7	1.18183e-25	0.183332	0.244	0.123	2.77636e-21
PRKACB	3.10885e-12	0.182973	0.422	0.334	7.3033e-08
STAT1	1.62034e-07	0.182119	0.339	0.273	0.00380651
RPS19	2.69522e-12	0.180979	1	1	6.33161e-08
ERCC5	3.84453e-28	0.180651	0.22	0.1	9.03156e-24
LINC-PINT	1.39094e-35	0.180556	0.418	0.218	3.2676e-31
USP34	4.0685e-13	0.179121	0.404	0.309	9.55773e-09
SMARCA5	8.26841e-14	0.17902	0.413	0.311	1.94241e-09
TM9SF3	8.93326e-16	0.178615	0.332	0.228	2.0986e-11
ARPC5	6.05862e-14	0.177996	0.646	0.563	1.42329e-09
GBP5	9.10635e-10	0.177468	0.429	0.346	2.13926e-05
PYHIN1	6.13604e-14	0.177338	0.504	0.399	1.44148e-09
PLAAT2	3.42221e-43	0.177026	0.134	0.027	8.03945e-39
TTC3	1.21618e-09	0.176777	0.51	0.435	2.85705e-05
ATP2B4	2.43114e-14	0.176627	0.317	0.221	5.71123e-10
ATM	5.51376e-09	0.175956	0.743	0.706	0.000129529
CD3G	1.93154e-12	0.175288	0.868	0.826	4.53757e-08
TAF7	3.12695e-09	0.172878	0.503	0.427	7.34583e-05
MYH9	1.63066e-10	0.171939	0.664	0.599	3.83076e-06
PTBP3	4.75715e-13	0.171687	0.39	0.292	1.11755e-08
GIMAP1	2.8052e-12	0.171601	0.56	0.464	6.58997e-08
SMARCE1	6.2039e-16	0.171248	0.348	0.24	1.45742e-11
XRCC5	7.98557e-12	0.170931	0.611	0.524	1.87597e-07
SMC3	7.60747e-14	0.170685	0.387	0.284	1.78715e-09
GLIPR1	8.42336e-11	0.170424	0.372	0.287	1.97881e-06
LNPEP	5.53732e-12	0.170333	0.429	0.339	1.30083e-07
SHFL	1.03525e-24	0.169627	0.225	0.111	2.43201e-20
APBB1IP	5.08174e-12	0.168904	0.57	0.474	1.1938e-07
PSMA2	9.22465e-16	0.168443	0.411	0.298	2.16705e-11
PRRC2C	3.01384e-11	0.16819	0.769	0.701	7.08011e-07
GOLGA4	4.9444e-08	0.167731	0.482	0.411	0.00116154
RAPGEF6	7.09111e-17	0.167705	0.247	0.15	1.66584e-12
NAP1L1	7.35741e-12	0.166583	0.742	0.672	1.7284e-07
ARGLU1	3.87085e-11	0.166274	0.724	0.65	9.0934e-07
ERAP2	1.05077e-14	0.166011	0.348	0.244	2.46847e-10
SETX	4.37146e-13	0.165429	0.339	0.242	1.02694e-08
PRKDC	6.47883e-14	0.165376	0.392	0.287	1.52201e-09
FNBP1	8.3674e-11	0.165126	0.626	0.545	1.96567e-06
COX16	1.4564e-20	0.164868	0.258	0.147	3.42137e-16
APOBEC3G	3.2835e-10	0.164506	0.44	0.354	7.71359e-06
SPN	9.28497e-11	0.163886	0.472	0.384	2.18123e-06
UTS2	5.442e-20	0.163027	0.229	0.126	1.27844e-15
S1PR4	1.3435e-11	0.162489	0.491	0.399	3.15615e-07
PAGR1	5.81272e-34	0.162361	0.17	0.057	1.36552e-29
NDUFA7	3.12748e-23	0.162064	0.221	0.112	7.34708e-19
CALCOCO2	8.33587e-19	0.161809	0.275	0.165	1.95826e-14
PAK2	9.03676e-11	0.161353	0.514	0.425	2.12292e-06
CDC42EP3	6.97896e-12	0.161306	0.359	0.269	1.6395e-07
SERBP1	1.08349e-10	0.161094	0.651	0.567	2.54533e-06
MTLN	1.26522e-33	0.160662	0.167	0.056	2.97225e-29
CERT1	8.24746e-32	0.160653	0.167	0.058	1.93749e-27
INPP4B	2.32546e-10	0.160361	0.317	0.238	5.46296e-06
TUG1	1.02899e-30	0.160299	0.185	0.071	2.4173e-26
LCP2	3.38413e-12	0.160269	0.439	0.342	7.94999e-08
EGLN2	4.999e-34	0.160087	0.163	0.053	1.17436e-29
CLIC1	6.02394e-10	0.159939	0.779	0.719	1.41514e-05
XPO1	2.52394e-13	0.159709	0.34	0.242	5.92923e-09
DDX39B	4.40543e-16	0.159334	0.374	0.261	1.03492e-11
GPS2	3.67832e-15	0.15904	0.352	0.244	8.64111e-11
RAD50	3.25737e-20	0.158872	0.189	0.093	7.65222e-16
SARNP	3.38148e-21	0.158757	0.227	0.12	7.94377e-17
GLS	7.4232e-11	0.158494	0.47	0.382	1.74386e-06
ITGB2	3.1973e-09	0.157745	0.725	0.675	7.51109e-05
PSMB8	2.57326e-09	0.157223	0.59	0.517	6.0451e-05
APOL6	2.62031e-10	0.157086	0.349	0.267	6.15563e-06
RBM4	1.78202e-11	0.156931	0.384	0.292	4.18632e-07
SEPTIN11	5.98601e-35	0.156149	0.148	0.043	1.40623e-30
TRIP12	8.43557e-14	0.155838	0.274	0.183	1.98168e-09
LINC00861	3.04471e-09	0.155401	0.499	0.418	7.15262e-05
SH2D1A	2.48741e-09	0.155145	0.499	0.419	5.84343e-05
TMEM161B-AS1	8.40149e-19	0.155104	0.205	0.109	1.97368e-14
SCAF11	8.60288e-09	0.15461	0.631	0.554	0.000202099
CHD2	2.01573e-10	0.153547	0.482	0.39	4.73535e-06
GPR174	1.91281e-13	0.153254	0.332	0.234	4.49357e-09
MYCBP2	1.68586e-09	0.15287	0.554	0.47	3.96043e-05
MORC3	7.91512e-12	0.152758	0.285	0.2	1.85942e-07
SH3KBP1	2.93188e-11	0.15265	0.504	0.41	6.88757e-07
CTSC	3.20165e-08	0.152447	0.517	0.436	0.000752132
ARPC5L	1.60084e-08	0.152341	0.451	0.376	0.000376068
DYNLL1	3.3424e-09	0.152083	0.472	0.389	7.85197e-05
RPL7	8.18907e-18	0.151997	1	0.995	1.92378e-13
EMP3	6.61712e-10	0.151927	0.88	0.83	1.55449e-05
MYL12B	2.71994e-10	0.151865	0.89	0.867	6.38969e-06
GARS-DT	9.21409e-27	0.151753	0.152	0.057	2.16457e-22
ZRANB2	1.85466e-07	0.151062	0.485	0.422	0.00435697
EOMES	6.79756e-13	0.150153	0.329	0.232	1.59688e-08
PARP14	5.89074e-13	0.150143	0.282	0.192	1.38385e-08
PRKY	4.06146e-24	0.150044	0.16	0.065	9.54119e-20
SF3B1	6.48805e-08	0.149682	0.586	0.519	0.00152417
HNRNPC	3.24089e-07	0.148411	0.731	0.693	0.0076135
RBM33	1.88718e-13	0.148256	0.339	0.24	4.43336e-09
DDX46	1.57886e-08	0.147812	0.543	0.467	0.000370905
HSP90B1	1.04904e-07	0.147334	0.65	0.588	0.00246441
RSBN1L	1.6629e-10	0.14594	0.448	0.361	3.90649e-06
RAD51-AS1	1.14796e-26	0.145715	0.145	0.052	2.69679e-22
PAG1	1.59559e-08	0.145531	0.387	0.314	0.000374836
AL499604.1	2.999e-20	0.145148	0.186	0.091	7.04526e-16
SELENOH	3.45545e-08	0.144826	0.54	0.467	0.000811755
GIMAP6	2.43366e-12	0.144633	0.285	0.198	5.71716e-08
GZMA	3.32142e-09	0.144479	0.822	0.751	7.80267e-05
PTMS	7.02422e-11	0.144425	0.195	0.123	1.65013e-06
TPM4	7.99485e-11	0.144367	0.284	0.202	1.87815e-06
SPCS3	6.84672e-08	0.143888	0.418	0.351	0.00160843
CCDC82	6.98602e-14	0.143766	0.266	0.174	1.64115e-09
NIN	8.77285e-09	0.143459	0.394	0.316	0.000206092
RPL35	3.63637e-08	0.143365	1	0.999	0.000854256
IGF2R	1.17311e-11	0.143218	0.263	0.181	2.75588e-07
KIF2A	1.39447e-09	0.14234	0.548	0.462	3.27589e-05
TOP1	1.70552e-07	0.14219	0.356	0.29	0.00400661
DYRK2	6.7315e-11	0.141708	0.351	0.262	1.58136e-06
XRN1	1.34837e-10	0.141662	0.337	0.251	3.1676e-06
DBI	1.85518e-09	0.141374	0.589	0.511	4.35818e-05
RECQL	2.31906e-08	0.141269	0.307	0.238	0.000544795
PARP1	3.69823e-10	0.140373	0.412	0.325	8.68789e-06
YTHDC1	1.29445e-07	0.14012	0.446	0.375	0.00304092
E2F3	5.57174e-12	0.139866	0.234	0.154	1.30891e-07
ANXA2	4.2241e-11	0.139592	0.44	0.343	9.92326e-07
HLA-DPB1	8.23482e-09	0.139475	0.655	0.579	0.000193452
CD3D	1.99398e-08	0.139372	0.93	0.924	0.000468425
LBH	1.1079e-07	0.139273	0.526	0.455	0.00260268
MIER1	6.7737e-09	0.139045	0.415	0.337	0.000159128
MOB1A	6.27725e-08	0.138958	0.442	0.369	0.00147465
CAPRIN1	4.72063e-14	0.138941	0.229	0.143	1.10897e-09
HLA-DQA1	8.01417e-08	0.138571	0.248	0.181	0.00188269
DOCK8	4.95111e-09	0.137734	0.476	0.394	0.000116312
BIRC6	1.25755e-10	0.137368	0.367	0.281	2.95424e-06
VPS4B	3.68112e-09	0.137207	0.385	0.308	8.64768e-05
SNX6	2.12756e-07	0.136735	0.457	0.39	0.00499806
LPIN2	4.4755e-10	0.136654	0.389	0.301	1.05138e-05
KIF21A	9.23143e-10	0.13662	0.225	0.156	2.16865e-05
S1PR1	4.86196e-10	0.135186	0.302	0.222	1.14217e-05
ANXA5	1.59214e-08	0.135167	0.374	0.301	0.000374025
STAG2	1.30558e-08	0.135153	0.419	0.341	0.000306706
NUTM2A-AS1	4.71603e-16	0.134987	0.211	0.122	1.10789e-11
JPX	9.95453e-10	0.134504	0.38	0.292	2.33852e-05
CDK12	6.84687e-10	0.134144	0.302	0.222	1.60847e-05
PRPF4B	1.5101e-08	0.133894	0.486	0.403	0.000354752
IFNG	3.36657e-11	0.133371	0.123	0.066	7.90875e-07
ITSN2	3.63933e-07	0.133138	0.317	0.252	0.00854952
TCEA1	2.52136e-07	0.132712	0.49	0.426	0.00592318
CCNL1	7.09153e-08	0.132457	0.687	0.615	0.00166594
CHORDC1	1.47644e-10	0.132215	0.295	0.215	3.46844e-06
FAM107B	2.97713e-07	0.132154	0.676	0.617	0.00699386
FYB1	4.11833e-07	0.132031	0.874	0.852	0.00967477
NGRN	1.61322e-19	0.131989	0.149	0.067	3.78978e-15
CSNK1A1	1.66272e-08	0.131815	0.454	0.373	0.000390606
TMPO	1.43411e-10	0.131466	0.393	0.299	3.36901e-06
CANX	1.31204e-07	0.131342	0.405	0.335	0.00308223
PSMD9	5.78189e-15	0.131255	0.249	0.155	1.35828e-10
ATP6V0E1	3.70497e-09	0.131044	0.739	0.689	8.70372e-05
CHD4	1.07254e-08	0.130908	0.35	0.273	0.00025196
FRYL	1.02894e-12	0.130629	0.302	0.208	2.41718e-08
MYL6	1.69619e-09	0.130523	0.957	0.944	3.98469e-05
DOCK2	3.01495e-08	0.13049	0.329	0.257	0.000708273
TMOD3	1.47914e-09	0.129526	0.342	0.261	3.4748e-05
CALM2	3.12902e-08	0.128919	0.784	0.745	0.000735069
CCDC88C	4.03318e-08	0.128805	0.413	0.338	0.000947474
NCBP2AS2	1.35126e-17	0.12875	0.219	0.121	3.17439e-13
ARHGEF18	8.6629e-22	0.128375	0.145	0.06	2.03509e-17
MBD2	6.9905e-11	0.127901	0.336	0.246	1.64221e-06
HNRNPUL2	2.3989e-09	0.127498	0.224	0.157	5.6355e-05
A2M	1.74196e-17	0.127458	0.153	0.073	4.09221e-13
NKG7	1.44247e-07	0.127247	0.912	0.848	0.00338864
SRRM2	4.26513e-08	0.127171	0.766	0.703	0.00100196
NCOR1	3.21713e-07	0.127091	0.468	0.397	0.00755769
EIF4E3	9.31425e-11	0.127044	0.228	0.154	2.1881e-06
MT-ND2	1.52102e-11	0.12654	0.99	0.986	3.57318e-07
C12orf75	8.5504e-08	0.126494	0.52	0.433	0.00200866
RAB8B	2.5692e-11	0.125879	0.285	0.198	6.03555e-07
TUT7	4.40503e-10	0.124449	0.24	0.167	1.03483e-05
VCL	6.52847e-15	0.124388	0.156	0.082	1.53367e-10
CASP8AP2	1.38406e-08	0.124322	0.261	0.191	0.000325144
TMED5	1.10755e-11	0.124027	0.242	0.161	2.60186e-07
OPTN	9.42507e-08	0.123994	0.46	0.384	0.00221414
G3BP1	8.22264e-08	0.123677	0.351	0.279	0.00193166
IL2RB	4.77004e-08	0.123203	0.328	0.256	0.00112058
LY75	5.48459e-14	0.122727	0.191	0.111	1.28844e-09
MIA2	7.13459e-09	0.122292	0.216	0.152	0.000167606
SPATA13	3.16458e-08	0.122196	0.295	0.226	0.000743423
ARL6IP1	1.7692e-08	0.122068	0.448	0.366	0.000415621
YWHAB	3.48763e-07	0.121649	0.849	0.807	0.00819314
TMBIM4	9.12257e-09	0.121245	0.544	0.465	0.000214307
GNG10	2.16043e-19	0.12107	0.152	0.069	5.07528e-15
LUC7L2	6.11628e-10	0.120885	0.267	0.19	1.43684e-05
YME1L1	1.81841e-07	0.12075	0.416	0.342	0.0042718
EVI2A	2.83827e-08	0.120454	0.285	0.216	0.000666767
KIAA0040	6.08115e-11	0.120203	0.218	0.144	1.42858e-06
USP9Y	5.88945e-11	0.120102	0.192	0.121	1.38355e-06
SNHG3	2.45588e-16	0.119841	0.205	0.113	5.76936e-12
EPB41	4.16824e-07	0.119554	0.602	0.526	0.00979204
ST8SIA4	7.8064e-11	0.118511	0.216	0.143	1.83388e-06
ZGPAT	6.28967e-23	0.118177	0.138	0.053	1.47757e-18
SMC5	6.56742e-08	0.117975	0.259	0.192	0.00154282
ARHGAP26	3.17048e-08	0.117426	0.261	0.194	0.000744809
WDR82	5.01927e-08	0.117395	0.373	0.3	0.00117913
RAB5IF	5.84931e-11	0.116815	0.34	0.249	1.37412e-06
FGFR1OP2	6.63475e-08	0.116744	0.412	0.338	0.00155864
MYL12A	5.62158e-08	0.116742	0.978	0.975	0.00132062
MDFIC	2.41587e-08	0.116556	0.277	0.208	0.000567535
PPP4R3B	2.96769e-10	0.116555	0.318	0.232	6.9717e-06
CHCHD1	4.61619e-11	0.115812	0.227	0.151	1.08444e-06
ZNF33A	6.56977e-08	0.115806	0.255	0.19	0.00154337
CAPN2	2.37743e-07	0.11575	0.35	0.28	0.00558507
AL121839.2	6.2481e-23	0.11554	0.111	0.036	1.4678e-18
SMG1	8.32318e-08	0.114841	0.4	0.325	0.00195528
ARL14EP	6.33033e-08	0.113644	0.241	0.177	0.00148712
RPL3	1.67958e-07	0.113332	1	1	0.00394566
RASGRP1	1.68443e-07	0.113264	0.502	0.421	0.00395707
PARP4	5.74016e-10	0.11272	0.243	0.169	1.34848e-05
PLSCR3	2.00938e-19	0.112302	0.114	0.043	4.72044e-15
TOP2B	1.14218e-07	0.111183	0.279	0.21	0.0026832
ETNK1	1.17085e-07	0.110956	0.25	0.187	0.00275056
GET3	1.67063e-19	0.110783	0.126	0.051	3.92464e-15
ARPP19	7.21211e-09	0.11052	0.296	0.221	0.000169427
RAB2A	2.27041e-08	0.110352	0.382	0.303	0.000533365
NUP42	1.33057e-24	0.110078	0.112	0.034	3.12578e-20
MRPL38	9.52756e-16	0.109981	0.141	0.068	2.23821e-11
THAP12	5.14093e-09	0.109965	0.276	0.202	0.000120771
USP1	7.12239e-09	0.109642	0.25	0.178	0.000167319
ZMAT2	6.25229e-08	0.109096	0.347	0.272	0.00146879
ZBTB11	1.23827e-11	0.109086	0.21	0.134	2.90895e-07
AC245407.2	2.2046e-21	0.109066	0.13	0.05	5.17906e-17
PAFAH1B1	1.07925e-07	0.108491	0.339	0.267	0.00253537
STRN	9.76628e-10	0.107814	0.178	0.114	2.29429e-05
TGFBR3	1.81586e-08	0.107397	0.21	0.145	0.000426581
ZNRD2	5.01924e-22	0.107386	0.106	0.034	1.17912e-17
RPL36AL	1.90975e-07	0.107342	0.953	0.945	0.00448638
ASXL2	1.86796e-08	0.107319	0.205	0.142	0.000438822
CYFIP2	3.82013e-07	0.107204	0.387	0.315	0.00897425
DTX3L	6.02142e-11	0.107144	0.196	0.124	1.41455e-06
AKT3	7.92861e-09	0.106906	0.203	0.139	0.000186259
LPAR6	2.76851e-11	0.106635	0.153	0.089	6.50379e-07
HLA-DRB5	4.33663e-08	0.106298	0.193	0.132	0.00101876
AC008555.4	4.03525e-20	0.106158	0.12	0.045	9.47961e-16
AL365361.1	1.67983e-08	0.106148	0.204	0.141	0.000394627
COA8	5.46054e-18	0.105859	0.123	0.051	1.28279e-13
ILRUN	2.36278e-19	0.104885	0.118	0.045	5.55064e-15
AC005670.3	2.31015e-19	0.103696	0.104	0.037	5.427e-15
APC	2.82258e-09	0.103573	0.172	0.111	6.63079e-05
AC092821.3	2.63822e-15	0.103077	0.158	0.081	6.19771e-11
ASCC3	2.55792e-08	0.103071	0.194	0.133	0.000600907
COPB1	3.98249e-07	0.102716	0.276	0.212	0.00935566
ANKIB1	4.33761e-11	0.102408	0.183	0.113	1.01899e-06
PLAAT3	9.66507e-16	0.101572	0.139	0.066	2.27052e-11
VPS36	2.65017e-07	0.101007	0.307	0.238	0.00622577
GIMAP8	5.47384e-11	0.100783	0.151	0.088	1.28591e-06
ANKRD17	1.42811e-07	0.10069	0.204	0.145	0.00335492
HIST1H2AC	6.45647e-14	0.100141	0.115	0.054	1.51675e-09
RAB10	3.62624e-08	0.0995006	0.216	0.152	0.000851877
RPS2	9.7249e-08	0.0993246	1	1	0.00228457
RSBN1	9.07885e-08	0.0990484	0.367	0.288	0.0021328
AGGF1	1.71319e-12	0.0990367	0.128	0.066	4.02463e-08
DDX23	1.29682e-09	0.0988059	0.214	0.144	3.04648e-05
FTX	2.11026e-07	0.0981091	0.347	0.274	0.00495741
RABEP1	2.4313e-08	0.0979878	0.218	0.153	0.000571162
SYT11	7.83193e-11	0.0972495	0.141	0.08	1.83988e-06
VEZF1	2.81454e-07	0.097047	0.217	0.157	0.00661191
TRAPPC10	5.02002e-08	0.0969414	0.295	0.222	0.0011793
MYSM1	1.92004e-07	0.0968603	0.205	0.147	0.00451056
TRIM59	1.97108e-10	0.0966031	0.141	0.081	4.63047e-06
ABCD2	1.50959e-12	0.0965736	0.145	0.078	3.54633e-08
HUWE1	1.07455e-07	0.0963295	0.261	0.194	0.00252432
TRANK1	4.41315e-09	0.0962945	0.215	0.146	0.000103674
GCLM	1.75798e-07	0.0957435	0.194	0.137	0.00412985
CZIB	2.70411e-17	0.0951419	0.125	0.053	6.3525e-13
ATP8B2	1.45621e-07	0.0949302	0.223	0.16	0.00342093
SRSF1	3.65947e-07	0.0947832	0.305	0.238	0.00859682
HELB	4.14599e-07	0.094664	0.318	0.248	0.00973976
ZFP91	2.88786e-08	0.0946458	0.205	0.142	0.000678416
ACBD3	2.03182e-08	0.0946141	0.215	0.15	0.000477315
MAN1A1	4.86256e-12	0.0934844	0.122	0.063	1.14231e-07
TRIM52	1.38727e-07	0.0925709	0.216	0.154	0.00325898
HEXD	3.71248e-16	0.0924482	0.111	0.047	8.72135e-12
EPSTI1	3.91223e-08	0.091651	0.188	0.127	0.00091906
PCBP1-AS1	4.75096e-16	0.0913743	0.102	0.041	1.1161e-11
SKAP2	4.1776e-08	0.09065	0.157	0.102	0.000981402
RWDD3	4.79978e-11	0.0901153	0.138	0.078	1.12757e-06
ARCN1	5.35357e-08	0.0899009	0.237	0.171	0.00125766
LINC02591	5.66741e-15	0.0897501	0.125	0.058	1.33139e-10
ZNF585A	1.06253e-10	0.089687	0.125	0.068	2.49608e-06
PIK3CG	2.78117e-11	0.0896219	0.131	0.071	6.53352e-07
RPP21	2.35678e-11	0.0893588	0.136	0.075	5.53655e-07
IGFLR1	2.37459e-10	0.0888742	0.138	0.079	5.57838e-06
STK26	3.06523e-07	0.0887148	0.188	0.132	0.00720085
RAB4B	6.46018e-14	0.0886554	0.13	0.064	1.51763e-09
EIF4EBP2	5.63002e-08	0.0884361	0.231	0.165	0.00132261
SLC66A3	1.7717e-14	0.0879863	0.107	0.047	4.16208e-10
SLF2	1.10237e-08	0.0872683	0.155	0.098	0.000258968
ZNF737	7.08267e-13	0.0869354	0.116	0.057	1.66386e-08
USP28	1.93113e-07	0.0864696	0.185	0.128	0.00453661
AASDHPPT	2.62305e-08	0.0864462	0.185	0.125	0.000616208
MAP4	1.95677e-08	0.0858367	0.252	0.18	0.000459685
RANBP6	1.31698e-09	0.0856429	0.122	0.069	3.09385e-05
AHCTF1	3.98317e-07	0.083879	0.172	0.119	0.00935727
NSF	4.71109e-08	0.083611	0.17	0.113	0.00110673
CIAO2A	2.9622e-14	0.083376	0.111	0.05	6.9588e-10
STK39	1.16675e-07	0.0831636	0.17	0.114	0.00274092
ZNF267	1.47536e-07	0.0827607	0.157	0.104	0.00346592
DDX58	2.96916e-08	0.0822582	0.159	0.103	0.000697515
TXNRD1	1.78323e-07	0.0813801	0.14	0.091	0.00418917
AFTPH	1.85424e-07	0.080757	0.172	0.117	0.00435598
SACS	3.06372e-07	0.0781611	0.133	0.086	0.0071973
ADRB2	3.0948e-07	0.0774162	0.148	0.097	0.00727031
LYZ	1.2987e-07	0.0767126	0.158	0.104	0.00305092
SCLT1	2.92207e-08	0.0766405	0.129	0.078	0.000686453
TTC28-AS1	3.78982e-11	0.0749516	0.1	0.049	8.90304e-07
STX7	1.85247e-07	0.0739087	0.144	0.093	0.00435183
SMARCAD1	9.62767e-08	0.0733048	0.121	0.074	0.00226173
BMI1	3.24754e-07	0.0732869	0.159	0.106	0.00762912
SLFN11	5.81112e-09	0.0725634	0.106	0.058	0.000136515
ATAD2B	3.6483e-07	0.0716665	0.152	0.1	0.00857059
UPK3BL1	7.37159e-10	0.070671	0.101	0.052	1.73173e-05
CCR5	7.52761e-08	0.0704701	0.111	0.066	0.00176839
PRORP	6.13048e-10	0.0702285	0.116	0.063	1.44017e-05
PANK3	3.21017e-07	0.0681905	0.12	0.075	0.00754133
ZNF654	5.16882e-08	0.0668248	0.108	0.062	0.00121426
GABPB1-IT1	7.70466e-08	0.0648106	0.199	0.135	0.00180998
ADSL	4.6971e-08	0.0625591	0.121	0.072	0.00110344
AL627171.2	8.23565e-09	0.0377023	0.224	0.149	0.000193472
RPL41	1.29337e-11	-0.0556001	1	1	3.03838e-07
SUPV3L1	9.85029e-09	-0.0708391	0.062	0.114	0.000231403
RPL37A	6.62012e-15	-0.0758515	1	1	1.5552e-10
ACADVL	1.2519e-07	-0.0801488	0.099	0.153	0.00294097
ARRDC2	2.64774e-07	-0.0806266	0.1	0.153	0.00622007
BEX4	6.22802e-08	-0.0814868	0.119	0.179	0.00146309
CENPK	1.46453e-08	-0.0841245	0.092	0.15	0.000344047
FOSL2	2.27108e-09	-0.0841455	0.055	0.107	5.33523e-05
PGGHG	1.1387e-08	-0.0846781	0.076	0.13	0.000267504
PFDN4	1.26815e-07	-0.0860078	0.134	0.195	0.00297914
RPL6	9.36239e-11	-0.0881733	1	1	2.19941e-06
IGHA1	6.82529e-13	-0.089427	0.042	0.1	1.6034e-08
RPS25	1.0241e-11	-0.0900738	0.999	1	2.40581e-07
CSRNP1	1.65387e-09	-0.0914082	0.061	0.114	3.88528e-05
LSM2	2.97497e-07	-0.0935616	0.194	0.26	0.00698881
RPS27	5.89892e-21	-0.0948555	1	1	1.38577e-16
RPS3A	6.10122e-12	-0.0951693	1	1	1.4333e-07
RPL29	4.40092e-11	-0.0963426	0.999	1	1.03386e-06
PNPLA2	2.95273e-09	-0.0980169	0.125	0.193	6.93654e-05
CCZ1	5.5032e-09	-0.0980929	0.136	0.204	0.000129281
RPL5	1.36337e-10	-0.0991994	0.999	1	3.20282e-06
C7orf50	3.36769e-07	-0.100069	0.152	0.211	0.00791137
AC012615.1	3.24672e-13	-0.100184	0.054	0.119	7.6272e-09
RPL10	3.92664e-12	-0.100886	1	1	9.22447e-08
TXK	6.57304e-08	-0.102599	0.126	0.187	0.00154414
ALYREF	6.79596e-10	-0.102927	0.116	0.184	1.59651e-05
MMP24OS	3.10644e-09	-0.103691	0.193	0.27	7.29766e-05
RPSA	3.17819e-11	-0.10406	1	1	7.4662e-07
PGAM1	1.60566e-07	-0.105179	0.256	0.329	0.00377202
PIM3	8.7153e-09	-0.107086	0.15	0.219	0.00020474
PLK3	3.83002e-12	-0.107744	0.069	0.136	8.99749e-08
TRABD2A	5.13406e-09	-0.110009	0.112	0.175	0.000120609
HNRNPA0	2.36808e-07	-0.110644	0.471	0.543	0.0055631
FKBP8	3.99258e-07	-0.110808	0.342	0.416	0.00937936
PPDPF	5.42482e-10	-0.111248	0.644	0.733	1.2744e-05
EIF3D	4.84889e-10	-0.113682	0.344	0.441	1.1391e-05
ATP5ME	1.21266e-07	-0.113754	0.555	0.621	0.00284879
F8A1	5.38915e-14	-0.114107	0.097	0.179	1.26602e-09
RPS15A	5.1155e-19	-0.114521	1	1	1.20173e-14
ARID5A	1.22676e-09	-0.11454	0.125	0.192	2.88191e-05
MHENCR	1.05309e-10	-0.115262	0.138	0.214	2.47393e-06
RPL32	9.60664e-16	-0.116889	1	1	2.25679e-11
ASNA1	1.07402e-23	-0.117211	0.025	0.106	2.52309e-19
HEXDC	1.53021e-23	-0.117651	0.024	0.103	3.59477e-19
TMEM259	9.02443e-09	-0.119548	0.242	0.318	0.000212002
MALAT1	1.0983e-09	-0.123889	1	1	2.58013e-05
C1orf123	4.55377e-28	-0.125676	0.018	0.105	1.06977e-23
RHOG	2.73266e-09	-0.126097	0.291	0.374	6.41957e-05
AC016831.5	1.20789e-09	-0.126328	0.156	0.228	2.83759e-05
LEF1	4.10926e-07	-0.12642	0.176	0.237	0.00965348
ABHD14B	6.7824e-11	-0.128383	0.175	0.257	1.59332e-06
PDE4D	2.7811e-10	-0.130128	0.082	0.143	6.53336e-06
FAM96A	1.43274e-25	-0.131148	0.022	0.105	3.3658e-21
PLA2G16	1.1844e-27	-0.1321	0.021	0.109	2.7824e-23
UBC	1.6157e-09	-0.132537	0.95	0.973	3.79561e-05
TCF25	2.79304e-08	-0.134462	0.42	0.495	0.000656142
LENG8	1.14208e-09	-0.134687	0.222	0.3	2.68297e-05
IGKC	4.18262e-09	-0.135423	0.155	0.223	9.8258e-05
GPSM3	2.56234e-09	-0.13756	0.631	0.71	6.01946e-05
ARF5	2.35003e-14	-0.137886	0.162	0.259	5.52069e-10
CAPZB	6.68124e-09	-0.137899	0.517	0.595	0.000156956
CD3E	1.22498e-11	-0.138167	0.893	0.93	2.87773e-07
MDH2	9.60582e-12	-0.138181	0.262	0.357	2.2566e-07
RPL35A	2.74114e-22	-0.140779	0.999	1	6.43949e-18
ISG20	8.69669e-08	-0.141526	0.614	0.676	0.00204303
GABARAPL1	4.0338e-09	-0.142372	0.194	0.266	9.47621e-05
MT-CYB	1.51384e-09	-0.143156	0.996	0.996	3.55632e-05
AC058791.1	2.6368e-08	-0.143773	0.229	0.299	0.000619437
FAM177A1	2.67175e-07	-0.143792	0.208	0.271	0.00627647
FAM208A	3.4263e-27	-0.145355	0.031	0.125	8.04907e-23
RPS13	1.00991e-15	-0.146069	1	1	2.37247e-11
RPS29	1.36941e-11	-0.149787	1	1	3.21702e-07
KLF9	5.63041e-09	-0.150281	0.189	0.259	0.000132269
CUTA	1.35741e-11	-0.153252	0.439	0.538	3.18883e-07
IGLC2	1.95996e-22	-0.153754	0.034	0.117	4.60434e-18
LAPTM5	7.97544e-10	-0.154296	0.609	0.681	1.87359e-05
LY6E	5.33134e-11	-0.155671	0.493	0.58	1.25244e-06
PPP1CA	1.74607e-11	-0.155825	0.447	0.542	4.10187e-07
HLA-C	3.29105e-20	-0.157145	0.999	1	7.73134e-16
PLCG2	1.02372e-37	-0.157982	0.538	0.285	2.40493e-33
RBM3	6.9623e-10	-0.159199	0.561	0.638	1.63558e-05
RPL22	5.69018e-20	-0.160232	0.997	0.999	1.33674e-15
BIN1	2.55771e-14	-0.161131	0.304	0.412	6.00857e-10
EIF3F	4.98259e-14	-0.161529	0.659	0.75	1.17051e-09
NCBP2-AS2	5.55888e-33	-0.161685	0.037	0.151	1.30589e-28
PFN1	2.63841e-09	-0.161969	0.976	0.981	6.19815e-05
CD37	9.97312e-12	-0.162831	0.708	0.777	2.34289e-07
CCR7	5.50854e-10	-0.16352	0.172	0.248	1.29407e-05
METRNL	1.75923e-15	-0.16364	0.05	0.12	4.13279e-11
GADD45A	4.16622e-09	-0.163883	0.072	0.124	9.78729e-05
FAM129A	3.14434e-27	-0.164317	0.045	0.149	7.38668e-23
C19orf24	1.03265e-30	-0.164764	0.048	0.164	2.42591e-26
EVL	9.90291e-12	-0.167146	0.667	0.744	2.32639e-07
GAPDH	2.30907e-12	-0.171337	0.833	0.89	5.42446e-08
H3F3B	6.42914e-10	-0.172189	0.969	0.976	1.51033e-05
SAMSN1	7.4216e-16	-0.172969	0.182	0.284	1.74348e-11
YPEL3	2.26355e-11	-0.173018	0.469	0.555	5.31754e-07
PIM2	7.68072e-17	-0.17954	0.14	0.239	1.80435e-12
LITAF	6.20298e-10	-0.180039	0.611	0.688	1.45721e-05
FKBP2	7.08041e-27	-0.180932	0.071	0.185	1.66333e-22
SMIM37	2.97668e-39	-0.181236	0.022	0.14	6.99282e-35
CCND3	1.41239e-13	-0.181832	0.491	0.59	3.31799e-09
TSPYL2	8.89031e-10	-0.182163	0.196	0.271	2.08851e-05
TUBA4A	2.07331e-09	-0.186673	0.382	0.455	4.87061e-05
CD55	1.28325e-17	-0.187218	0.141	0.244	3.0146e-13
SF1	2.12236e-15	-0.188056	0.794	0.847	4.98586e-11
EEF1D	5.04109e-21	-0.188077	0.953	0.985	1.18425e-16
UBALD2	4.66247e-15	-0.19504	0.31	0.418	1.09531e-10
HERPUD1	5.81557e-13	-0.196173	0.298	0.394	1.36619e-08
NDUFA3	1.20712e-17	-0.196713	0.409	0.526	2.83577e-13
BTF3	1.95463e-22	-0.197766	0.932	0.963	4.59181e-18
TECR	6.29019e-18	-0.19853	0.308	0.426	1.47769e-13
TROVE2	7.85459e-40	-0.199043	0.038	0.17	1.8452e-35
RPL28	4.11362e-49	-0.201432	1	1	9.66371e-45
DNAJB1	9.00436e-13	-0.201602	0.475	0.569	2.1153e-08
CYTIP	1.00085e-13	-0.20276	0.488	0.573	2.35119e-09
VAMP2	8.15937e-16	-0.203007	0.614	0.706	1.9168e-11
ZNF331	3.42502e-14	-0.206777	0.121	0.205	8.04606e-10
HNRNPH1	2.85941e-15	-0.207156	0.555	0.655	6.71733e-11
CREM	1.24591e-17	-0.209096	0.089	0.179	2.9269e-13
ARHGDIB	1.80559e-22	-0.210849	0.92	0.96	4.2417e-18
RBM38	1.97133e-22	-0.211439	0.169	0.293	4.63104e-18
CEBPB	4.80408e-15	-0.214873	0.271	0.371	1.12858e-10
PDE4B	6.10656e-19	-0.216079	0.139	0.244	1.43455e-14
MUC20-OT1	5.41178e-47	-0.216651	0.021	0.155	1.27134e-42
YPEL5	2.19625e-13	-0.217538	0.369	0.471	5.15942e-09
SEPT2	1.01045e-47	-0.220827	0.03	0.174	2.37374e-43
FKBP5	2.44253e-10	-0.221205	0.296	0.372	5.73798e-06
SRGN	1.87437e-08	-0.224533	0.809	0.845	0.000440326
DDIT4	7.9193e-15	-0.231816	0.174	0.267	1.8604e-10
EIF3L	1.86935e-18	-0.231927	0.393	0.505	4.39148e-14
C19orf66	4.99933e-48	-0.233802	0.044	0.201	1.17444e-43
RPL8	1.52306e-34	-0.234766	0.999	1	3.57797e-30
IL7R	1.6829e-14	-0.23717	0.71	0.817	3.95348e-10
SOCS1	4.23055e-31	-0.241091	0.093	0.226	9.9384e-27
CD7	8.51275e-14	-0.241202	0.504	0.592	1.99982e-09
C19orf70	1.17133e-47	-0.243828	0.054	0.216	2.75168e-43
RPL37	5.297e-64	-0.243944	1	1	1.24437e-59
C6orf48	5.26342e-51	-0.24556	0.048	0.215	1.23648e-46
RPL39	2.13491e-64	-0.252476	1	1	5.01534e-60
FAM173A	3.98801e-49	-0.254798	0.042	0.198	9.36864e-45
RPL36	6.18737e-62	-0.256348	0.998	1	1.45354e-57
NR4A2	6.36218e-20	-0.257659	0.172	0.287	1.4946e-15
RPL34	2.79691e-63	-0.2583	1	1	6.57051e-59
EEF1A1	6.12391e-62	-0.261465	1	1	1.43863e-57
RGS1	6.43948e-09	-0.261797	0.182	0.251	0.000151276
CORO1A	1.48972e-26	-0.267155	0.817	0.898	3.49966e-22
ACTB	2.09138e-20	-0.267227	0.997	0.998	4.91308e-16
PRDM1	2.24394e-10	-0.267548	0.238	0.31	5.27147e-06
FOSB	2.69451e-18	-0.273949	0.328	0.446	6.32994e-14
MINOS1	1.8763e-56	-0.278647	0.058	0.245	4.4078e-52
IFITM1	5.98718e-37	-0.282252	0.175	0.35	1.40651e-32
LDHB	6.93232e-21	-0.282706	0.698	0.785	1.62854e-16
FAM96B	8.4941e-58	-0.283125	0.06	0.248	1.99544e-53
CD69	2.09303e-28	-0.28845	0.599	0.744	4.91694e-24
CEMIP2	2.10969e-20	-0.298142	0.2	0.315	4.95609e-16
PIK3IP1	3.37065e-31	-0.298527	0.364	0.526	7.91833e-27
MT-ND3	1.61849e-20	-0.300614	0.995	0.994	3.80216e-16
BTG1	2.44486e-25	-0.306728	0.97	0.987	5.74346e-21
RPS28	2.77256e-94	-0.319858	1	1	6.5133e-90
CIRBP	1.52436e-39	-0.323833	0.672	0.809	3.58102e-35
PIK3R1	4.41867e-12	-0.346705	0.616	0.665	1.03803e-07
C1orf56	3.00011e-26	-0.347898	0.305	0.444	7.04786e-22
RPL12	2.77965e-73	-0.348047	0.999	1	6.52995e-69
FXYD5	1.08218e-38	-0.353215	0.603	0.755	2.54225e-34
GNLY	2.10446e-11	-0.35378	0.133	0.212	4.9438e-07
C8orf59	5.07152e-73	-0.357029	0.065	0.291	1.1914e-68
POLR2J3.1	1.03759e-67	-0.359251	0.062	0.278	2.4375e-63
LEPROTL1	9.1131e-35	-0.372876	0.514	0.651	2.14085e-30
SEPT9	6.01638e-73	-0.374349	0.064	0.289	1.41337e-68
TRAC	1.60595e-36	-0.397779	0.836	0.887	3.77269e-32
TXNIP	9.52335e-11	-0.401163	0.99	0.986	2.23722e-06
KIAA1551	2.95585e-82	-0.410281	0.084	0.35	6.94389e-78
LIMD2	7.39894e-53	-0.412077	0.672	0.82	1.73816e-48
FOS	7.06516e-16	-0.412806	0.566	0.663	1.65975e-11
FTH1	9.60227e-53	-0.418999	0.969	0.983	2.25577e-48
SEPT1	5.75339e-92	-0.428235	0.057	0.318	1.35159e-87
KLF2	1.19844e-62	-0.442288	0.903	0.972	2.81538e-58
DUSP1	6.44865e-28	-0.467398	0.707	0.802	1.51492e-23
CXCR4	4.36766e-51	-0.47489	0.791	0.904	1.02605e-46
SARAF	1.55243e-69	-0.4756	0.78	0.904	3.64697e-65
TNFAIP3	1.97625e-32	-0.481195	0.419	0.58	4.6426e-28
NFKBIA	1.13407e-47	-0.518361	0.402	0.597	2.66416e-43
SEPT6	1.06415e-105	-0.518881	0.082	0.39	2.4999e-101
CTSW	2.37202e-66	-0.532641	0.468	0.685	5.57234e-62
TSC22D3	9.16031e-55	-0.532753	0.81	0.905	2.15194e-50
ZFP36	2.97614e-43	-0.624953	0.487	0.657	6.99155e-39
JUNB	7.50936e-54	-0.65416	0.774	0.89	1.7641e-49
DUSP2	5.29579e-75	-0.660905	0.534	0.762	1.24409e-70
RARRES3	2.34398e-135	-0.671318	0.101	0.484	5.50648e-131
ZFP36L2	3.22399e-71	-0.681527	0.899	0.965	7.57379e-67
RPS26	1.88155e-81	-0.693148	0.79	0.908	4.42014e-77
SEPT7	1.597e-142	-0.714225	0.107	0.498	3.75167e-138
AES	4.3464e-196	-1.09396	0.112	0.587	1.02106e-191

## Sheet: CD4effector_PDDMvsH
	p_val	avg_log2FC	pct.1	pct.2	p_val_adj
HBB	0	3.00088	0.188	0.017	0
RPL17	0	1.29874	0.97	0.694	0
EEF1G	0	1.09898	0.849	0.354	0
RPS17	0	1.07115	0.956	0.618	0
GAS5	0	0.894587	0.75	0.286	0
MTRNR2L12	0	0.815248	0.894	0.506	0
CRIP1	0	0.812704	0.927	0.679	0
RPL27A	0	0.810018	1	0.998	0
NME2	0	0.724399	0.689	0.271	0
SNHG5	0	0.718575	0.648	0.257	0
SEPTIN7	0	0.709246	0.688	0.252	0
TLE5	0	0.688231	0.742	0.305	0
LIME1	0	0.671198	0.612	0.22	0
SNHG29	0	0.666428	0.688	0.273	0
SNHG6	0	0.647138	0.729	0.304	0
PCED1B-AS1	0	0.644842	0.665	0.268	0
RPL36A	0	0.633973	0.994	0.929	0
MT-ND5	0	0.61052	0.986	0.945	0
PLAAT4	0	0.571287	0.513	0.171	0
RNASEK	0	0.540839	0.605	0.272	0
MIF	0	0.529857	0.853	0.607	0
RPL13A	0	0.528336	0.999	1	0
RESF1	0	0.526457	0.579	0.237	0
GABARAP	0	0.501693	0.555	0.221	0
TOMM6	0	0.492659	0.471	0.15	0
SEPTIN6	0	0.486505	0.483	0.182	0
AHNAK	4.84148e-267	0.482624	0.872	0.684	1.13736e-262
RPS20	0	0.472216	0.999	0.999	0
GIMAP7	7.89742e-296	0.471739	0.941	0.82	1.85526e-291
MICOS10	0	0.471333	0.432	0.136	0
LINC01578	0	0.450652	0.543	0.246	0
POLR2J3	3.92989e-301	0.449529	0.439	0.182	9.2321e-297
HIST1H1E	0	0.447965	0.375	0.127	0
RPS10	4.32849e-126	0.429441	0.978	0.941	1.01685e-121
SEPTIN9	0	0.416423	0.453	0.167	0
HIST1H1D	5.407e-208	0.408008	0.394	0.194	1.27021e-203
RPL23A	0	0.395516	0.999	1	0
LGALS1	8.45974e-90	0.389974	0.577	0.439	1.98736e-85
ITGA4	7.17207e-136	0.388407	0.512	0.342	1.68486e-131
HIST1H1C	4.94511e-240	0.385607	0.346	0.144	1.16171e-235
SNHG32	0	0.38488	0.408	0.157	0
PRKCQ-AS1	0	0.384662	0.49	0.211	0
GIMAP5	9.46636e-252	0.371292	0.425	0.199	2.22384e-247
LCP1	7.63715e-194	0.363425	0.783	0.607	1.79412e-189
RPS11	9.14062e-295	0.357329	0.999	0.998	2.14731e-290
RPL27	2.66784e-249	0.357204	0.997	0.995	6.26729e-245
HIST1H4C	1.03055e-148	0.354154	0.603	0.425	2.42097e-144
TMSB4X	2.25719e-289	0.352383	1	1	5.30258e-285
NDUFA13	1.0313e-215	0.350263	0.634	0.407	2.42274e-211
CIAO2B	0	0.346004	0.319	0.089	0
RPS18	3.30801e-255	0.342599	1	1	7.77118e-251
LTB	1.6637e-97	0.340434	0.967	0.918	3.90836e-93
SLFN5	7.12128e-145	0.336851	0.61	0.429	1.67293e-140
RBIS	9.98193e-292	0.332501	0.352	0.126	2.34495e-287
RPL7	4.73417e-224	0.325943	0.998	0.995	1.11215e-219
RPL26	2.31846e-234	0.325508	0.999	0.999	5.44652e-230
UBE2V1	9.04893e-239	0.325125	0.386	0.17	2.12577e-234
SYNE2	1.53061e-113	0.324843	0.731	0.582	3.59572e-109
HIST2H2AC	1.67863e-275	0.317548	0.278	0.086	3.94344e-271
TMEM35B	0	0.313333	0.278	0.072	0
KRTCAP2	1.71379e-148	0.308692	0.628	0.447	4.02605e-144
RPL23	7.12467e-181	0.307158	0.993	0.988	1.67373e-176
TLN1	3.18226e-149	0.305583	0.556	0.367	7.47577e-145
RPL15	2.05781e-221	0.30417	0.999	0.999	4.83421e-217
LINC-PINT	2.16708e-248	0.303076	0.484	0.224	5.0909e-244
MTPN	7.8233e-173	0.301642	0.548	0.346	1.83785e-168
ARPC1B	3.57927e-135	0.300103	0.784	0.637	8.40842e-131
CALM1	6.58584e-181	0.299502	0.995	0.988	1.54715e-176
TRAPPC5	6.99812e-259	0.29502	0.315	0.112	1.644e-254
OIP5-AS1	5.47257e-237	0.293017	0.292	0.103	1.28562e-232
EIF4A1	8.8137e-136	0.291832	0.629	0.445	2.07052e-131
MT-ND1	2.30084e-99	0.29115	0.992	0.991	5.40514e-95
MICOS13	9.53857e-248	0.291099	0.294	0.102	2.2408e-243
ATP6V0C	1.07065e-240	0.289604	0.339	0.133	2.51517e-236
ZFAS1	1.1763e-113	0.287995	0.835	0.725	2.76336e-109
DANCR	3.18612e-227	0.281377	0.296	0.109	7.48483e-223
CAST	2.17812e-105	0.281375	0.712	0.566	5.11684e-101
PSMB10	3.26577e-154	0.279835	0.415	0.237	7.67196e-150
CD48	1.35875e-123	0.275778	0.935	0.872	3.19197e-119
ARL6IP5	2.12092e-119	0.27274	0.812	0.671	4.98247e-115
KMT2A	1.67315e-109	0.2713	0.63	0.471	3.93056e-105
PTPRC	4.5602e-128	0.270619	0.982	0.956	1.07128e-123
GIMAP4	2.7722e-90	0.269283	0.735	0.607	6.51244e-86
SNHG16	2.27915e-193	0.267737	0.283	0.112	5.35419e-189
SEPTIN1	2.19388e-203	0.266536	0.297	0.117	5.15386e-199
POLD4	3.60906e-196	0.265197	0.286	0.114	8.47841e-192
MACF1	1.41902e-93	0.264831	0.579	0.427	3.33356e-89
BCL11B	9.65459e-128	0.262963	0.777	0.602	2.26806e-123
MRPS24	1.51572e-221	0.262098	0.282	0.102	3.56072e-217
RPL21	5.38799e-99	0.260842	0.999	0.999	1.26575e-94
RPL3	1.45847e-120	0.258175	0.999	1	3.42623e-116
RPL31	2.82838e-162	0.255578	0.995	0.991	6.64442e-158
S100A11	5.65457e-97	0.25313	0.897	0.782	1.32837e-92
S100A4	3.48764e-92	0.248741	0.989	0.972	8.19316e-88
EIF4G2	9.26305e-105	0.246412	0.599	0.437	2.17608e-100
STAT1	2.17874e-56	0.240597	0.36	0.255	5.11828e-52
NAP1L1	1.50076e-97	0.237985	0.853	0.754	3.52558e-93
EMB	2.37277e-88	0.23774	0.554	0.411	5.57412e-84
C17orf49	6.35425e-169	0.236993	0.25	0.098	1.49274e-164
S1PR4	1.54378e-96	0.236921	0.471	0.324	3.62665e-92
RPS19	1.33583e-103	0.236586	0.999	1	3.13813e-99
HMGN4	1.84056e-182	0.236239	0.256	0.099	4.32385e-178
SNHG14	4.6642e-142	0.235095	0.267	0.119	1.09571e-137
FAM174C	7.87679e-207	0.232906	0.224	0.07	1.85041e-202
RBM27	2.88956e-144	0.22998	0.271	0.123	6.78816e-140
SNHG8	3.93319e-68	0.229862	0.603	0.478	9.23986e-64
C18orf32	8.10955e-150	0.227926	0.295	0.139	1.9051e-145
PSMA6	9.80308e-142	0.223714	0.32	0.16	2.30294e-137
OSBPL8	4.68531e-87	0.22359	0.455	0.314	1.10067e-82
HOPX	1.99477e-70	0.221397	0.313	0.199	4.68612e-66
RPS2	9.75952e-96	0.220807	0.999	1	2.29271e-91
RPL9	6.92932e-119	0.220684	0.999	0.999	1.62784e-114
CD2	4.27766e-69	0.219532	0.833	0.739	1.00491e-64
EVI2A	2.79869e-101	0.216978	0.308	0.176	6.57468e-97
ACTR2	7.21328e-81	0.216603	0.659	0.52	1.69454e-76
DEK	6.66939e-73	0.21493	0.642	0.508	1.56677e-68
FAM107B	8.32559e-59	0.214664	0.707	0.6	1.95585e-54
PSMA2	3.4835e-106	0.214119	0.398	0.247	8.18343e-102
DYNLL1	3.86958e-73	0.212739	0.529	0.396	9.09042e-69
RAD50	1.37039e-141	0.207029	0.207	0.079	3.21932e-137
TASOR	6.47741e-154	0.204323	0.214	0.079	1.52167e-149
HSP90AA1	9.48617e-73	0.203246	0.938	0.893	2.22849e-68
NIBAN1	1.82095e-135	0.202978	0.259	0.116	4.27777e-131
EVI2B	2.45653e-65	0.202144	0.563	0.441	5.77087e-61
SEPTIN2	2.89133e-139	0.201544	0.245	0.105	6.79231e-135
LINC00342	1.5054e-98	0.201462	0.235	0.116	3.53648e-94
VIM	3.48435e-59	0.200797	0.979	0.953	8.18544e-55
TNFSF10	8.07915e-58	0.20022	0.352	0.248	1.89795e-53
TRG-AS1	5.4357e-72	0.199563	0.265	0.159	1.27695e-67
CCND2	1.1365e-68	0.199047	0.458	0.332	2.66987e-64
LINC00892	9.93626e-166	0.198409	0.141	0.034	2.33423e-161
CD3D	7.24276e-58	0.198162	0.873	0.831	1.70147e-53
OAZ1	2.41277e-70	0.197211	0.924	0.881	5.66807e-66
RO60	4.62657e-141	0.196921	0.218	0.086	1.08687e-136
EGLN2	3.57473e-184	0.19653	0.184	0.052	8.39776e-180
NDUFA7	4.71778e-133	0.195708	0.23	0.099	1.1083e-128
TPT1	4.09013e-72	0.19521	1	1	9.60853e-68
ANKHD1	7.77288e-97	0.193891	0.27	0.146	1.826e-92
TPM3	3.99089e-58	0.193302	0.821	0.745	9.3754e-54
MYH9	9.27983e-62	0.193076	0.694	0.573	2.18002e-57
RPLP0	9.32499e-59	0.192663	0.996	0.995	2.19063e-54
SPN	5.78114e-62	0.189373	0.432	0.314	1.35811e-57
ZNF217	1.03637e-92	0.189251	0.253	0.137	2.43464e-88
PTBP3	3.4021e-66	0.188849	0.37	0.255	7.99221e-62
MDFIC	3.78783e-63	0.188131	0.39	0.275	8.89836e-59
ARL6IP1	1.63261e-74	0.188019	0.384	0.259	3.83533e-70
SERBP1	2.60113e-60	0.186361	0.648	0.53	6.11057e-56
YWHAZ	3.49968e-52	0.185767	0.825	0.752	8.22145e-48
ITGB2	1.98148e-50	0.185227	0.64	0.543	4.6549e-46
S100A6	9.42145e-55	0.184978	0.98	0.962	2.21329e-50
GLIPR1	1.80062e-55	0.184962	0.433	0.317	4.23002e-51
HP1BP3	1.08281e-56	0.184532	0.594	0.473	2.54374e-52
SMARCE1	5.76475e-80	0.183569	0.313	0.192	1.35426e-75
RPS6	9.86555e-72	0.18354	0.999	1	2.31761e-67
APBB1IP	9.96585e-62	0.183115	0.501	0.377	2.34118e-57
ARPC5	1.86486e-58	0.182581	0.635	0.518	4.38092e-54
PAK2	3.84001e-61	0.182448	0.489	0.367	9.02095e-57
SRSF5	2.42141e-65	0.182256	0.924	0.874	5.68839e-61
TOMM5	4.57674e-89	0.182121	0.352	0.216	1.07517e-84
PAG1	1.17525e-49	0.182106	0.512	0.404	2.7609e-45
COX16	2.38714e-113	0.181953	0.241	0.115	5.60787e-109
C5orf56	2.79835e-150	0.181792	0.18	0.059	6.57389e-146
PSMA5	1.03573e-67	0.181627	0.408	0.288	2.43314e-63
ITGB1	2.05803e-35	0.180904	0.634	0.53	4.83473e-31
MT-ND6	3.81849e-70	0.180815	0.43	0.297	8.97041e-66
XRCC5	4.50251e-56	0.179979	0.556	0.44	1.05773e-51
ATP6V0E1	3.08323e-65	0.179886	0.712	0.595	7.24313e-61
ROCK1	1.13365e-53	0.179614	0.476	0.365	2.66317e-49
DIAPH1	1.10755e-54	0.178811	0.419	0.311	2.60186e-50
MBP	3.49154e-57	0.177945	0.557	0.432	8.20233e-53
RBM4	3.19919e-67	0.177807	0.386	0.265	7.51553e-63
INPP4B	6.78682e-48	0.176967	0.447	0.343	1.59436e-43
CD3G	1.28343e-42	0.176028	0.786	0.727	3.01504e-38
HINT1	2.22828e-45	0.175888	0.929	0.88	5.23468e-41
PSMA7	9.40304e-56	0.175824	0.702	0.592	2.20896e-51
KIF2A	1.7257e-59	0.175163	0.451	0.334	4.05401e-55
PRKDC	2.21297e-68	0.174918	0.357	0.238	5.1987e-64
BPTF	1.23718e-54	0.174679	0.518	0.4	2.90637e-50
MT-ATP6	4.8448e-51	0.174361	0.995	0.996	1.13814e-46
LPIN2	5.38791e-50	0.174201	0.382	0.281	1.26573e-45
PLSCR3	3.5481e-126	0.174103	0.178	0.067	8.3352e-122
IL10RA	8.26711e-47	0.173657	0.481	0.377	1.94211e-42
RPS16	8.23277e-59	0.173652	0.999	0.999	1.93404e-54
MTLN	1.15157e-144	0.173552	0.165	0.052	2.70526e-140
HIST1H3D	4.29682e-174	0.173212	0.131	0.027	1.00941e-169
TXN	1.72184e-44	0.173144	0.511	0.408	4.04494e-40
SHFL	2.34977e-116	0.172576	0.193	0.079	5.52008e-112
ATP2B4	1.97909e-68	0.171749	0.29	0.181	4.64927e-64
NDUFA4	8.50248e-53	0.171452	0.783	0.694	1.9974e-48
GIMAP1	3.47903e-51	0.171396	0.499	0.388	8.17294e-47
APOL6	3.65962e-60	0.171364	0.328	0.22	8.59718e-56
NDUFB3	6.84236e-61	0.171157	0.389	0.276	1.60741e-56
SARNP	6.61845e-114	0.171072	0.215	0.096	1.55481e-109
NORAD	1.87427e-66	0.170949	0.334	0.219	4.40304e-62
MYCBP2	3.00665e-49	0.170941	0.534	0.422	7.06322e-45
RPS14	1.11869e-56	0.170843	1	1	2.62802e-52
MSN	1.39921e-48	0.17033	0.635	0.528	3.28701e-44
EID1	3.11408e-48	0.170199	0.643	0.535	7.3156e-44
UBA52	1.81577e-60	0.170012	1	0.999	4.2656e-56
SMC3	1.1926e-60	0.169824	0.33	0.222	2.80165e-56
ATXN7	5.17082e-88	0.169701	0.262	0.142	1.21473e-83
HNRNPC	7.00636e-47	0.169474	0.733	0.636	1.64593e-42
ARL5A	8.38321e-97	0.168939	0.228	0.113	1.96938e-92
RPL35	4.89461e-57	0.168902	0.998	0.999	1.14984e-52
TMBIM4	2.05226e-60	0.168823	0.51	0.385	4.82117e-56
TCEA1	4.85641e-53	0.168234	0.461	0.352	1.14087e-48
TAF7	2.21329e-47	0.167829	0.484	0.381	5.19947e-43
HSP90B1	9.84431e-42	0.166951	0.598	0.502	2.31263e-37
JAK1	4.8245e-50	0.16663	0.719	0.616	1.13337e-45
EEF1B2	1.55903e-39	0.166502	0.987	0.987	3.66248e-35
RPS3	3.75244e-38	0.16567	0.999	0.999	8.81522e-34
RPL36AL	1.36255e-59	0.165399	0.972	0.939	3.2009e-55
S100A10	4.42135e-39	0.165207	0.951	0.908	1.03866e-34
SEPTIN11	3.88173e-129	0.164583	0.137	0.04	9.11895e-125
DDX46	1.07602e-44	0.164438	0.475	0.372	2.52778e-40
ERCC5	7.19431e-102	0.164343	0.191	0.084	1.69009e-97
RPL10A	2.18807e-43	0.163646	0.998	0.998	5.14022e-39
AC008875.3	4.36542e-119	0.163191	0.16	0.057	1.02552e-114
KLF13	1.09502e-52	0.163006	0.492	0.376	2.57243e-48
CLIC1	4.57375e-42	0.162844	0.743	0.645	1.07447e-37
MBD2	2.35659e-58	0.162458	0.325	0.22	5.53609e-54
SMARCA5	1.38055e-56	0.162373	0.358	0.25	3.24318e-52
PTGES3	3.01439e-45	0.161867	0.636	0.536	7.0814e-41
SNHG3	7.98194e-100	0.161724	0.203	0.093	1.87512e-95
CFAP97	3.96308e-54	0.16158	0.377	0.27	9.31007e-50
PSMB8	5.52123e-46	0.161502	0.519	0.414	1.29705e-41
TPR	1.30067e-35	0.161357	0.521	0.424	3.05554e-31
RAPGEF6	1.18652e-70	0.161233	0.283	0.172	2.78738e-66
EIF3A	3.3799e-42	0.161054	0.534	0.433	7.94006e-38
EIF4E3	1.38522e-71	0.161016	0.24	0.139	3.25415e-67
TUG1	7.40936e-109	0.160507	0.184	0.076	1.74061e-104
PARP1	8.68767e-59	0.160166	0.358	0.248	2.04091e-54
CALM2	5.70021e-42	0.160026	0.769	0.693	1.33909e-37
SPTAN1	2.59711e-48	0.159922	0.43	0.325	6.10113e-44
CDC42EP3	9.09126e-56	0.159802	0.311	0.211	2.13572e-51
PNRC2	8.15903e-49	0.159748	0.403	0.301	1.91672e-44
MTDH	2.66256e-46	0.159394	0.579	0.466	6.2549e-42
RPL7A	8.67972e-51	0.159111	0.999	0.999	2.03904e-46
ARHGEF18	1.55981e-119	0.158999	0.164	0.059	3.6643e-115
CEP350	3.98537e-48	0.158908	0.35	0.25	9.36244e-44
IL7R	9.18873e-29	0.158708	0.939	0.958	2.15862e-24
ERAP2	1.65983e-51	0.158486	0.314	0.216	3.89927e-47
ATXN7L3B	1.48692e-51	0.158383	0.338	0.237	3.49306e-47
KLRK1	6.98907e-49	0.158345	0.107	0.05	1.64187e-44
S1PR1	2.16304e-62	0.158079	0.313	0.205	5.08142e-58
GIMAP2	2.7636e-57	0.157803	0.333	0.228	6.49226e-53
AL499604.1	2.39557e-98	0.156899	0.214	0.1	5.62768e-94
WNK1	1.28481e-43	0.156783	0.45	0.349	3.01828e-39
TTC3	2.35199e-40	0.155904	0.48	0.382	5.5253e-36
ATRX	2.12604e-38	0.155843	0.596	0.492	4.9945e-34
MYL6	2.61259e-42	0.155751	0.957	0.936	6.13749e-38
SETX	2.23351e-54	0.155342	0.331	0.227	5.24697e-50
CHURC1	2.10488e-40	0.1547	0.543	0.442	4.94479e-36
EIF4A2	1.45795e-38	0.154205	0.784	0.715	3.42501e-34
TNFAIP8	5.48532e-40	0.154012	0.618	0.522	1.28861e-35
VPS13C	4.57188e-51	0.153814	0.424	0.311	1.07403e-46
AC008555.4	7.14156e-124	0.153624	0.15	0.049	1.6777e-119
HCP5	7.20898e-148	0.153403	0.131	0.032	1.69353e-143
GARS-DT	8.3093e-100	0.153111	0.151	0.058	1.95202e-95
SELENOH	4.71375e-48	0.152734	0.497	0.387	1.10735e-43
RPLP1	1.10558e-32	0.152507	1	1	2.59724e-28
RPL13	4.47279e-52	0.15236	1	1	1.05075e-47
RPS9	1.11977e-47	0.151361	0.997	0.998	2.63057e-43
IQGAP1	1.85322e-39	0.151284	0.507	0.411	4.35359e-35
SF3B5	4.81986e-44	0.151064	0.489	0.387	1.13228e-39
GLS	5.28327e-43	0.151033	0.445	0.343	1.24115e-38
MYL12A	2.9015e-47	0.150447	0.986	0.977	6.8162e-43
JPX	6.37102e-40	0.150341	0.371	0.277	1.49668e-35
WDR86-AS1	1.46048e-112	0.150081	0.141	0.048	3.43096e-108
PSMD9	2.86815e-80	0.149891	0.239	0.131	6.73786e-76
RAB5IF	5.11107e-70	0.149845	0.279	0.17	1.20069e-65
VAMP8	1.16275e-44	0.149631	0.618	0.511	2.73153e-40
GPR183	1.46745e-35	0.14946	0.549	0.451	3.44734e-31
ATR	1.88771e-68	0.14929	0.213	0.118	4.43461e-64
PAGR1	3.08778e-118	0.149092	0.15	0.051	7.25381e-114
CASP8AP2	2.55034e-45	0.148776	0.257	0.173	5.99125e-41
GBP5	5.59042e-29	0.148388	0.306	0.234	1.3133e-24
LNPEP	1.92072e-47	0.14816	0.379	0.276	4.51217e-43
TPM4	2.63286e-42	0.148153	0.341	0.25	6.18512e-38
UBE2L3	5.81902e-54	0.148117	0.426	0.313	1.36701e-49
YME1L1	2.12226e-32	0.147715	0.428	0.342	4.98562e-28
HNRNPU	6.76797e-33	0.147493	0.782	0.708	1.58993e-28
CDV3	8.21824e-43	0.147398	0.517	0.413	1.93063e-38
NCBP2AS2	1.89906e-95	0.147228	0.198	0.091	4.46128e-91
PRPF4B	4.22735e-41	0.147125	0.475	0.368	9.93089e-37
TASOR2	5.06804e-103	0.147031	0.157	0.061	1.19058e-98
RASGRP1	5.33663e-39	0.14638	0.466	0.37	1.25368e-34
RNF213	5.9493e-38	0.146317	0.724	0.628	1.39761e-33
SPCS3	1.56975e-42	0.145608	0.424	0.326	3.68766e-38
OPTN	2.72692e-39	0.145075	0.415	0.322	6.40609e-35
SOS1	3.87375e-62	0.145067	0.213	0.123	9.10022e-58
MYL12B	1.95659e-41	0.144401	0.905	0.854	4.59641e-37
PRKY	1.52762e-81	0.144352	0.167	0.076	3.58868e-77
UBXN4	1.71651e-39	0.144342	0.469	0.371	4.03243e-35
SYNRG	3.21253e-40	0.144306	0.419	0.325	7.54688e-36
RPS6KA3	4.34276e-42	0.144104	0.436	0.336	1.0202e-37
CHD4	1.01441e-40	0.143942	0.312	0.225	2.38305e-36
RECQL	2.06486e-47	0.143792	0.287	0.197	4.85077e-43
RAD51-AS1	1.55941e-103	0.143235	0.15	0.056	3.66336e-99
NDUFB2	1.00038e-41	0.142564	0.582	0.475	2.35008e-37
NUTM2A-AS1	4.85994e-62	0.142498	0.214	0.123	1.1417e-57
ACTR3	7.96037e-38	0.142389	0.601	0.501	1.87005e-33
YWHAB	5.91122e-36	0.142318	0.845	0.779	1.38866e-31
GNG10	2.88525e-104	0.141096	0.162	0.063	6.77804e-100
PSIP1	2.58853e-33	0.141088	0.573	0.485	6.08099e-29
TOMM7	2.79749e-25	0.140925	0.959	0.947	6.57185e-21
TMPO	8.0212e-46	0.140853	0.362	0.262	1.88434e-41
GBP1	1.98761e-42	0.140774	0.238	0.158	4.66929e-38
MORC3	5.66439e-45	0.140261	0.26	0.176	1.33068e-40
CCDC18-AS1	8.99389e-78	0.140053	0.201	0.101	2.11284e-73
DDX39B	1.0853e-45	0.139738	0.342	0.243	2.5496e-41
MAP3K1	7.07269e-36	0.139333	0.331	0.247	1.66152e-31
RAD21	7.16081e-38	0.139081	0.433	0.34	1.68222e-33
ANXA2	1.81816e-34	0.138939	0.475	0.381	4.27122e-30
HNRNPR	3.40649e-38	0.138443	0.454	0.357	8.00254e-34
HLA-F	1.96452e-34	0.138043	0.716	0.633	4.61505e-30
CYLD	4.04354e-32	0.138012	0.564	0.472	9.49909e-28
DNAJC8	2.38088e-35	0.137594	0.433	0.344	5.59316e-31
CSNK1A1	9.32681e-43	0.137477	0.418	0.316	2.19106e-38
VPS4B	1.25461e-41	0.137429	0.327	0.238	2.94732e-37
ATP8B2	2.04124e-44	0.137052	0.291	0.203	4.79527e-40
GPR174	3.47978e-51	0.136955	0.201	0.12	8.1747e-47
RPS27L	9.02034e-27	0.136828	0.552	0.474	2.11906e-22
ITM2B	1.81574e-34	0.136776	0.953	0.929	4.26553e-30
FGFR1OP2	4.70614e-38	0.136314	0.376	0.287	1.10557e-33
H3F3A	3.33893e-41	0.136128	0.981	0.976	7.84382e-37
LPAR6	6.77823e-33	0.136024	0.246	0.174	1.59234e-28
UTRN	4.93858e-37	0.135479	0.428	0.331	1.16017e-32
TOMM20	2.50952e-31	0.135316	0.631	0.549	5.89537e-27
PLP2	1.1542e-30	0.135254	0.537	0.447	2.71146e-26
BDP1	6.38104e-35	0.135149	0.357	0.272	1.49903e-30
FYB1	1.62863e-31	0.135081	0.895	0.86	3.82597e-27
CERT1	3.28277e-93	0.134964	0.142	0.054	7.71188e-89
SNX6	2.42209e-34	0.134914	0.451	0.364	5.68996e-30
YY1	1.15603e-34	0.134912	0.46	0.369	2.71574e-30
RPP21	4.289e-83	0.134605	0.161	0.072	1.00757e-78
RIPOR2	3.84421e-33	0.13416	0.823	0.761	9.03081e-29
DBI	2.04546e-34	0.133729	0.503	0.412	4.80519e-30
FNBP1	1.74481e-33	0.133618	0.588	0.491	4.0989e-29
FTX	9.46148e-32	0.13346	0.37	0.285	2.22269e-27
ST6GAL1	2.85656e-45	0.13289	0.261	0.175	6.71064e-41
CD96	9.24218e-36	0.132851	0.388	0.3	2.17117e-31
MPHOSPH8	2.63811e-27	0.132844	0.66	0.575	6.19745e-23
NOL7	2.74124e-36	0.132727	0.428	0.339	6.43972e-32
SSB	5.44433e-31	0.132403	0.469	0.384	1.27898e-26
STAG2	1.10226e-35	0.132394	0.349	0.264	2.58942e-31
SH3BP5	1.19662e-39	0.132339	0.382	0.286	2.8111e-35
DNAJA1	1.91715e-38	0.13209	0.448	0.349	4.50377e-34
PSMB9	1.39177e-33	0.131681	0.667	0.574	3.26954e-29
YWHAQ	5.82752e-35	0.130945	0.441	0.349	1.369e-30
MIER1	8.91331e-40	0.130771	0.382	0.287	2.09391e-35
PPP4R3B	1.02635e-38	0.130497	0.294	0.211	2.41111e-34
NCL	2.97114e-30	0.130412	0.799	0.734	6.9798e-26
ACAP2	4.74264e-35	0.129839	0.348	0.264	1.11414e-30
DOCK10	1.84575e-38	0.1298	0.324	0.237	4.33604e-34
CD52	1.75205e-19	0.12966	0.99	0.983	4.11591e-15
KAT6B	1.77074e-35	0.129169	0.323	0.239	4.15982e-31
ANXA5	1.01834e-29	0.129143	0.391	0.313	2.39229e-25
THEMIS	1.31249e-42	0.12891	0.264	0.18	3.08331e-38
ABRACL	4.36867e-30	0.128444	0.556	0.471	1.02629e-25
ERP29	2.53879e-28	0.128134	0.673	0.596	5.96413e-24
ATP2B1	1.31494e-26	0.128062	0.397	0.321	3.08906e-22
DOCK8	3.21474e-38	0.12783	0.468	0.367	7.55207e-34
REST	4.42122e-33	0.127746	0.344	0.263	1.03863e-28
CAPZA1	4.22771e-36	0.127578	0.43	0.337	9.93175e-32
HNRNPUL2	4.10958e-51	0.127318	0.22	0.136	9.65422e-47
NGRN	2.09734e-86	0.12729	0.145	0.06	4.92708e-82
NUFIP2	4.55422e-41	0.127263	0.339	0.247	1.06988e-36
NPM1	9.24746e-31	0.127165	0.954	0.929	2.17241e-26
EMP3	4.23361e-30	0.127161	0.922	0.863	9.9456e-26
GIMAP6	1.05865e-47	0.127073	0.226	0.143	2.48699e-43
KIAA0040	2.53005e-47	0.126862	0.231	0.148	5.94359e-43
ISCU	7.54817e-34	0.126712	0.493	0.401	1.77322e-29
PCBP1	1.44973e-33	0.12644	0.679	0.597	3.4057e-29
WDR82	1.5993e-37	0.126379	0.368	0.277	3.75707e-33
HSPD1	2.46956e-31	0.126349	0.376	0.295	5.80148e-27
GTF3A	7.27912e-30	0.126219	0.603	0.515	1.71001e-25
PLEK	1.83977e-47	0.126182	0.148	0.082	4.32198e-43
MBNL1	5.86926e-29	0.12588	0.769	0.696	1.37881e-24
UBXN1	3.47355e-29	0.12546	0.609	0.53	8.16006e-25
EFCAB14	3.16791e-42	0.125366	0.281	0.195	7.44204e-38
GPS2	2.27633e-42	0.125283	0.305	0.214	5.34754e-38
CPNE3	9.36062e-42	0.12528	0.248	0.168	2.199e-37
MGST3	2.95019e-32	0.12527	0.425	0.339	6.93059e-28
ARCN1	1.61883e-50	0.124988	0.223	0.139	3.80295e-46
B2M	5.7736e-49	0.124473	1	1	1.35633e-44
CD226	1.48962e-30	0.124438	0.31	0.234	3.49942e-26
PRRC2C	9.22344e-31	0.124255	0.767	0.694	2.16677e-26
FLNA	1.13691e-32	0.124066	0.561	0.463	2.67082e-28
SRSF3	3.61282e-31	0.123877	0.641	0.552	8.48724e-27
TAX1BP1	5.98102e-29	0.123869	0.465	0.38	1.40506e-24
CHD3	6.95615e-31	0.123679	0.314	0.237	1.63414e-26
MAT2B	2.44437e-32	0.123436	0.312	0.235	5.74232e-28
PPP1R12A	2.25872e-26	0.123285	0.442	0.365	5.30618e-22
PAFAH1B1	8.2514e-41	0.122733	0.309	0.22	1.93842e-36
NDUFB8	1.20733e-31	0.1227	0.519	0.429	2.83626e-27
RWDD3	4.00579e-80	0.122687	0.143	0.061	9.4104e-76
CHD2	6.345e-31	0.122413	0.449	0.358	1.49057e-26
CD164	6.10026e-32	0.122412	0.429	0.341	1.43307e-27
JPT1	8.79131e-38	0.122325	0.322	0.237	2.06525e-33
CHCHD1	3.57142e-49	0.122201	0.227	0.143	8.38997e-45
EIF4B	2.78743e-30	0.122193	0.672	0.587	6.54824e-26
GLRX	5.38296e-35	0.12212	0.346	0.26	1.26457e-30
ATP5PB	1.31043e-34	0.122111	0.413	0.324	3.07845e-30
RPL24	4.01236e-43	0.121967	0.999	0.999	9.42583e-39
TOP1	9.63397e-34	0.121869	0.303	0.223	2.26321e-29
LGALS3	3.01886e-28	0.121709	0.242	0.174	7.09191e-24
ANP32E	9.67725e-32	0.121629	0.393	0.31	2.27338e-27
LSM8	7.50143e-30	0.121309	0.465	0.381	1.76224e-25
MRPL51	1.97983e-39	0.12121	0.351	0.261	4.65101e-35
PCM1	6.53889e-28	0.120917	0.464	0.381	1.53612e-23
DAD1	4.0422e-27	0.12089	0.57	0.491	9.49594e-23
APRT	5.92802e-26	0.120802	0.756	0.687	1.39261e-21
SELENOF	1.37859e-36	0.120674	0.394	0.302	3.23859e-32
PSMB4	2.61653e-32	0.120363	0.347	0.266	6.14675e-28
IKZF3	1.70727e-23	0.120102	0.393	0.322	4.01072e-19
CAB39	3.95356e-48	0.119869	0.238	0.152	9.28771e-44
TIMP1	4.34354e-27	0.119538	0.485	0.4	1.02038e-22
HNRNPF	6.39812e-31	0.119394	0.534	0.446	1.50305e-26
THAP12	2.57275e-38	0.11937	0.255	0.177	6.0439e-34
ARL14EP	4.14439e-36	0.119222	0.271	0.193	9.736e-32
PHACTR2	1.61869e-21	0.118997	0.348	0.283	3.80262e-17
PTP4A2	1.13669e-27	0.11885	0.65	0.569	2.6703e-23
GBP4	2.13355e-29	0.118817	0.222	0.158	5.01214e-25
TMOD3	7.33662e-37	0.118788	0.326	0.24	1.72352e-32
ATP5PF	9.16449e-31	0.118766	0.547	0.46	2.15292e-26
ANTXR2	7.31166e-44	0.118674	0.19	0.117	1.71765e-39
LARS	4.35088e-35	0.118625	0.269	0.192	1.02211e-30
CANX	3.59089e-27	0.118599	0.369	0.293	8.43572e-23
TGOLN2	4.38808e-32	0.118248	0.48	0.387	1.03085e-27
TMED5	2.13756e-43	0.118227	0.218	0.14	5.02155e-39
VCL	2.63791e-45	0.118176	0.205	0.128	6.19698e-41
BIRC6	1.37416e-31	0.117709	0.323	0.244	3.22819e-27
RAB30-DT	8.56751e-76	0.117456	0.106	0.038	2.01268e-71
KDM5B	1.48332e-48	0.116897	0.156	0.086	3.48462e-44
TM9SF3	7.07781e-35	0.116609	0.275	0.197	1.66272e-30
BST2	8.47595e-33	0.116601	0.345	0.262	1.99117e-28
CHORDC1	1.22893e-41	0.116124	0.268	0.182	2.88701e-37
MRFAP1	7.40345e-35	0.115959	0.341	0.256	1.73922e-30
SMAP1	1.06088e-28	0.115952	0.307	0.236	2.49222e-24
IQGAP2	5.29646e-25	0.115624	0.409	0.335	1.24424e-20
LY75	2.29156e-52	0.115513	0.166	0.091	5.38334e-48
C1orf162	2.39739e-19	0.115369	0.291	0.233	5.63194e-15
RSBN1L	1.22633e-28	0.115221	0.399	0.318	2.88089e-24
CZIB	4.9785e-91	0.115188	0.118	0.04	1.16955e-86
UBTF	1.53367e-31	0.115186	0.315	0.236	3.60289e-27
NOP53	8.39479e-23	0.114866	0.923	0.908	1.97211e-18
PPA1	3.12602e-26	0.114767	0.404	0.328	7.34364e-22
KLRG1	4.18723e-26	0.114748	0.287	0.219	9.83665e-22
CD63	7.76263e-29	0.114527	0.406	0.325	1.8236e-24
RAP2B	1.64981e-31	0.114512	0.319	0.24	3.87574e-27
EIF3K	1.30273e-22	0.114028	0.814	0.758	3.06039e-18
DYRK2	3.19305e-31	0.114009	0.295	0.219	7.50112e-27
CD46	1.32869e-33	0.113967	0.367	0.279	3.12136e-29
BIRC3	9.10826e-25	0.113966	0.515	0.43	2.13971e-20
SELPLG	5.91759e-27	0.113871	0.397	0.32	1.39016e-22
PHPT1	1.87118e-26	0.113718	0.261	0.197	4.39577e-22
SNRPE	6.80213e-30	0.113702	0.379	0.298	1.59796e-25
TMEM50A	3.57114e-26	0.113666	0.471	0.393	8.38932e-22
CDC73	6.92145e-36	0.113554	0.226	0.154	1.62599e-31
CLTA	2.13882e-35	0.113321	0.301	0.22	5.02453e-31
SH3KBP1	1.34653e-25	0.113238	0.412	0.336	3.16328e-21
GOLGA4	1.97131e-27	0.113232	0.44	0.356	4.63101e-23
ATF7IP	3.81893e-28	0.113201	0.397	0.316	8.97143e-24
KAT6A	1.19547e-27	0.113198	0.365	0.288	2.80841e-23
CORO1B	1.8499e-22	0.113152	0.371	0.302	4.34579e-18
XRN1	1.56729e-33	0.113079	0.281	0.202	3.68188e-29
ERVK3-1	2.54838e-56	0.113036	0.158	0.083	5.98666e-52
CD82	7.86045e-35	0.112789	0.246	0.172	1.84658e-30
ORAI1	1.91873e-31	0.112532	0.334	0.255	4.50747e-27
SKAP1	2.98811e-25	0.112498	0.456	0.38	7.01967e-21
SPCS2	5.01119e-28	0.112345	0.507	0.423	1.17723e-23
USP1	5.16602e-34	0.112211	0.246	0.173	1.2136e-29
CDK12	5.61428e-33	0.11215	0.289	0.211	1.31891e-28
TRAT1	5.91751e-26	0.112082	0.454	0.373	1.39014e-21
RAB8B	5.14108e-36	0.11207	0.23	0.157	1.20774e-31
HSP90AB1	1.24186e-21	0.111896	0.848	0.81	2.91738e-17
AC092821.3	8.7913e-69	0.111821	0.134	0.059	2.06525e-64
HSPE1	1.36749e-27	0.111769	0.487	0.405	3.21252e-23
XPO1	3.9277e-30	0.111679	0.293	0.219	9.22695e-26
RPS4X	1.24097e-20	0.111589	0.999	0.999	2.91528e-16
LBH	5.41755e-24	0.111158	0.416	0.341	1.27269e-19
CALCOCO2	6.33721e-36	0.110923	0.228	0.156	1.48874e-31
EIF2S2	3.6288e-28	0.110871	0.447	0.361	8.52477e-24
EPSTI1	2.84778e-36	0.1106	0.21	0.139	6.69e-32
STX16	6.51765e-30	0.110501	0.327	0.248	1.53113e-25
TRIP11	5.33786e-29	0.110491	0.248	0.179	1.25397e-24
SLAIN2	1.4878e-44	0.110354	0.198	0.122	3.49515e-40
GATA3	1.83618e-27	0.110232	0.408	0.327	4.31355e-23
NOP10	4.09807e-31	0.110199	0.385	0.3	9.62718e-27
ELK3	1.61974e-29	0.110039	0.244	0.177	3.80508e-25
TSPO	1.89082e-23	0.109373	0.628	0.554	4.44193e-19
ITGAL	2.38939e-28	0.109204	0.295	0.222	5.61314e-24
TMEM161B-AS1	2.42776e-35	0.109116	0.17	0.106	5.70328e-31
TRAM1	3.30434e-25	0.109072	0.425	0.349	7.76255e-21
ATP5MC3	8.00513e-26	0.108996	0.528	0.449	1.88057e-21
GPRIN3	2.98579e-31	0.108926	0.321	0.241	7.01422e-27
SETD2	3.19757e-29	0.108749	0.26	0.19	7.51173e-25
GTF2I	7.60851e-25	0.108674	0.311	0.241	1.78739e-20
SLC66A3	7.12882e-84	0.108671	0.112	0.039	1.6747e-79
CNPY2	1.6689e-32	0.108548	0.289	0.212	3.92057e-28
BOD1L1	1.43217e-23	0.108383	0.458	0.38	3.36445e-19
RPS3A	1.31309e-20	0.108286	0.999	1	3.08471e-16
C21orf91	3.53429e-43	0.108229	0.179	0.108	8.30275e-39
SCP2	2.93815e-33	0.10814	0.325	0.243	6.90229e-29
TRIP12	1.13332e-40	0.108118	0.235	0.156	2.6624e-36
TRIM59	1.99707e-50	0.108063	0.142	0.075	4.69152e-46
TMEM59	1.7524e-28	0.107951	0.517	0.43	4.11675e-24
HELB	7.91712e-30	0.107822	0.333	0.254	1.85989e-25
BRD7	1.69002e-23	0.107701	0.342	0.273	3.9702e-19
ASCC3	1.20578e-32	0.107667	0.18	0.118	2.83262e-28
IGFLR1	8.72283e-57	0.107477	0.14	0.069	2.04917e-52
CIAO2A	2.70128e-83	0.107473	0.108	0.037	6.34584e-79
BMI1	1.54834e-44	0.107367	0.17	0.1	3.63736e-40
REEP5	3.2017e-25	0.106988	0.368	0.297	7.52142e-21
MOB1A	4.90983e-26	0.106974	0.371	0.296	1.15342e-21
SRP19	1.49794e-25	0.106819	0.375	0.301	3.51897e-21
AL121839.2	6.07583e-75	0.106737	0.103	0.036	1.42733e-70
MRFAP1L1	3.30329e-37	0.106706	0.227	0.152	7.7601e-33
ARGLU1	2.43934e-20	0.106376	0.718	0.64	5.73051e-16
SUPT16H	3.14686e-30	0.106329	0.28	0.207	7.3926e-26
PARK7	1.66211e-25	0.106318	0.581	0.496	3.90463e-21
G3BP1	7.40309e-28	0.106194	0.353	0.274	1.73913e-23
NUP42	1.06508e-87	0.106129	0.103	0.033	2.50209e-83
BCL9L	5.51396e-26	0.10612	0.295	0.226	1.29534e-21
SAMD1	1.05248e-48	0.10608	0.145	0.078	2.47249e-44
RPS5	3.77116e-16	0.106055	0.993	0.987	8.8592e-12
SEC61B	5.78527e-23	0.105926	0.658	0.583	1.35907e-18
CD4	1.93918e-29	0.105752	0.331	0.253	4.55552e-25
SH3GLB1	3.63097e-28	0.105734	0.279	0.209	8.52989e-24
ADD3	3.8569e-23	0.105621	0.6	0.524	9.06064e-19
COA8	3.22343e-66	0.105601	0.117	0.049	7.57248e-62
TAPBP	2.25409e-22	0.105592	0.561	0.487	5.29531e-18
TAF15	9.77753e-24	0.105373	0.327	0.259	2.29694e-19
SOD1	1.94626e-21	0.105315	0.714	0.651	4.57215e-17
FAM153CP	1.02926e-62	0.105264	0.158	0.078	2.41794e-58
RAB10	4.21392e-37	0.104986	0.21	0.139	9.89935e-33
CCSER2	3.74406e-25	0.104938	0.356	0.284	8.79554e-21
AC245407.2	4.29996e-78	0.104881	0.102	0.035	1.01015e-73
HSPA9	3.11772e-27	0.104626	0.344	0.269	7.32415e-23
RBL2	6.92599e-23	0.104518	0.455	0.38	1.62705e-18
LYAR	2.15939e-16	0.104371	0.4	0.338	5.07283e-12
MRPL38	2.09008e-68	0.104362	0.128	0.055	4.91001e-64
TES	1.83085e-25	0.10427	0.316	0.246	4.30103e-21
THRAP3	1.74175e-23	0.104265	0.448	0.372	4.09171e-19
PRKACB	1.4351e-28	0.104221	0.282	0.21	3.37133e-24
HEXD	1.67386e-71	0.104096	0.114	0.045	3.93223e-67
YTHDC1	3.6327e-24	0.103936	0.384	0.308	8.53395e-20
CAPRIN1	8.07947e-34	0.103865	0.213	0.144	1.89803e-29
LINC00861	2.0563e-23	0.103822	0.447	0.366	4.83065e-19
MARCH7	1.39579e-25	0.10333	0.294	0.227	3.27899e-21
MAP4	2.64765e-31	0.103295	0.251	0.179	6.21986e-27
RPS12	4.13661e-13	0.103266	1	1	9.71772e-09
CD28	8.27529e-19	0.103254	0.315	0.258	1.94403e-14
BRD2	1.3459e-22	0.103156	0.358	0.289	3.16178e-18
DOCK2	1.7468e-29	0.103003	0.275	0.203	4.10358e-25
SUZ12	3.4713e-25	0.10297	0.268	0.203	8.15477e-21
ARHGAP25	1.73086e-29	0.102927	0.266	0.194	4.06615e-25
ARHGEF6	9.6273e-33	0.102861	0.229	0.159	2.26164e-28
SH2D1A	8.5535e-25	0.102855	0.226	0.166	2.00939e-20
HUWE1	1.00207e-28	0.102853	0.244	0.176	2.35407e-24
GBP2	8.34762e-20	0.102665	0.313	0.252	1.96102e-15
PDCD7	2.82602e-28	0.10266	0.267	0.198	6.63888e-24
HIST1H2AC	4.30319e-61	0.102537	0.106	0.044	1.01091e-56
TERF2IP	3.77615e-24	0.102503	0.505	0.424	8.87093e-20
ILRUN	8.00981e-81	0.102199	0.104	0.035	1.88166e-76
RAB2A	1.88334e-25	0.102127	0.337	0.266	4.42434e-21
PDIA6	8.62821e-24	0.102087	0.329	0.262	2.02694e-19
CCT6A	6.62222e-26	0.102023	0.322	0.251	1.55569e-21
MIA3	3.09824e-29	0.101772	0.261	0.191	7.27838e-25
TOP2B	2.71498e-30	0.101708	0.248	0.178	6.37803e-26
AGGF1	2.132e-56	0.101703	0.127	0.061	5.00849e-52
CKLF	9.93773e-25	0.10145	0.391	0.314	2.33457e-20
WIPF1	1.97573e-21	0.101441	0.452	0.378	4.64139e-17
SCAF11	1.31258e-21	0.101434	0.587	0.51	3.08352e-17
C12orf75	5.04156e-23	0.101128	0.293	0.228	1.18436e-18
ANTKMT	3.74776e-74	0.100937	0.1	0.035	8.80425e-70
STXBP3	7.45046e-32	0.100869	0.217	0.15	1.75026e-27
HTATSF1	7.51773e-26	0.100828	0.249	0.185	1.76607e-21
CBX3	1.11384e-21	0.100815	0.469	0.394	2.61663e-17
CDKN2D	2.76478e-23	0.1007	0.365	0.294	6.49503e-19
SNHG1	4.52241e-56	0.100613	0.143	0.071	1.0624e-51
CIB1	2.6019e-22	0.100295	0.551	0.476	6.11239e-18
NEDD8	7.57668e-21	0.0998998	0.575	0.508	1.77991e-16
TGS1	5.83988e-33	0.0998469	0.196	0.131	1.37191e-28
SPTBN1	2.44989e-24	0.0997578	0.26	0.195	5.75528e-20
RSBN1	2.06344e-29	0.0997113	0.356	0.275	4.84744e-25
USP7	1.25571e-33	0.0996962	0.237	0.164	2.9499e-29
CAPN2	3.56703e-24	0.0995948	0.321	0.252	8.37966e-20
APOBEC3G	2.22233e-23	0.0993368	0.249	0.189	5.22071e-19
RPS7	8.50401e-26	0.099331	0.999	0.999	1.99776e-21
PJA2	1.8373e-23	0.0993228	0.345	0.275	4.31619e-19
KRAS	2.60302e-23	0.0993221	0.264	0.202	6.11501e-19
ZNF585A	2.91839e-67	0.0991792	0.114	0.047	6.85588e-63
ICE1	6.49352e-34	0.099177	0.187	0.122	1.52546e-29
PAPOLA	6.60524e-22	0.0990626	0.438	0.366	1.5517e-17
UTS2	2.64846e-54	0.0990448	0.131	0.064	6.22176e-50
SYNCRIP	8.04053e-27	0.0987721	0.314	0.241	1.88888e-22
RBX1	3.91266e-23	0.0986819	0.47	0.392	9.19162e-19
PRDX2	1.29129e-23	0.0986468	0.504	0.421	3.03349e-19
ZGPAT	1.64138e-74	0.0985004	0.106	0.039	3.85592e-70
RHOA	2.13239e-21	0.098225	0.629	0.557	5.00942e-17
AC097376.3	3.38654e-58	0.0981994	0.104	0.044	7.95566e-54
UHMK1	5.56626e-26	0.0981482	0.269	0.202	1.30763e-21
PDCD10	6.42828e-25	0.098137	0.322	0.252	1.51013e-20
CDC42SE2	2.08939e-15	0.0980359	0.627	0.571	4.90838e-11
ZNF91	2.06928e-29	0.097596	0.252	0.181	4.86115e-25
ARPP19	2.93288e-28	0.0975352	0.239	0.173	6.88991e-24
PRORP	2.41302e-51	0.097506	0.139	0.071	5.66866e-47
ZNF652	1.35015e-24	0.0974892	0.301	0.233	3.17178e-20
RALBP1	1.93719e-21	0.0974804	0.303	0.241	4.55084e-17
AIDA	8.95065e-29	0.0974478	0.23	0.164	2.10269e-24
HSPA8	1.81605e-21	0.0972777	0.833	0.768	4.26626e-17
LAMTOR4	4.18582e-19	0.0972675	0.562	0.496	9.83332e-15
APPL1	1.20195e-28	0.0971961	0.215	0.151	2.82363e-24
IRF2	9.19737e-23	0.0971406	0.282	0.219	2.16065e-18
AHSA1	5.98617e-32	0.0970396	0.226	0.157	1.40627e-27
STK17A	4.70767e-23	0.0970308	0.447	0.369	1.10593e-18
RPS27A	4.78651e-18	0.0969797	1	1	1.12445e-13
CCDC82	7.34218e-24	0.0969195	0.211	0.154	1.72483e-19
WAPL	2.97456e-29	0.0968314	0.241	0.173	6.98785e-25
LMAN1	1.06006e-26	0.0966772	0.286	0.216	2.49028e-22
USP34	3.52835e-21	0.0966704	0.35	0.283	8.28881e-17
CWC15	5.05555e-24	0.0964808	0.326	0.256	1.18765e-19
TAB2	1.16046e-22	0.0964741	0.232	0.174	2.72616e-18
CLINT1	4.35138e-23	0.0961779	0.279	0.215	1.02223e-18
EIF2AK1	7.53604e-28	0.0960665	0.215	0.153	1.77037e-23
KTN1	7.31114e-21	0.0960304	0.527	0.45	1.71753e-16
TMEM123	1.85698e-17	0.0959537	0.614	0.548	4.36242e-13
PHF3	3.53039e-21	0.0959479	0.438	0.362	8.29359e-17
KDM5A	4.27528e-20	0.0958498	0.372	0.306	1.00435e-15
SSR4	2.25093e-17	0.0957959	0.776	0.723	5.28789e-13
ATP5PD	2.00777e-19	0.0957877	0.549	0.478	4.71664e-15
RASA3	1.00242e-22	0.0957736	0.276	0.212	2.35488e-18
PPP1R18	1.60366e-22	0.0956995	0.336	0.268	3.76733e-18
PARP4	1.76812e-34	0.0956324	0.201	0.133	4.15366e-30
AHR	1.60993e-35	0.095425	0.158	0.097	3.78205e-31
THOC3	3.02307e-21	0.0953656	0.23	0.174	7.1018e-17
AKAP9	2.01183e-18	0.0953623	0.481	0.409	4.7262e-14
GOLGB1	5.02641e-24	0.0951677	0.34	0.266	1.1808e-19
FUBP1	1.59256e-26	0.0948315	0.267	0.199	3.74124e-22
DNMT1	5.07376e-22	0.0947924	0.326	0.26	1.19193e-17
PDCD5	5.38832e-23	0.094736	0.382	0.309	1.26582e-18
ADSL	7.22403e-41	0.0945683	0.164	0.097	1.69707e-36
DMAC1	9.27088e-27	0.0943736	0.23	0.167	2.17792e-22
UBR2	2.38638e-30	0.0943599	0.211	0.145	5.60607e-26
RIF1	7.7321e-21	0.0942635	0.242	0.184	1.81643e-16
MRPL34	2.03096e-24	0.0942598	0.327	0.258	4.77114e-20
LYSMD2	8.69837e-27	0.0941815	0.243	0.178	2.04342e-22
IL10RB	6.31562e-59	0.0940559	0.102	0.042	1.48367e-54
CCDC186	1.42569e-20	0.0940449	0.262	0.202	3.34922e-16
ABCF1	1.76487e-20	0.0939772	0.268	0.209	4.14604e-16
STOM	6.71128e-24	0.0939373	0.221	0.163	1.57661e-19
STX17	9.78876e-32	0.0938753	0.184	0.122	2.29958e-27
NSD3	3.65141e-17	0.0938123	0.6	0.532	8.57788e-13
USP9Y	2.53181e-33	0.0937738	0.171	0.109	5.94772e-29
ZC3H13	1.82116e-19	0.0936501	0.332	0.268	4.27826e-15
CTSS	2.75927e-27	0.0935797	0.46	0.378	6.48208e-23
SAMD9L	4.99029e-24	0.0933914	0.201	0.145	1.17232e-19
EPRS	1.71629e-20	0.0933324	0.268	0.21	4.0319e-16
GET3	4.40098e-71	0.0933213	0.105	0.039	1.03388e-66
SSR3	3.69407e-22	0.0933197	0.351	0.282	8.67811e-18
MESD	1.3765e-23	0.093108	0.299	0.233	3.23367e-19
ASXL2	3.60721e-29	0.09309	0.174	0.116	8.47407e-25
TRAPPC1	2.12091e-22	0.0930305	0.496	0.415	4.98244e-18
CTR9	1.90128e-29	0.0929175	0.19	0.129	4.46648e-25
CLN3	2.52384e-52	0.0928902	0.121	0.058	5.92899e-48
CYFIP2	7.40213e-23	0.0928664	0.341	0.271	1.73891e-18
SP140L	1.35816e-23	0.0927704	0.289	0.223	3.19058e-19
NDUFB4	2.58763e-21	0.0927455	0.501	0.423	6.07885e-17
RPS8	1.38345e-18	0.0926824	0.999	1	3.24999e-14
RPLP2	7.98599e-12	0.0926765	1	1	1.87607e-07
PSMB1	1.15051e-20	0.0925005	0.518	0.444	2.70279e-16
SRP9	2.00058e-22	0.0924761	0.432	0.357	4.69975e-18
COPB2	4.77417e-34	0.0924668	0.175	0.112	1.12155e-29
LRRFIP1	2.13951e-13	0.0923145	0.741	0.695	5.02615e-09
TRANK1	1.80548e-28	0.0922315	0.176	0.118	4.24143e-24
FLI1	3.92899e-23	0.0921785	0.259	0.198	9.22998e-19
LPGAT1	2.59768e-26	0.092144	0.221	0.159	6.10246e-22
RAB4B	1.67086e-60	0.092012	0.106	0.044	3.92519e-56
LSM6	4.5364e-27	0.0919667	0.296	0.224	1.06569e-22
CCT3	3.13552e-21	0.0917212	0.37	0.303	7.36597e-17
SELENOW	1.59413e-20	0.0915498	0.471	0.398	3.74492e-16
HSPH1	7.2973e-27	0.0915216	0.168	0.114	1.71428e-22
PPM1G	3.66804e-20	0.0914793	0.35	0.285	8.61696e-16
CHMP4A	1.70031e-20	0.0914466	0.394	0.324	3.99436e-16
CSTB	9.23049e-16	0.0911026	0.541	0.48	2.16843e-11
CDC25B	2.1722e-16	0.0909734	0.297	0.244	5.10294e-12
PTEN	1.07272e-22	0.090966	0.291	0.226	2.52004e-18
TRIM52	4.57796e-27	0.0909286	0.205	0.144	1.07545e-22
XIAP	5.72534e-24	0.0908844	0.227	0.167	1.345e-19
SAMD9	2.07606e-19	0.0908717	0.293	0.234	4.87709e-15
CCDC85B	1.37892e-20	0.0907455	0.443	0.37	3.23935e-16
SPART	2.18433e-33	0.0907185	0.141	0.085	5.13143e-29
COX20	1.3594e-20	0.0906247	0.292	0.231	3.1935e-16
GRB2	1.57573e-22	0.0906105	0.376	0.304	3.70171e-18
CCT5	4.25513e-22	0.0905661	0.303	0.239	9.99615e-18
MALT1	1.01979e-22	0.0905187	0.297	0.231	2.3957e-18
TESPA1	3.23102e-19	0.0904979	0.316	0.256	7.59031e-15
COA6	2.78855e-29	0.0904671	0.187	0.127	6.55087e-25
RPL18	2.72997e-17	0.0902683	0.999	1	6.41325e-13
UBE2Q2	1.82587e-26	0.0902283	0.218	0.156	4.28934e-22
GOPC	4.29819e-30	0.0902202	0.198	0.135	1.00973e-25
TC2N	3.12789e-18	0.0902104	0.413	0.349	7.34803e-14
TUT4	5.12755e-17	0.0900405	0.396	0.333	1.20456e-12
GNG5	1.30729e-16	0.0899693	0.48	0.42	3.07109e-12
GNAS	4.558e-12	0.0899602	0.841	0.799	1.07076e-07
XPC	7.62313e-19	0.0896719	0.245	0.191	1.79083e-14
KRR1	7.96208e-20	0.0895659	0.33	0.266	1.87045e-15
RPA2	9.61964e-24	0.0894775	0.247	0.186	2.25985e-19
FOXJ3	2.89875e-30	0.0894614	0.187	0.125	6.80973e-26
ANXA6	1.86569e-19	0.0894526	0.418	0.349	4.38287e-15
SPATA13	1.03655e-23	0.0893262	0.228	0.168	2.43506e-19
SERINC1	1.15929e-19	0.0893131	0.288	0.228	2.72339e-15
UXT	1.1936e-11	0.0892654	0.624	0.579	2.80401e-07
RPL19	4.57491e-16	0.089194	1	1	1.07474e-11
PRRC2B	2.15716e-23	0.0891486	0.258	0.195	5.06761e-19
TFAM	1.72592e-23	0.0891115	0.22	0.162	4.05454e-19
GIMAP8	2.54841e-38	0.0890314	0.128	0.072	5.98672e-34
NMI	3.5354e-25	0.0890197	0.211	0.152	8.30535e-21
ANXA1	2.57605e-17	0.0888218	0.9	0.855	6.05165e-13
EIF5B	2.61914e-18	0.0887859	0.436	0.367	6.15288e-14
PURA	7.37986e-21	0.088695	0.335	0.268	1.73368e-16
DYNLT3	1.33676e-22	0.0886408	0.238	0.18	3.14031e-18
NFATC2	1.21888e-25	0.088592	0.192	0.135	2.8634e-21
COPB1	1.47435e-20	0.0885294	0.234	0.179	3.46355e-16
ZNF770	6.7367e-24	0.0884924	0.178	0.125	1.58258e-19
WWP1	1.92634e-20	0.0882607	0.27	0.21	4.52537e-16
NDUFC2	8.20175e-22	0.0881795	0.439	0.366	1.92676e-17
RBM33	4.72791e-22	0.088118	0.31	0.242	1.11068e-17
PRPF40A	2.34899e-16	0.0881061	0.376	0.316	5.51824e-12
VPS36	2.36546e-21	0.0880937	0.259	0.2	5.55693e-17
CHCHD2	5.53352e-17	0.0880665	0.8	0.748	1.29993e-12
CDC42	7.68433e-13	0.0880378	0.852	0.834	1.8052e-08
IFI16	2.25775e-21	0.0878537	0.435	0.361	5.30391e-17
KMT2C	9.73483e-20	0.0878506	0.332	0.267	2.28691e-15
DNAJC21	6.12889e-19	0.087805	0.265	0.209	1.4398e-14
TTC28-AS1	1.01357e-53	0.0877798	0.102	0.044	2.38108e-49
SEM1	1.21271e-17	0.0877566	0.439	0.372	2.84891e-13
USP16	9.57659e-17	0.0876731	0.345	0.287	2.24973e-12
C4orf3	1.30283e-19	0.0876725	0.517	0.442	3.06061e-15
CHMP3	5.50619e-24	0.0875162	0.276	0.21	1.29351e-19
ARPC5L	8.89234e-20	0.0874618	0.285	0.226	2.08899e-15
PSME2	7.66331e-17	0.0872755	0.558	0.487	1.80026e-12
NUP50	3.16782e-22	0.0872299	0.233	0.175	7.44184e-18
KHDRBS1	2.87753e-18	0.0869065	0.42	0.355	6.75988e-14
UBL3	6.68241e-18	0.0868806	0.248	0.196	1.56983e-13
LINC00623	2.87998e-21	0.086863	0.321	0.255	6.76564e-17
CNTRL	4.47165e-17	0.0868066	0.317	0.259	1.05048e-12
LCP2	1.60806e-21	0.0868053	0.357	0.289	3.77764e-17
RPS23	8.55536e-16	0.0867767	0.999	1	2.00983e-11
TNIK	2.7996e-20	0.0866141	0.241	0.185	6.57682e-16
CLTC	1.65391e-31	0.0865115	0.187	0.124	3.88536e-27
SUB1	2.36115e-15	0.0864445	0.787	0.74	5.54682e-11
KPNB1	4.65694e-19	0.0863654	0.363	0.299	1.09401e-14
NDUFAB1	2.01054e-21	0.0863298	0.321	0.257	4.72316e-17
NONO	2.43539e-20	0.0862778	0.331	0.266	5.72121e-16
ADSS	1.90323e-23	0.086273	0.218	0.159	4.47106e-19
DSTN	1.056e-17	0.0862366	0.391	0.327	2.48076e-13
TMEM14B	4.26941e-17	0.0861486	0.385	0.325	1.00297e-12
GNA13	3.25553e-31	0.086046	0.178	0.117	7.64789e-27
DUT	2.11765e-17	0.0859596	0.355	0.296	4.97479e-13
ZFC3H1	1.59997e-21	0.0858849	0.257	0.196	3.75864e-17
NUCKS1	6.06703e-14	0.085806	0.595	0.538	1.42527e-09
TMED10	5.64187e-21	0.0857393	0.36	0.292	1.32539e-16
ALOX5AP	9.96566e-17	0.0855993	0.4	0.336	2.34113e-12
PEBP1	1.4455e-14	0.085591	0.563	0.502	3.39578e-10
TMEM50B	1.96603e-26	0.0855388	0.182	0.125	4.61859e-22
OSTC	8.87675e-17	0.0855081	0.353	0.295	2.08533e-12
SRRM2	3.11154e-19	0.0855041	0.738	0.671	7.30962e-15
RAC2	1.63907e-15	0.0854842	0.801	0.75	3.85049e-11
ENY2	1.317e-18	0.0854535	0.36	0.296	3.09389e-14
MAP3K2	6.58615e-18	0.0853391	0.248	0.195	1.54722e-13
EIF2S3	4.81271e-16	0.0853076	0.493	0.429	1.1306e-11
SCML4	3.38344e-14	0.0852277	0.298	0.248	7.94837e-10
LUC7L2	1.30103e-25	0.0851855	0.233	0.169	3.05638e-21
LBR	5.99392e-20	0.0851805	0.26	0.202	1.40809e-15
PAIP2	1.1375e-18	0.085147	0.435	0.365	2.67222e-14
IL2RG	4.07696e-14	0.085104	0.68	0.625	9.57759e-10
ITGB1BP1	1.41055e-23	0.0850992	0.224	0.165	3.31366e-19
CHMP2A	2.16225e-18	0.0850106	0.353	0.292	5.07955e-14
HIVEP2	2.09231e-20	0.0849533	0.218	0.164	4.91524e-16
CDK2AP2	3.19354e-19	0.084951	0.3	0.24	7.50225e-15
DTX3L	2.64531e-29	0.0848565	0.17	0.112	6.21437e-25
CASC4	1.13938e-29	0.08485	0.185	0.124	2.67662e-25
MRPL18	1.64009e-23	0.0848304	0.234	0.174	3.85289e-19
CMC1	3.95233e-18	0.084689	0.172	0.126	9.28482e-14
UPK3BL1	7.96382e-44	0.0846783	0.104	0.051	1.87086e-39
SUDS3	5.88644e-30	0.0845208	0.166	0.108	1.38284e-25
DNAJA2	1.51016e-19	0.0844735	0.306	0.245	3.54766e-15
THOC2	3.68983e-16	0.0843092	0.307	0.252	8.66814e-12
CARD8	3.63157e-20	0.0842331	0.31	0.247	8.53129e-16
THUMPD1	1.00906e-17	0.084048	0.344	0.283	2.37049e-13
TRIM69	2.49159e-25	0.084026	0.153	0.102	5.85323e-21
PIP4K2A	5.56993e-17	0.0839811	0.397	0.335	1.30849e-12
ZC3H15	4.87749e-17	0.0839058	0.389	0.327	1.14582e-12
IL27RA	2.59409e-16	0.0838498	0.272	0.22	6.09403e-12
IER3IP1	2.74591e-24	0.0838077	0.225	0.166	6.45069e-20
ZNF33A	3.272e-24	0.08374	0.244	0.181	7.68657e-20
NHSL2	9.57864e-33	0.0835203	0.125	0.073	2.25022e-28
URI1	6.35664e-17	0.0835028	0.386	0.323	1.4933e-12
GNB1	6.80431e-18	0.0834758	0.372	0.308	1.59847e-13
MRPL11	6.78443e-25	0.0832997	0.221	0.16	1.5938e-20
ENO1	8.02123e-15	0.0832479	0.589	0.532	1.88435e-10
SLK	3.02153e-19	0.0831904	0.197	0.147	7.09817e-15
PVT1	1.13507e-20	0.0831485	0.199	0.147	2.66652e-16
SMARCC2	6.65021e-20	0.0831354	0.249	0.192	1.56227e-15
PAXBP1	5.35846e-23	0.0831096	0.171	0.12	1.25881e-18
GABPB1-IT1	7.17174e-42	0.0830473	0.198	0.121	1.68479e-37
NIN	1.64116e-17	0.0830312	0.239	0.187	3.85542e-13
AKT3	4.5404e-20	0.0829818	0.205	0.153	1.06663e-15
EPB41	1.11693e-18	0.0829	0.532	0.457	2.62389e-14
TRIM73	2.50218e-24	0.0828161	0.172	0.118	5.87812e-20
GABARAPL2	5.44526e-19	0.0827842	0.404	0.338	1.2792e-14
TRADD	3.48254e-14	0.082573	0.436	0.379	8.18118e-10
GLIPR2	7.69484e-20	0.0825624	0.251	0.195	1.80767e-15
FBL	3.85878e-17	0.0825043	0.377	0.315	9.06505e-13
IFI27L2	7.69476e-19	0.0825017	0.235	0.182	1.80765e-14
STK38	1.07412e-21	0.0824524	0.276	0.213	2.52333e-17
ZCRB1	4.31867e-19	0.0820966	0.223	0.171	1.01454e-14
DDX58	4.47233e-30	0.0819529	0.129	0.079	1.05064e-25
ARID1A	2.30031e-18	0.0818969	0.313	0.253	5.4039e-14
TMEM63A	6.85098e-22	0.0817272	0.298	0.232	1.60943e-17
GCLM	1.1058e-26	0.0817067	0.147	0.096	2.59774e-22
ATP6AP2	7.42323e-20	0.0816531	0.322	0.258	1.74387e-15
SMC1A	5.84671e-20	0.0815155	0.218	0.164	1.37351e-15
UFC1	2.17485e-14	0.0815143	0.467	0.406	5.10917e-10
HECA	6.4818e-21	0.0814848	0.309	0.244	1.5227e-16
WAC	3.18669e-16	0.0814687	0.361	0.301	7.48618e-12
CDC5L	4.10948e-20	0.0814559	0.229	0.174	9.65399e-16
SORL1	3.41938e-14	0.081438	0.49	0.429	8.03282e-10
RNASEH2B	1.45265e-15	0.081438	0.316	0.261	3.41257e-11
ZNF737	5.6113e-37	0.0813718	0.103	0.053	1.31821e-32
EIF1AX	1.17356e-15	0.0812937	0.414	0.351	2.75692e-11
AP2B1	2.63424e-19	0.0812554	0.28	0.221	6.18835e-15
ANAPC11	9.72686e-18	0.0809289	0.303	0.246	2.28503e-13
THEM4	7.81077e-14	0.0808414	0.342	0.291	1.83491e-09
C14orf119	3.00609e-26	0.0808042	0.177	0.121	7.06191e-22
USP10	1.32983e-14	0.0807303	0.235	0.188	3.12403e-10
ITPR2	1.2613e-23	0.0807245	0.157	0.107	2.96305e-19
NACA	7.46464e-16	0.0806897	0.999	0.999	1.75359e-11
BRD1	3.51e-26	0.0806477	0.207	0.146	8.2457e-22
TM9SF2	2.67997e-24	0.0806201	0.196	0.139	6.29579e-20
TRAPPC10	5.41263e-24	0.0805398	0.226	0.165	1.27153e-19
YWHAE	5.56231e-19	0.0804034	0.3	0.239	1.3067e-14
ITPR1	1.51762e-25	0.0803779	0.139	0.09	3.56518e-21
ETNK1	2.7739e-23	0.080273	0.208	0.15	6.51645e-19
SUSD3	7.25737e-23	0.0802258	0.25	0.188	1.7049e-18
ARHGAP30	3.32623e-16	0.0802119	0.433	0.369	7.81399e-12
CD2AP	1.3126e-24	0.0801469	0.169	0.116	3.08357e-20
SENP6	2.75035e-13	0.0801446	0.277	0.231	6.46112e-09
SF3B6	3.32454e-17	0.0801203	0.413	0.349	7.81e-13
DENND2D	1.51756e-15	0.0800963	0.28	0.228	3.56504e-11
ACIN1	1.16195e-18	0.0800322	0.253	0.197	2.72966e-14
PDCD4	1.84644e-16	0.0799932	0.574	0.501	4.33765e-12
CRIPT	5.06606e-25	0.0799367	0.165	0.112	1.19012e-20
COMMD6	8.24302e-11	0.0798478	0.863	0.834	1.93645e-06
RWDD1	1.3068e-15	0.0798133	0.467	0.402	3.06995e-11
H2AFZ	6.35813e-15	0.0797546	0.557	0.493	1.49365e-10
SVIL	8.76047e-28	0.0797496	0.143	0.091	2.05801e-23
MAP3K4	1.57203e-24	0.0796736	0.174	0.12	3.69302e-20
ZFP91	1.16503e-25	0.0796662	0.169	0.115	2.73688e-21
RAB11FIP1	3.12125e-15	0.0796328	0.206	0.161	7.33243e-11
EPC2	3.97429e-26	0.0795834	0.176	0.12	9.33641e-22
SLC38A1	1.35231e-15	0.0794837	0.491	0.427	3.17684e-11
TOB2	4.69801e-28	0.0794817	0.129	0.08	1.10366e-23
NIPBL	3.68906e-15	0.0794464	0.367	0.309	8.66634e-11
ZBTB11	5.87368e-24	0.0794079	0.168	0.116	1.37985e-19
EPS15	1.02978e-17	0.0793395	0.266	0.211	2.41917e-13
TBL1XR1	1.1257e-16	0.0792766	0.281	0.226	2.64449e-12
FGD5-AS1	1.09562e-18	0.0791586	0.208	0.157	2.57384e-14
IFNAR2	3.72038e-24	0.0791016	0.192	0.135	8.73991e-20
MED13	2.56536e-23	0.0790812	0.189	0.134	6.02655e-19
SET	2.66439e-11	0.0789938	0.741	0.708	6.25918e-07
CTSC	6.40718e-15	0.0788755	0.318	0.265	1.50517e-10
CLIP1	3.79428e-18	0.0788686	0.235	0.182	8.91352e-14
IGBP1	2.70421e-18	0.0788482	0.328	0.266	6.35272e-14
ZNF706	3.44034e-17	0.0788237	0.42	0.355	8.08205e-13
GUK1	4.33431e-13	0.0787217	0.58	0.524	1.01822e-08
AL365361.1	3.76257e-20	0.0787136	0.191	0.141	8.83903e-16
RNASEH2C	1.30008e-17	0.0785592	0.265	0.211	3.05415e-13
SMG1	2.69247e-16	0.0785124	0.371	0.309	6.32516e-12
ZNF638	1.07416e-16	0.0785056	0.318	0.258	2.52343e-12
NCOA4	2.32334e-24	0.0784633	0.179	0.124	5.458e-20
GADD45GIP1	2.14477e-16	0.0783505	0.376	0.317	5.03848e-12
MCL1	1.18287e-17	0.0782021	0.602	0.535	2.77879e-13
USP14	8.97612e-22	0.078163	0.218	0.161	2.10867e-17
UQCRH	5.68885e-13	0.078162	0.659	0.603	1.33642e-08
PNRC1	1.08935e-11	0.0781269	0.889	0.867	2.55911e-07
TAOK1	1.3373e-18	0.0779331	0.237	0.183	3.14158e-14
STRN	2.72198e-29	0.0779296	0.143	0.09	6.39449e-25
CEP57	1.50543e-16	0.0776038	0.253	0.201	3.53656e-12
SOS2	3.08005e-28	0.0775808	0.14	0.089	7.23565e-24
IGF2R	2.76944e-24	0.0774717	0.181	0.126	6.50597e-20
SPEN	3.4748e-17	0.0773519	0.228	0.177	8.16301e-13
TACC1	8.08286e-18	0.0772934	0.244	0.19	1.89883e-13
RPL10	1.27246e-10	0.0772747	1	1	2.98926e-06
LSM14A	2.00565e-15	0.0772577	0.332	0.277	4.71168e-11
APOBEC3C	5.7606e-21	0.0772325	0.216	0.161	1.35328e-16
AHCTF1	2.20443e-22	0.0772285	0.163	0.113	5.17865e-18
ATL3	5.51745e-25	0.077117	0.157	0.105	1.29616e-20
PUM2	3.16936e-21	0.0770803	0.206	0.151	7.44547e-17
FRY	9.39678e-23	0.0770479	0.119	0.077	2.20749e-18
RNF169	5.01736e-24	0.0770096	0.182	0.128	1.17868e-19
DNAJC19	3.05515e-17	0.0770006	0.296	0.239	7.17716e-13
SSR1	1.0994e-14	0.0769574	0.29	0.24	2.58271e-10
LSM10	6.26792e-18	0.0768868	0.219	0.168	1.47246e-13
NPC2	4.34383e-19	0.0768554	0.254	0.198	1.02045e-14
DHX36	2.4384e-17	0.0768107	0.399	0.334	5.7283e-13
SMDT1	4.04594e-12	0.0767397	0.647	0.592	9.50472e-08
EHD1	1.7261e-18	0.0767171	0.257	0.201	4.05495e-14
SS18L2	5.371e-17	0.0765706	0.303	0.248	1.26175e-12
AASDHPPT	1.29021e-26	0.0765643	0.159	0.105	3.03097e-22
OCIAD2	1.28965e-14	0.0764999	0.397	0.339	3.02966e-10
HNRNPAB	9.10218e-15	0.0764519	0.258	0.21	2.13828e-10
EIF2S1	1.99799e-22	0.0762771	0.187	0.134	4.69368e-18
BZW1	1.12237e-15	0.0762558	0.408	0.347	2.63667e-11
RANBP2	3.10834e-21	0.0762201	0.201	0.147	7.30211e-17
SLC7A6OS	5.93504e-25	0.0761822	0.155	0.104	1.39426e-20
MRPL33	3.93533e-15	0.0761519	0.337	0.283	9.24487e-11
BAZ1B	1.38005e-13	0.0760486	0.252	0.206	3.24201e-09
CBL	1.05278e-21	0.0760439	0.204	0.149	2.4732e-17
NPAT	9.92042e-23	0.0760126	0.178	0.126	2.3305e-18
TANK	1.6251e-13	0.0759918	0.249	0.204	3.81769e-09
ZMAT2	1.45966e-14	0.0759249	0.276	0.226	3.42903e-10
MT-ND2	1.20297e-14	0.0757151	0.991	0.989	2.82601e-10
SEC11C	5.58301e-14	0.0757089	0.342	0.291	1.31156e-09
TLK1	5.37987e-13	0.0756988	0.297	0.25	1.26384e-08
ARAP2	8.92401e-16	0.0755702	0.226	0.178	2.09643e-11
GNL3L	9.26072e-28	0.0755586	0.141	0.089	2.17553e-23
PARP14	1.01433e-15	0.0755356	0.226	0.178	2.38286e-11
ZFR	2.02975e-19	0.0755241	0.202	0.15	4.76829e-15
RPL4	1.70621e-13	0.0754501	0.99	0.991	4.00822e-09
SF3B1	9.8362e-13	0.0753482	0.541	0.479	2.31072e-08
LINC02273	5.32533e-17	0.0753373	0.275	0.219	1.25103e-12
CD44	2.00147e-08	0.0752721	0.736	0.693	0.000470186
COX7A2L	1.70209e-15	0.0752594	0.399	0.338	3.99855e-11
PGP	2.3797e-16	0.075223	0.226	0.178	5.59039e-12
SLC9A3R1	1.20784e-18	0.0751486	0.343	0.278	2.83745e-14
NCOR1	2.87486e-13	0.0751441	0.413	0.357	6.75362e-09
EIF4EBP2	3.8041e-19	0.0751309	0.199	0.149	8.9366e-15
ADNP	3.90346e-22	0.0750758	0.184	0.131	9.17001e-18
UBL5	3.96365e-09	0.0749802	0.756	0.726	9.3114e-05
CD200R1	3.62976e-28	0.0749636	0.116	0.069	8.52703e-24
SP100	6.26718e-17	0.0749439	0.551	0.477	1.47229e-12
ACSL6	4.72643e-19	0.0748336	0.129	0.089	1.11033e-14
CNN2	4.1809e-13	0.074793	0.486	0.428	9.82178e-09
USP47	2.29049e-15	0.0747867	0.227	0.18	5.38082e-11
IFNAR1	2.34428e-19	0.0747086	0.194	0.144	5.50717e-15
MRPS6	1.26891e-12	0.0746204	0.233	0.191	2.98092e-08
SHPRH	2.18007e-19	0.0746083	0.247	0.19	5.12142e-15
RAB8A	7.5742e-15	0.0746009	0.244	0.197	1.77933e-10
TMEM30A	3.87411e-21	0.0745517	0.163	0.115	9.10105e-17
ZNF106	6.7498e-15	0.0745516	0.209	0.164	1.58566e-10
PSMA4	1.96379e-16	0.0745481	0.301	0.245	4.61334e-12
RASSF5	4.57021e-18	0.0744914	0.283	0.226	1.07363e-13
CDC26	3.44819e-16	0.0743508	0.271	0.219	8.1005e-12
HNRNPM	6.58458e-14	0.0742028	0.5	0.437	1.54685e-09
TMX4	3.63836e-14	0.0741723	0.298	0.247	8.54725e-10
LINC01934	1.06325e-14	0.0740707	0.11	0.077	2.49779e-10
CBX5	1.27685e-20	0.0740678	0.203	0.15	2.99957e-16
MAPKAPK5-AS1	1.33502e-17	0.0740622	0.255	0.201	3.13623e-13
ANKRD13A	6.9712e-22	0.0740489	0.182	0.13	1.63767e-17
GPATCH11	1.90112e-23	0.0740306	0.134	0.088	4.46611e-19
ATP11B	1.08694e-20	0.0739613	0.19	0.138	2.55344e-16
MRPS36	1.23024e-15	0.0739384	0.223	0.176	2.89008e-11
DCP2	2.75567e-16	0.0739143	0.234	0.185	6.47363e-12
HOOK3	3.6709e-16	0.073889	0.201	0.155	8.62368e-12
NSD1	5.98293e-13	0.0738308	0.319	0.269	1.40551e-08
XRN2	1.20109e-15	0.0738097	0.328	0.271	2.82161e-11
CGAS	5.60842e-30	0.0738049	0.104	0.059	1.31753e-25
PCMTD1	4.27072e-16	0.0737066	0.265	0.213	1.00328e-11
PTPN11	2.88283e-23	0.0736765	0.139	0.092	6.77234e-19
PPP2R5A	2.15478e-20	0.0735886	0.182	0.132	5.06201e-16
TTC37	6.31424e-21	0.0735827	0.223	0.166	1.48334e-16
SACS	1.24805e-22	0.0735705	0.117	0.075	2.93191e-18
PHB	3.7747e-17	0.0735365	0.254	0.201	8.86752e-13
HLA-DPB1	1.90956e-16	0.0734632	0.34	0.279	4.48593e-12
PPP4R2	5.59287e-17	0.0734176	0.24	0.188	1.31388e-12
ICAM2	1.85911e-14	0.0734127	0.382	0.324	4.36743e-10
PPP1R15B	1.76199e-20	0.0733579	0.168	0.119	4.13926e-16
VEZF1	3.72171e-21	0.073284	0.162	0.114	8.74304e-17
VBP1	1.08515e-18	0.0732348	0.201	0.151	2.54922e-14
CCT4	8.50953e-16	0.0732094	0.32	0.263	1.99906e-11
CCDC91	1.49465e-15	0.0731875	0.233	0.184	3.51122e-11
GIGYF2	5.30302e-20	0.0731774	0.179	0.129	1.24579e-15
GBP3	3.05132e-20	0.073137	0.153	0.107	7.16816e-16
SP140	4.62243e-18	0.0731251	0.209	0.159	1.0859e-13
ZFAND6	5.44631e-17	0.0730979	0.222	0.172	1.27945e-12
PRPF8	1.20654e-15	0.073096	0.316	0.26	2.83439e-11
PBXIP1	9.06424e-13	0.0730528	0.478	0.422	2.12937e-08
CCDC88C	5.37742e-15	0.0730367	0.339	0.281	1.26326e-10
SRI	4.71222e-15	0.0730062	0.366	0.309	1.10699e-10
LZIC	5.29028e-20	0.0729893	0.156	0.11	1.24279e-15
PWWP2A	9.7147e-21	0.0728927	0.151	0.105	2.28218e-16
CTCF	4.65036e-15	0.0728657	0.284	0.232	1.09246e-10
METTL9	1.11061e-14	0.0727893	0.312	0.26	2.60904e-10
GPATCH2	5.33523e-25	0.0727759	0.141	0.092	1.25335e-20
DOK2	8.68675e-14	0.0727577	0.286	0.237	2.04069e-09
ESYT1	3.83405e-17	0.0726111	0.237	0.186	9.00694e-13
CAMLG	8.04251e-13	0.0725019	0.327	0.277	1.88935e-08
SENP7	5.44851e-17	0.0723915	0.203	0.155	1.27996e-12
LRPAP1	2.76613e-17	0.0723236	0.266	0.211	6.49819e-13
NUDT21	3.56304e-21	0.0723046	0.173	0.124	8.37029e-17
ARID4B	2.31202e-10	0.0722989	0.545	0.491	5.43139e-06
IPO7	7.68857e-22	0.0722641	0.166	0.116	1.8062e-17
NECAP2	2.73067e-11	0.0722239	0.326	0.281	6.41488e-07
ARPC3	9.58324e-12	0.072207	0.869	0.846	2.25129e-07
RPSA	2.17312e-10	0.0721975	0.998	0.998	5.1051e-06
MPHOSPH10	7.41382e-14	0.0721893	0.225	0.181	1.74166e-09
DDX24	1.00139e-14	0.0721287	0.677	0.609	2.35245e-10
NBDY	2.17999e-14	0.0721245	0.278	0.228	5.12123e-10
AKIRIN1	2.23396e-15	0.0720575	0.289	0.236	5.24802e-11
DYNC1I2	5.40243e-16	0.0719528	0.261	0.209	1.26914e-11
NSL1	1.43383e-16	0.0718749	0.189	0.143	3.36836e-12
MAN1A2	4.10723e-17	0.0718677	0.243	0.19	9.64871e-13
NOL8	1.5302e-16	0.0717759	0.199	0.152	3.59474e-12
FRYL	8.55887e-18	0.0717732	0.264	0.207	2.01065e-13
RFC1	2.89133e-16	0.071711	0.302	0.245	6.7923e-12
M6PR	8.46241e-12	0.0717085	0.376	0.326	1.98799e-07
TMEM167A	5.85818e-18	0.0716876	0.225	0.172	1.3762e-13
SP3	7.97296e-17	0.0716629	0.216	0.167	1.87301e-12
SYNE1	3.51342e-14	0.071647	0.32	0.266	8.25372e-10
KIF21A	6.32095e-24	0.0716339	0.107	0.065	1.48492e-19
SRPK1	1.14083e-19	0.0716091	0.18	0.131	2.68004e-15
DHX9	9.61503e-17	0.0715543	0.252	0.198	2.25876e-12
DDX3Y	1.01965e-10	0.0715416	0.219	0.18	2.39536e-06
TCP1	5.49723e-17	0.0715414	0.238	0.186	1.29141e-12
SEC31A	4.76376e-14	0.0715189	0.258	0.21	1.1191e-09
SMIM30	5.43336e-24	0.0714303	0.125	0.08	1.2764e-19
FAM120A	1.3254e-15	0.0713973	0.233	0.184	3.11363e-11
TERF1	1.78703e-16	0.0713162	0.201	0.154	4.1981e-12
FXR1	1.74101e-13	0.0712844	0.345	0.293	4.08999e-09
ZBTB44	2.79801e-18	0.0712138	0.222	0.17	6.57308e-14
DPY30	6.07873e-16	0.0710996	0.248	0.198	1.42801e-11
LUZP1	2.12387e-20	0.0710674	0.148	0.103	4.98939e-16
MED13L	2.2643e-18	0.0709892	0.227	0.174	5.3193e-14
ZFX	2.65025e-16	0.0709056	0.192	0.146	6.22596e-12
API5	6.71276e-19	0.0708896	0.149	0.106	1.57696e-14
MDN1	2.78972e-21	0.0708156	0.144	0.098	6.55361e-17
PPIL4	1.24096e-19	0.070762	0.166	0.119	2.91526e-15
ZNF830	1.73888e-19	0.0707532	0.194	0.143	4.08497e-15
HADHA	5.7096e-14	0.0707481	0.341	0.287	1.3413e-09
HCG18	1.4583e-12	0.0707236	0.201	0.161	3.42585e-08
SERPINB1	1.12427e-13	0.0707039	0.341	0.289	2.64114e-09
CLSTN1	3.03431e-20	0.0706918	0.197	0.145	7.12821e-16
RNASET2	3.87391e-10	0.0706857	0.551	0.498	9.10058e-06
STK26	1.9908e-21	0.070528	0.141	0.096	4.67678e-17
OCIAD1	9.84564e-14	0.0704598	0.362	0.308	2.31294e-09
CHKB	2.97307e-30	0.0704509	0.1	0.055	6.98433e-26
ARFGEF1	8.29221e-21	0.0704211	0.22	0.163	1.94801e-16
PNP	5.63368e-22	0.0703846	0.187	0.134	1.32346e-17
RAB14	1.57333e-13	0.0703769	0.293	0.243	3.69607e-09
LEO1	1.73222e-24	0.0703678	0.134	0.086	4.06933e-20
PHF11	5.69912e-12	0.0703407	0.284	0.239	1.33884e-07
PDIA3	1.63332e-14	0.0702213	0.462	0.399	3.83699e-10
RAP1A	1.02787e-14	0.0702001	0.402	0.341	2.41467e-10
QKI	3.7286e-17	0.0700325	0.197	0.149	8.75923e-13
ARID4A	2.52466e-13	0.0700148	0.284	0.236	5.93094e-09
CGGBP1	1.79849e-13	0.0699543	0.275	0.227	4.22501e-09
SDF2	2.47887e-17	0.0698743	0.203	0.154	5.82336e-13
ZBTB7A	9.76393e-12	0.069837	0.364	0.313	2.29374e-07
WASHC3	3.6481e-17	0.0697892	0.211	0.162	8.57012e-13
UBQLN1	1.04666e-16	0.0697398	0.208	0.16	2.45881e-12
TMEM14C	2.563e-14	0.06972	0.232	0.187	6.021e-10
MANF	1.50686e-19	0.0696997	0.221	0.167	3.53992e-15
FKBP3	2.33409e-13	0.0696865	0.229	0.184	5.48324e-09
HNRNPD	5.12323e-11	0.0696246	0.516	0.464	1.20355e-06
ZC3H6	1.92275e-16	0.0695804	0.184	0.139	4.51692e-12
HIPK3	5.57696e-22	0.0694655	0.153	0.105	1.31014e-17
LAMTOR2	5.87973e-16	0.0693574	0.25	0.2	1.38127e-11
FYTTD1	1.03095e-14	0.0693501	0.187	0.145	2.42192e-10
NDUFV2	1.95377e-13	0.069325	0.407	0.35	4.58979e-09
LATS1	1.07777e-24	0.0692733	0.141	0.092	2.5319e-20
C1GALT1	1.93032e-14	0.0692554	0.213	0.168	4.5347e-10
CSDE1	1.35425e-11	0.0692532	0.528	0.473	3.18141e-07
ECHS1	1.36791e-23	0.0691851	0.182	0.128	3.21349e-19
TCHP	5.15002e-24	0.0691062	0.128	0.082	1.20984e-19
MAP1LC3B	4.05682e-13	0.0691041	0.361	0.307	9.53028e-09
PDE7A	7.30106e-17	0.0690975	0.324	0.262	1.71516e-12
SNX20	7.11867e-17	0.0690626	0.163	0.12	1.67232e-12
MID1IP1	1.08175e-21	0.0690421	0.153	0.105	2.54124e-17
CEBPZ	4.69178e-14	0.0690348	0.25	0.203	1.10219e-09
CCDC25	2.31361e-14	0.0689953	0.197	0.154	5.43514e-10
UBE2Q1	4.2202e-22	0.0689664	0.148	0.101	9.91409e-18
MAF	4.96099e-14	0.0689433	0.333	0.279	1.16544e-09
PPIG	1.23669e-07	0.0689403	0.442	0.403	0.00290523
TIAM1	2.47811e-14	0.0688705	0.161	0.121	5.82157e-10
PCMT1	5.17346e-18	0.0688701	0.245	0.191	1.21535e-13
PYROXD1	2.4503e-18	0.0688413	0.164	0.118	5.75625e-14
SMC5	2.82248e-15	0.0688183	0.22	0.172	6.63058e-11
NIPAL3	8.47601e-16	0.0688135	0.197	0.152	1.99118e-11
PLCL2	3.42376e-18	0.0687999	0.186	0.138	8.04311e-14
LINC00324	9.72586e-21	0.0687401	0.125	0.083	2.2848e-16
SYF2	1.35933e-10	0.0686788	0.515	0.458	3.19333e-06
NDUFB7	3.09132e-13	0.0686786	0.42	0.363	7.26212e-09
CBX1	1.54889e-21	0.0686759	0.148	0.102	3.63866e-17
CMPK1	8.0217e-13	0.0686	0.397	0.343	1.88446e-08
SH3BGRL	5.87271e-12	0.0684906	0.43	0.376	1.37962e-07
MIS18BP1	1.94441e-12	0.0684297	0.235	0.191	4.56781e-08
ST8SIA4	2.99638e-19	0.0684045	0.143	0.099	7.03911e-15
PYCARD	2.40439e-16	0.0683949	0.246	0.194	5.64839e-12
MTHFS	3.75727e-26	0.0683321	0.123	0.077	8.82657e-22
FNTA	2.16553e-16	0.0683156	0.252	0.2	5.08727e-12
CFAP298	5.50681e-16	0.0683018	0.197	0.152	1.29366e-11
UBE2H	4.24828e-16	0.0682683	0.215	0.168	9.98005e-12
EZR	8.4904e-14	0.0681448	0.448	0.39	1.99456e-09
PLEKHA3	2.99633e-17	0.0680758	0.18	0.135	7.03898e-13
NFYB	9.5659e-23	0.0680097	0.134	0.088	2.24722e-18
MOB3A	6.91451e-17	0.0680054	0.18	0.135	1.62436e-12
SEC11A	1.78434e-14	0.0679437	0.383	0.324	4.19176e-10
ZBTB38	1.54391e-12	0.0678869	0.278	0.232	3.62694e-08
SMAD4	1.92528e-21	0.067876	0.153	0.105	4.52286e-17
NLRC3	4.81963e-19	0.0678204	0.152	0.108	1.13223e-14
AIMP1	1.24771e-10	0.0678146	0.323	0.278	2.93113e-06
TRAF5	6.17507e-12	0.0677996	0.209	0.169	1.45065e-07
LTN1	5.31635e-19	0.0677692	0.162	0.116	1.24892e-14
TMCO1	4.3214e-12	0.0677403	0.348	0.298	1.01518e-07
SLAMF1	3.53138e-16	0.0676701	0.2	0.153	8.29591e-12
CNBP	2.26559e-10	0.067581	0.663	0.618	5.32231e-06
CHD8	4.46261e-16	0.0675599	0.218	0.17	1.04836e-11
NMRK1	1.83295e-17	0.067481	0.199	0.15	4.30597e-13
TIAL1	3.25314e-14	0.0673984	0.304	0.252	7.64227e-10
ZBTB24	2.6011e-19	0.0673808	0.154	0.109	6.11051e-15
TRMT112	7.79419e-12	0.0673336	0.545	0.487	1.83101e-07
NDUFS6	4.95605e-16	0.0673313	0.378	0.316	1.16428e-11
PTTG1IP	3.2107e-20	0.0673028	0.164	0.116	7.54257e-16
DCAF8	8.61062e-21	0.0672682	0.143	0.098	2.02281e-16
EP300	1.04959e-13	0.0672539	0.229	0.183	2.46569e-09
ANKRD17	8.55891e-16	0.0672507	0.185	0.141	2.01066e-11
WDR83OS	4.96457e-14	0.0670648	0.4	0.341	1.16628e-09
RSRC2	1.8318e-11	0.0670561	0.411	0.358	4.30326e-07
LIX1L	7.90009e-19	0.0669986	0.186	0.137	1.85589e-14
NDUFS4	2.27061e-18	0.0669675	0.195	0.146	5.33413e-14
FNDC3A	2.46408e-18	0.0669268	0.165	0.119	5.78861e-14
RBBP4	8.49146e-13	0.0668829	0.316	0.266	1.99481e-08
CDR2	3.4678e-15	0.0667532	0.185	0.142	8.14655e-11
CUL3	5.30441e-13	0.066691	0.251	0.205	1.24611e-08
SERP1	2.12803e-09	0.066547	0.712	0.668	4.99918e-05
UBE3A	2.45161e-14	0.0664635	0.246	0.198	5.75932e-10
MED1	6.32554e-17	0.0664427	0.153	0.111	1.486e-12
ERBIN	9.22696e-16	0.0664312	0.283	0.229	2.1676e-11
MYDGF	2.06047e-12	0.0663972	0.263	0.219	4.84047e-08
MPC2	4.36265e-13	0.0663683	0.268	0.221	1.02487e-08
DPP4	1.09971e-14	0.0663683	0.181	0.139	2.58344e-10
PFDN6	6.08817e-19	0.0663629	0.188	0.138	1.43023e-14
CIAO1	5.02862e-18	0.0663135	0.185	0.137	1.18132e-13
POLR2J	1.17707e-11	0.0662871	0.325	0.278	2.76517e-07
SIT1	2.15673e-13	0.066236	0.268	0.22	5.06658e-09
TNFRSF1B	3.04264e-14	0.0662213	0.268	0.219	7.14777e-10
SP4	1.92258e-19	0.0662053	0.146	0.102	4.51652e-15
KIDINS220	6.40605e-15	0.0662042	0.213	0.167	1.50491e-10
MRPS28	1.94524e-30	0.0661979	0.104	0.058	4.56976e-26
JTB	2.77931e-11	0.0661668	0.503	0.446	6.52915e-07
RALA	8.33133e-18	0.0661387	0.188	0.14	1.9572e-13
DYNC1H1	1.63005e-13	0.0660506	0.379	0.322	3.8293e-09
CREB1	1.19969e-11	0.0660473	0.23	0.188	2.8183e-07
UFM1	1.13343e-12	0.0660331	0.311	0.262	2.66266e-08
VCPIP1	2.4171e-18	0.0659934	0.169	0.123	5.67825e-14
PSMB7	7.2941e-18	0.0659809	0.243	0.189	1.71353e-13
TNKS2	6.16044e-18	0.065891	0.189	0.141	1.44721e-13
ZBTB4	3.09901e-21	0.0658403	0.146	0.1	7.28019e-17
FNBP4	8.29119e-11	0.0658322	0.402	0.351	1.94777e-06
PPID	1.30167e-17	0.0656811	0.166	0.122	3.05788e-13
ETFB	1.69878e-12	0.0655298	0.262	0.217	3.99078e-08
DNAJC1	1.763e-14	0.0654705	0.191	0.148	4.14165e-10
NIFK	2.17946e-14	0.0653745	0.231	0.183	5.11999e-10
YBX1	6.14113e-11	0.0652425	0.906	0.879	1.44268e-06
IFIH1	4.21816e-22	0.0652263	0.101	0.062	9.9093e-18
RAB27A	4.76172e-16	0.0651997	0.192	0.146	1.11862e-11
SLC39A10	5.42031e-16	0.0651895	0.194	0.147	1.27334e-11
SNX5	9.04111e-15	0.0651501	0.201	0.156	2.12394e-10
ADD1	4.51541e-14	0.0651048	0.279	0.228	1.06076e-09
VDAC1	4.04998e-13	0.0651022	0.26	0.214	9.51422e-09
BLOC1S4	1.56634e-14	0.065092	0.259	0.209	3.67965e-10
U2SURP	3.20842e-11	0.0650855	0.394	0.341	7.53723e-07
SLF1	8.23229e-19	0.0650774	0.142	0.099	1.93393e-14
DENR	7.42991e-14	0.0650393	0.271	0.222	1.74544e-09
SLC16A7	5.43e-14	0.0650299	0.199	0.155	1.27562e-09
GNG2	4.9649e-11	0.0649979	0.276	0.233	1.16635e-06
NDUFC1	3.63748e-11	0.0649866	0.36	0.311	8.54516e-07
STX8	6.84934e-15	0.0649438	0.197	0.153	1.60905e-10
RABAC1	7.09547e-11	0.0649007	0.468	0.415	1.66687e-06
KIAA0586	1.47313e-16	0.0648414	0.163	0.12	3.46067e-12
SLTM	7.96984e-12	0.0647995	0.381	0.328	1.87227e-07
OAS2	5.06536e-21	0.0647942	0.141	0.096	1.18996e-16
EBLN3P	4.26679e-15	0.0647291	0.299	0.244	1.00235e-10
MRPS26	4.38375e-19	0.0647168	0.208	0.156	1.02983e-14
GSPT1	6.07692e-16	0.0646616	0.306	0.249	1.42759e-11
MRPL32	1.20497e-18	0.0646266	0.174	0.127	2.83071e-14
RPS19BP1	4.21548e-12	0.0646039	0.324	0.276	9.903e-08
PLPBP	2.8373e-17	0.0645422	0.139	0.098	6.66539e-13
AKAP13	3.41383e-12	0.0645081	0.634	0.572	8.01977e-08
ISCA2	5.66452e-19	0.0644871	0.184	0.135	1.33071e-14
FAM162A	3.83384e-11	0.0644657	0.265	0.224	9.00645e-07
ZFP36L1	4.00171e-14	0.0643043	0.477	0.412	9.40082e-10
TXLNA	8.55922e-22	0.0642756	0.124	0.081	2.01073e-17
CSGALNACT2	4.04967e-17	0.0641925	0.172	0.127	9.51347e-13
LYST	1.24304e-12	0.0641806	0.143	0.108	2.92015e-08
TRRAP	1.40516e-19	0.0641727	0.145	0.1	3.30099e-15
TRAPPC4	2.51216e-17	0.0641713	0.215	0.164	5.90158e-13
EIF4G1	6.60604e-15	0.0641466	0.172	0.13	1.55189e-10
ZNF148	2.77222e-14	0.064146	0.266	0.215	6.51249e-10
PDCD6	2.20172e-12	0.0641162	0.378	0.325	5.17227e-08
NOL12	2.12175e-26	0.0641111	0.113	0.068	4.98442e-22
MED4	6.05688e-10	0.063994	0.285	0.245	1.42288e-05
HELZ	1.83194e-14	0.0639447	0.282	0.23	4.3036e-10
RPL11	1.97077e-08	0.0638797	0.999	1	0.000462973
CRCP	6.96958e-21	0.063854	0.151	0.104	1.63729e-16
ZNRD1	8.00793e-14	0.0638403	0.249	0.202	1.88122e-09
COMMD8	1.80808e-16	0.0637756	0.17	0.127	4.24754e-12
SNRNP200	5.8134e-13	0.0636822	0.3	0.249	1.36568e-08
CCDC66	1.68036e-11	0.0636711	0.337	0.288	3.94749e-07
KLC1	4.72784e-15	0.0636665	0.184	0.14	1.11066e-10
NDUFA2	1.42892e-12	0.0636161	0.376	0.323	3.35682e-08
EPB41L4A-AS1	1.10314e-14	0.063558	0.264	0.214	2.59149e-10
STK10	2.74485e-11	0.0635382	0.355	0.304	6.44821e-07
YWHAG	1.71507e-26	0.0635301	0.114	0.069	4.02904e-22
KIAA1109	3.15705e-16	0.0635211	0.241	0.189	7.41655e-12
HDLBP	4.0683e-17	0.0634865	0.153	0.11	9.55725e-13
POLR2B	2.14373e-15	0.0634769	0.245	0.194	5.03604e-11
ARF3	8.21136e-19	0.063465	0.142	0.099	1.92901e-14
MPLKIP	7.10397e-15	0.0634487	0.201	0.156	1.66887e-10
CDC40	3.41372e-11	0.0634386	0.255	0.213	8.0195e-07
PCBP2	2.35374e-07	0.0634108	0.684	0.648	0.00552941
POLR2A	1.76219e-11	0.0632502	0.222	0.181	4.13975e-07
MED11	4.88457e-20	0.0632344	0.146	0.101	1.14748e-15
TTC1	1.60698e-13	0.0631973	0.236	0.19	3.77512e-09
DDX42	1.58258e-15	0.0631376	0.205	0.159	3.71781e-11
DCK	3.88467e-14	0.0631245	0.209	0.165	9.12588e-10
MFAP1	6.36489e-22	0.0630969	0.114	0.073	1.49524e-17
FAM204A	3.29115e-10	0.0630931	0.278	0.238	7.73158e-06
NBEAL1	6.15773e-16	0.0630282	0.189	0.144	1.44657e-11
APOL3	3.08684e-13	0.0629925	0.171	0.132	7.2516e-09
BICDL1	1.9178e-12	0.0629298	0.129	0.096	4.5053e-08
BNIP2	5.33363e-15	0.0628841	0.253	0.202	1.25298e-10
SUPT4H1	9.45965e-14	0.0628335	0.242	0.195	2.22226e-09
RPL5	5.9507e-08	0.0627594	0.998	0.999	0.00139794
IRF2BP2	1.26003e-09	0.0627459	0.369	0.323	2.96006e-05
SLU7	2.50437e-10	0.0626643	0.224	0.187	5.88328e-06
POLR1D	1.40466e-10	0.0625716	0.439	0.387	3.29984e-06
KMT5B	3.04484e-14	0.0625456	0.166	0.126	7.15294e-10
ADAR	1.21816e-11	0.062512	0.408	0.354	2.86169e-07
FAM102A	6.01996e-15	0.0624193	0.349	0.29	1.41421e-10
MRPS33	4.99463e-12	0.0623912	0.221	0.18	1.17334e-07
C19orf53	1.54351e-09	0.0622913	0.616	0.563	3.62601e-05
REV3L	3.33095e-13	0.062287	0.163	0.125	7.82507e-09
RAB29	7.89496e-12	0.0622752	0.243	0.2	1.85468e-07
TMED7	8.26155e-23	0.0621993	0.13	0.085	1.9408e-18
ERLEC1	2.45565e-12	0.062138	0.197	0.157	5.76882e-08
ERCC6L2	5.22297e-19	0.0621098	0.146	0.102	1.22698e-14
TMBIM6	3.4994e-10	0.062075	0.701	0.652	8.22079e-06
NRDC	7.72214e-16	0.0620743	0.224	0.175	1.81408e-11
NUDCD2	8.48558e-12	0.0620302	0.223	0.182	1.99343e-07
PHAX	1.47725e-14	0.0618794	0.21	0.165	3.47036e-10
RAB6A	1.54505e-17	0.0616551	0.205	0.155	3.62963e-13
FBXO34	2.67207e-16	0.0616253	0.145	0.105	6.27722e-12
H2AFV	9.84089e-12	0.0616059	0.463	0.406	2.31182e-07
PPP2R5E	2.81846e-13	0.0615848	0.224	0.179	6.62113e-09
ABCE1	7.59892e-15	0.0615674	0.216	0.169	1.78514e-10
CAND1	1.11739e-13	0.0615608	0.235	0.188	2.62496e-09
TMEM43	2.04125e-19	0.0615128	0.135	0.092	4.7953e-15
PPIB	7.92111e-09	0.0614104	0.688	0.647	0.000186083
TUBB	1.73059e-14	0.0613761	0.321	0.266	4.06551e-10
LMBRD1	8.2313e-12	0.0613442	0.197	0.158	1.9337e-07
P2RY10	4.81776e-11	0.0613181	0.185	0.149	1.13179e-06
ZNF33B	5.71147e-15	0.0612984	0.153	0.114	1.34174e-10
ZDHHC20	4.31593e-17	0.061293	0.139	0.099	1.0139e-12
ECI2	2.59823e-17	0.0612533	0.145	0.103	6.10375e-13
ZNF141	1.87977e-17	0.061237	0.114	0.077	4.41596e-13
ZKSCAN1	1.44684e-12	0.0612173	0.218	0.175	3.39893e-08
UQCR10	3.03678e-08	0.0612088	0.592	0.547	0.000713401
LARP1	2.22377e-12	0.0610333	0.24	0.196	5.22407e-08
NAA50	2.86751e-19	0.0610306	0.141	0.098	6.73636e-15
TMEM170A	8.04608e-13	0.0610279	0.204	0.163	1.89018e-08
MFHAS1	1.21494e-13	0.0610076	0.164	0.125	2.85413e-09
GCSAM	1.96105e-18	0.0609973	0.115	0.077	4.6069e-14
EEA1	9.56822e-14	0.060964	0.144	0.108	2.24777e-09
SLC4A7	1.53354e-12	0.0609602	0.256	0.211	3.6026e-08
NOP14	4.52882e-13	0.0609228	0.148	0.112	1.06391e-08
NDUFB11	1.20762e-08	0.0609105	0.579	0.534	0.000283695
NDUFA11	1.78546e-13	0.0609067	0.494	0.429	4.1944e-09
EIF3E	2.78696e-10	0.0608904	0.806	0.769	6.54712e-06
PANK3	2.80209e-20	0.060859	0.11	0.071	6.58266e-16
ARPC4	1.82341e-11	0.0608503	0.381	0.329	4.28355e-07
MED28	6.24475e-13	0.0608503	0.238	0.194	1.46702e-08
COX8A	3.99567e-10	0.0608384	0.542	0.489	9.38664e-06
TSPAN18	3.66934e-19	0.0608176	0.13	0.089	8.62002e-15
SIKE1	2.0534e-15	0.0608081	0.143	0.104	4.82384e-11
MAP2K1	7.00328e-17	0.0607459	0.161	0.118	1.64521e-12
SUN2	1.96205e-10	0.0606763	0.473	0.416	4.60924e-06
TRIM4	4.05871e-15	0.0606643	0.157	0.116	9.53472e-11
SIVA1	3.44555e-13	0.0605927	0.347	0.294	8.09428e-09
PIBF1	2.91324e-14	0.0605322	0.142	0.105	6.84378e-10
PPP1R9B	7.2762e-20	0.0605219	0.127	0.085	1.70933e-15
PBDC1	1.16596e-13	0.0604878	0.195	0.153	2.73907e-09
MRPL57	2.09616e-11	0.0604223	0.381	0.328	4.9243e-07
MAPKAP1	5.67208e-15	0.0604054	0.147	0.109	1.33249e-10
NFKB1	6.64154e-12	0.0603322	0.245	0.201	1.56023e-07
HNRNPA2B1	1.31308e-08	0.0603158	0.912	0.907	0.000308469
PYHIN1	6.19232e-12	0.0602981	0.23	0.187	1.4547e-07
NASP	2.51334e-10	0.0602958	0.284	0.242	5.90433e-06
DR1	2.61213e-13	0.0602254	0.215	0.172	6.13642e-09
C12orf65	6.84184e-13	0.0601469	0.207	0.165	1.60728e-08
DDT	2.61709e-11	0.060103	0.404	0.351	6.14807e-07
HSPA4	9.94455e-16	0.0600344	0.153	0.113	2.33617e-11
SLC30A7	4.23214e-16	0.059994	0.155	0.114	9.94214e-12
FAM199X	3.96629e-25	0.0599415	0.105	0.063	9.31761e-21
ATP5F1A	1.17692e-10	0.0598982	0.413	0.361	2.76481e-06
FLOT2	1.39645e-16	0.0598423	0.187	0.141	3.28053e-12
RBCK1	1.19187e-10	0.0598154	0.228	0.19	2.79994e-06
IVNS1ABP	5.2578e-11	0.0597913	0.215	0.176	1.23516e-06
MAN2B1	1.24505e-23	0.0597841	0.105	0.064	2.92488e-19
FBXW7	2.30462e-14	0.0597689	0.202	0.158	5.41402e-10
N4BP1	3.11951e-13	0.0597265	0.223	0.178	7.32836e-09
TRIM44	2.76634e-13	0.0597251	0.252	0.205	6.49869e-09
MAL	8.10209e-09	0.0596609	0.369	0.325	0.000190334
SMIM10L1	6.66102e-12	0.0596508	0.212	0.171	1.56481e-07
OSTM1	2.94155e-19	0.0595993	0.122	0.082	6.9103e-15
HPF1	1.06717e-16	0.0595942	0.132	0.093	2.50698e-12
TMEM131	1.82713e-18	0.0594968	0.122	0.082	4.2923e-14
CSNK2A2	1.8599e-16	0.059486	0.166	0.122	4.36928e-12
NLRC5	3.23937e-11	0.0594719	0.264	0.22	7.60993e-07
DRAP1	2.52824e-11	0.059443	0.449	0.393	5.93935e-07
PBRM1	9.99803e-10	0.0593757	0.222	0.185	2.34874e-05
KIF5B	6.23796e-09	0.0592294	0.337	0.297	0.000146542
SKP1	4.28428e-09	0.0591911	0.767	0.721	0.000100646
XPA	4.55102e-12	0.059164	0.229	0.186	1.06913e-07
ANP32A	1.39404e-10	0.0591414	0.336	0.29	3.27489e-06
ATP5IF1	3.51571e-08	0.0591352	0.586	0.541	0.000825911
SSBP1	4.82292e-09	0.0591311	0.507	0.459	0.0001133
RHEB	7.35196e-14	0.0591285	0.225	0.179	1.72712e-09
GRHPR	6.03218e-17	0.0590958	0.154	0.112	1.41708e-12
DYNLRB1	6.64432e-10	0.0590699	0.447	0.395	1.56088e-05
DAZAP2	1.42767e-08	0.0589631	0.584	0.536	0.000335389
CREBL2	2.08417e-16	0.0589482	0.138	0.099	4.89614e-12
TRIM22	1.60816e-11	0.0589186	0.355	0.304	3.77789e-07
TNFRSF4	2.39859e-13	0.0589106	0.231	0.184	5.63478e-09
HIKESHI	2.16928e-13	0.0588918	0.191	0.15	5.09607e-09
SRP72	9.47024e-11	0.0588795	0.296	0.251	2.22475e-06
GHITM	1.54742e-10	0.0588454	0.348	0.302	3.63519e-06
FAM78A	5.53939e-13	0.0588334	0.172	0.133	1.30131e-08
ESCO1	1.58146e-12	0.0587949	0.195	0.154	3.71517e-08
RPAP2	1.18652e-17	0.0587877	0.199	0.149	2.78738e-13
YWHAH	4.44115e-11	0.0587618	0.249	0.207	1.04331e-06
ABI1	7.38826e-12	0.0587311	0.213	0.172	1.73565e-07
RFLNB	5.45342e-11	0.0585863	0.211	0.172	1.28112e-06
TIA1	2.73546e-13	0.0585243	0.189	0.148	6.42614e-09
MYSM1	1.63296e-14	0.0585195	0.168	0.127	3.83615e-10
RAB1B	2.21645e-14	0.0584945	0.16	0.12	5.20688e-10
SH3BGRL3	6.75227e-09	0.0584814	0.987	0.982	0.000158624
FLT3LG	6.09097e-09	0.0584218	0.405	0.36	0.000143089
SRPRA	2.4962e-11	0.0584176	0.262	0.219	5.86408e-07
TKT	2.62213e-10	0.0583966	0.295	0.253	6.15992e-06
ZNF138	4.36682e-15	0.0583572	0.113	0.079	1.02585e-10
GSTO1	2.9538e-10	0.058335	0.277	0.236	6.93906e-06
CAPZA2	3.91357e-13	0.0583162	0.229	0.185	9.19375e-09
PREX1	1.66262e-11	0.0583058	0.296	0.249	3.90582e-07
AFTPH	1.48401e-15	0.0582705	0.138	0.099	3.48624e-11
PTPN1	8.50442e-13	0.058254	0.292	0.243	1.99786e-08
CRBN	2.14933e-09	0.0582428	0.394	0.348	5.04919e-05
ZC3H18	1.78685e-12	0.0582214	0.204	0.163	4.19767e-08
AURKAIP1	9.77033e-11	0.0582192	0.357	0.309	2.29525e-06
THAP5	2.85082e-15	0.0582004	0.153	0.112	6.69715e-11
LRP10	4.92456e-10	0.0581964	0.279	0.237	1.15688e-05
TLK2	6.6092e-13	0.0581921	0.162	0.125	1.55263e-08
FAM120AOS	6.56041e-14	0.0581265	0.149	0.111	1.54117e-09
EFR3A	7.45192e-17	0.0580788	0.165	0.121	1.7506e-12
PCNA	6.92998e-19	0.0580779	0.135	0.093	1.62799e-14
MAPK1	2.81024e-14	0.0580473	0.205	0.161	6.60182e-10
VPS29	3.06738e-11	0.0579443	0.287	0.242	7.20589e-07
SNRPF	2.73434e-11	0.0579205	0.463	0.406	6.42351e-07
PSMD4	6.94179e-11	0.0579187	0.297	0.252	1.63077e-06
AKAP11	8.01446e-17	0.0578891	0.134	0.094	1.88276e-12
MAN2A1	4.76747e-13	0.057862	0.145	0.109	1.11997e-08
MRPL50	1.76459e-17	0.0578334	0.133	0.093	4.14537e-13
GMFG	9.05048e-08	0.0578312	0.86	0.822	0.00212614
JADE2	1.28519e-12	0.0578037	0.19	0.15	3.01916e-08
SDHD	2.60917e-12	0.0578008	0.238	0.195	6.12945e-08
SMARCAD1	1.39367e-21	0.0577659	0.107	0.067	3.27401e-17
TXNRD1	7.09901e-18	0.0577486	0.108	0.072	1.6677e-13
MAP4K4	8.40669e-12	0.0577462	0.272	0.225	1.9749e-07
RAPGEF1	6.42525e-14	0.057712	0.175	0.134	1.50942e-09
ZNF22	3.69769e-14	0.0577048	0.184	0.142	8.68661e-10
SHISA5	9.81202e-11	0.057678	0.295	0.251	2.30504e-06
CHMP5	7.17417e-16	0.0576613	0.206	0.158	1.68536e-11
CWC22	9.12501e-12	0.0576267	0.14	0.107	2.14365e-07
IER5	2.12478e-07	0.0576162	0.25	0.216	0.00499154
TARDBP	2.55795e-13	0.057602	0.213	0.169	6.00914e-09
BCL2	4.78702e-11	0.057506	0.479	0.422	1.12457e-06
DGKA	4.47753e-10	0.0574775	0.355	0.307	1.05186e-05
IK	2.70897e-09	0.0573843	0.453	0.405	6.3639e-05
JADE1	4.89759e-12	0.0572217	0.188	0.149	1.15054e-07
RAN	1.06907e-09	0.0572166	0.633	0.583	2.51145e-05
NDUFAF8	1.09361e-12	0.0571235	0.317	0.266	2.56911e-08
TWF2	7.18575e-12	0.0569976	0.242	0.199	1.68808e-07
PPP2R2A	1.13978e-12	0.0569819	0.189	0.149	2.67757e-08
HCLS1	7.8591e-10	0.0569744	0.527	0.474	1.84626e-05
SP1	1.12347e-18	0.0568839	0.116	0.077	2.63926e-14
ARFGAP3	2.53019e-11	0.0568007	0.186	0.149	5.94393e-07
TMEM208	2.70936e-12	0.0567949	0.204	0.164	6.36482e-08
SNX2	2.43967e-12	0.0567415	0.185	0.146	5.73127e-08
RIOK3	5.14487e-12	0.056739	0.208	0.166	1.20863e-07
RC3H1	3.58852e-13	0.0567201	0.172	0.133	8.43016e-09
LRPPRC	9.12254e-15	0.0566705	0.174	0.131	2.14307e-10
IL6R	3.42672e-09	0.0566217	0.195	0.162	8.05006e-05
PGRMC2	5.63908e-16	0.0566207	0.152	0.111	1.32473e-11
DOCK11	8.27366e-12	0.0566102	0.213	0.172	1.94365e-07
BORCS5	2.16264e-11	0.0565899	0.196	0.157	5.08046e-07
CEP290	1.1007e-11	0.0565509	0.126	0.094	2.58577e-07
HNRNPA3	6.85234e-09	0.0564967	0.689	0.638	0.000160975
A2M-AS1	2.63724e-14	0.0564851	0.161	0.121	6.1954e-10
PRR14L	5.34929e-16	0.05647	0.139	0.1	1.25666e-11
GLOD4	2.13239e-10	0.0564649	0.235	0.196	5.0094e-06
TERF2	6.90198e-22	0.0564607	0.101	0.062	1.62141e-17
ATG3	1.83578e-10	0.0564396	0.191	0.156	4.31262e-06
UBE2G1	6.61143e-14	0.0564374	0.159	0.12	1.55316e-09
STAT5B	1.28647e-09	0.0563693	0.247	0.209	3.02218e-05
MAP3K12	3.61717e-21	0.0563244	0.104	0.065	8.49745e-17
NPEPPS	1.69142e-12	0.056317	0.179	0.14	3.97349e-08
MYO1G	1.22796e-07	0.0562822	0.348	0.309	0.00288473
CCPG1	2.68576e-13	0.0562426	0.15	0.113	6.30938e-09
SESN3	6.09828e-14	0.0562419	0.214	0.168	1.43261e-09
RSL24D1	1.80596e-08	0.0562357	0.461	0.415	0.000424256
STN1	2.48041e-13	0.0562213	0.188	0.147	5.82699e-09
PRDX5	1.01504e-09	0.0561463	0.347	0.303	2.38454e-05
SEC61A1	2.88811e-15	0.0561313	0.152	0.112	6.78474e-11
DCUN1D1	5.5769e-15	0.0561313	0.138	0.101	1.31013e-10
KRT10	3.9043e-08	0.0561185	0.496	0.45	0.000917198
NUDT3	3.50266e-14	0.0560069	0.159	0.12	8.22844e-10
PSMD12	1.54257e-11	0.0559888	0.203	0.164	3.6238e-07
DCAF7	2.98e-12	0.0559759	0.2	0.16	7.00062e-08
DDX23	3.58138e-15	0.0559743	0.168	0.126	8.41337e-11
CLN5	2.57956e-13	0.0559743	0.161	0.123	6.05991e-09
SPCS1	3.16345e-08	0.0559575	0.58	0.536	0.000743157
EMC6	3.2571e-14	0.0559479	0.242	0.193	7.65158e-10
NR3C1	7.16135e-08	0.0559268	0.345	0.304	0.00168234
CYB561	1.76705e-15	0.0558814	0.148	0.108	4.15116e-11
SLC33A1	7.31722e-18	0.055788	0.115	0.078	1.71896e-13
OGDH	1.3411e-12	0.0557695	0.166	0.128	3.15052e-08
SDF2L1	8.9465e-13	0.0557513	0.223	0.18	2.10171e-08
HTT	2.05206e-19	0.0557118	0.114	0.075	4.82071e-15
NDUFB5	1.44139e-10	0.0556752	0.262	0.22	3.38611e-06
ZNF267	3.31136e-15	0.0556486	0.132	0.095	7.77904e-11
CCDC47	1.35107e-16	0.0555573	0.138	0.098	3.17394e-12
CENPC	1.1037e-11	0.0554943	0.28	0.232	2.59282e-07
SARS	8.28902e-12	0.0554578	0.24	0.197	1.94726e-07
WASF2	1.85744e-11	0.0554118	0.483	0.422	4.36349e-07
PPP3CA	3.4083e-10	0.0554072	0.217	0.179	8.00677e-06
USP46	4.33515e-15	0.0553624	0.123	0.088	1.01841e-10
ACTN4	2.70891e-11	0.055299	0.269	0.225	6.36377e-07
PIK3CA	2.07792e-13	0.0552767	0.14	0.104	4.88144e-09
GLYR1	8.33209e-14	0.0551907	0.132	0.097	1.95737e-09
EFHD2	1.63033e-08	0.0551787	0.266	0.229	0.000382998
PDAP1	2.21334e-09	0.0551777	0.291	0.25	5.19958e-05
USP9X	6.08299e-14	0.0551426	0.184	0.142	1.42902e-09
PSMC5	2.99464e-10	0.0551346	0.388	0.34	7.03501e-06
C6orf62	7.79943e-13	0.0551318	0.301	0.25	1.83224e-08
SNU13	1.85116e-10	0.0550437	0.518	0.46	4.34875e-06
ATP5F1B	2.84768e-10	0.0549963	0.369	0.321	6.68976e-06
TMEM120B	3.18453e-16	0.0549906	0.145	0.105	7.4811e-12
CDK6	2.3278e-11	0.0549673	0.184	0.147	5.46848e-07
TSTD1	3.71149e-11	0.054886	0.455	0.396	8.71904e-07
PDK3	1.32128e-16	0.0548856	0.102	0.068	3.10396e-12
ROCK2	7.80233e-14	0.0548847	0.125	0.09	1.83292e-09
ZYG11B	3.94325e-17	0.054854	0.117	0.079	9.26349e-13
CD84	1.27837e-08	0.0547614	0.333	0.291	0.000300315
EIF1B	2.2986e-10	0.0547443	0.341	0.293	5.39988e-06
PHF6	7.81963e-14	0.0546074	0.124	0.09	1.83699e-09
RBM17	7.37667e-10	0.0546002	0.295	0.253	1.73293e-05
FUT7	1.15514e-11	0.0545972	0.133	0.101	2.71366e-07
STIM2	9.78251e-12	0.0545899	0.256	0.211	2.29811e-07
RB1CC1	6.42108e-10	0.0545573	0.261	0.219	1.50844e-05
GOLGA3	7.98205e-15	0.054552	0.143	0.105	1.87514e-10
SELENOT	3.81935e-10	0.0544919	0.299	0.256	8.97243e-06
SLC5A3	3.24206e-14	0.0544759	0.13	0.094	7.61625e-10
FIP1L1	4.77426e-11	0.0544599	0.209	0.17	1.12157e-06
PRDX3	6.19968e-15	0.0544467	0.154	0.114	1.45643e-10
ZNF644	2.7375e-08	0.0544165	0.273	0.237	0.000643093
STAU1	9.67148e-11	0.0543996	0.2	0.163	2.27202e-06
MKRN1	9.47894e-09	0.0543192	0.229	0.194	0.000222679
RCAN3	1.07783e-07	0.0543067	0.606	0.557	0.00253204
SNRPB	1.74033e-10	0.0541763	0.472	0.415	4.08838e-06
TSNAX	3.23053e-10	0.0541592	0.22	0.182	7.58917e-06
RGS19	8.24562e-09	0.0541328	0.272	0.233	0.000193706
CNOT4	1.43338e-10	0.0541302	0.229	0.19	3.3673e-06
RASSF2	5.04536e-18	0.054105	0.115	0.077	1.18526e-13
PRDX1	1.61631e-10	0.0540664	0.462	0.406	3.79704e-06
MAPRE1	1.02079e-12	0.0540453	0.195	0.154	2.39803e-08
HAX1	4.39062e-10	0.0539973	0.317	0.273	1.03144e-05
OTUD4	3.75834e-13	0.0539917	0.122	0.089	8.82909e-09
TRNT1	6.32763e-15	0.0539674	0.131	0.094	1.48649e-10
STARD7	1.44747e-13	0.0539569	0.156	0.118	3.40041e-09
NCOA2	6.04595e-14	0.0539549	0.132	0.097	1.42032e-09
CENPB	6.43752e-15	0.0539496	0.116	0.082	1.5123e-10
ZBTB1	3.89727e-13	0.0539096	0.23	0.185	9.15546e-09
BCLAF1	4.69641e-09	0.0538073	0.529	0.475	0.000110328
ATRAID	7.39672e-10	0.0538072	0.309	0.266	1.73764e-05
RUFY1	3.25977e-17	0.0537896	0.114	0.077	7.65786e-13
RRP1B	1.8914e-11	0.0537515	0.206	0.166	4.44328e-07
AP2S1	1.70768e-11	0.0537464	0.288	0.241	4.01169e-07
ASF1A	7.46709e-11	0.0536371	0.188	0.151	1.75417e-06
KIAA1143	1.40042e-11	0.0536366	0.171	0.135	3.28986e-07
BLOC1S6	1.14342e-11	0.0536335	0.168	0.131	2.68613e-07
PMVK	4.92338e-13	0.0536089	0.16	0.123	1.1566e-08
RTF2	1.30912e-10	0.0535931	0.232	0.193	3.07537e-06
MIA2	1.36715e-11	0.0535384	0.166	0.13	3.21172e-07
AP1S2	7.31893e-10	0.0535291	0.226	0.189	1.71936e-05
DNAJB14	1.56537e-09	0.0534932	0.345	0.3	3.67736e-05
MOB4	5.05142e-11	0.05341	0.174	0.138	1.18668e-06
SBNO1	3.87484e-10	0.0533078	0.247	0.206	9.10276e-06
NSF	4.88195e-15	0.0532649	0.13	0.093	1.14687e-10
TUT7	3.97559e-12	0.0532604	0.175	0.136	9.33945e-08
MED17	1.39965e-16	0.0532456	0.159	0.116	3.28807e-12
ASH1L	1.45512e-09	0.0531883	0.406	0.357	3.41837e-05
UBE2K	1.21376e-10	0.0531858	0.25	0.209	2.85137e-06
ZNF92	3.69959e-14	0.0531794	0.127	0.092	8.69109e-10
INO80D	2.48962e-12	0.053149	0.201	0.16	5.84861e-08
RANBP6	1.40251e-17	0.0531195	0.113	0.076	3.29477e-13
STAT5A	2.02514e-14	0.0530044	0.126	0.091	4.75747e-10
TTC39C	8.25903e-08	0.0528583	0.382	0.343	0.00194021
MYCBP	1.0361e-17	0.0528057	0.111	0.074	2.43399e-13
TRIM14	2.63756e-10	0.0527672	0.176	0.141	6.19617e-06
MRPL36	1.15101e-14	0.052761	0.165	0.124	2.70396e-10
PUM1	2.19795e-09	0.0527573	0.255	0.216	5.16343e-05
SNX3	1.15642e-07	0.0527292	0.357	0.319	0.00271667
ATP6V1F	8.2963e-10	0.0526606	0.384	0.336	1.94897e-05
SMC4	5.26133e-12	0.0526359	0.151	0.115	1.23599e-07
TMED9	1.57595e-10	0.0526083	0.28	0.236	3.70223e-06
GANAB	1.09429e-13	0.0525794	0.143	0.106	2.57072e-09
NOC3L	9.64984e-15	0.0525729	0.1	0.068	2.26694e-10
NCOA7	1.0678e-08	0.0525328	0.299	0.259	0.000250848
SFT2D1	2.4261e-12	0.0525024	0.157	0.121	5.6994e-08
MRPS12	4.09883e-13	0.0524818	0.192	0.151	9.62898e-09
GLRX5	2.7518e-08	0.0524689	0.22	0.186	0.000646454
PLEKHO1	2.10412e-09	0.0524687	0.231	0.194	4.943e-05
TXNL1	3.83268e-10	0.0524253	0.237	0.198	9.00374e-06
SPAG9	2.22994e-12	0.0524112	0.193	0.152	5.23859e-08
PA2G4	5.79798e-08	0.0524023	0.441	0.397	0.00136206
STK39	9.43693e-16	0.0523695	0.107	0.073	2.21692e-11
IARS2	1.17766e-11	0.0523552	0.164	0.128	2.76655e-07
R3HDM2	9.84232e-11	0.0523499	0.269	0.226	2.31216e-06
KMT2E	4.32048e-08	0.0522508	0.58	0.532	0.00101497
VMA21	1.58216e-11	0.0522249	0.176	0.139	3.71681e-07
TIFA	1.52215e-15	0.0521859	0.115	0.08	3.57583e-11
PCNX1	1.8638e-11	0.0521242	0.347	0.294	4.37845e-07
GLG1	7.87078e-11	0.0520744	0.395	0.341	1.849e-06
CSNK1G3	3.95407e-11	0.0519642	0.153	0.119	9.28889e-07
SMAD7	1.07423e-18	0.0519474	0.108	0.071	2.52357e-14
CHD1	4.1544e-10	0.051903	0.31	0.264	9.75952e-06
ATMIN	2.97935e-14	0.0518962	0.128	0.093	6.9991e-10
ANKIB1	1.25721e-12	0.0518917	0.135	0.101	2.95344e-08
NUDT5	3.3406e-10	0.051886	0.234	0.195	7.84773e-06
PTMA	1.09446e-08	0.0518185	0.999	0.999	0.000257111
LRIF1	5.71783e-16	0.0518142	0.105	0.071	1.34323e-11
PSMD2	1.21451e-09	0.0518132	0.196	0.161	2.85312e-05
TSPYL1	3.42509e-10	0.051803	0.262	0.22	8.04622e-06
DNAJC15	2.40037e-07	0.0517984	0.255	0.222	0.00563896
RCBTB2	1.86493e-10	0.0517828	0.123	0.093	4.3811e-06
ANKLE2	1.20674e-11	0.0517823	0.189	0.15	2.83486e-07
C1QBP	2.89418e-10	0.0517767	0.389	0.339	6.79902e-06
RAD23B	9.07773e-12	0.0517588	0.175	0.138	2.13254e-07
BANF1	3.80951e-09	0.0517519	0.304	0.263	8.9493e-05
CHD9	3.80147e-11	0.051668	0.192	0.154	8.9304e-07
ASAP1	3.15539e-13	0.051616	0.147	0.11	7.41264e-09
CFDP1	3.3845e-07	0.0516135	0.29	0.256	0.00795088
CCDC107	4.81056e-10	0.0516133	0.335	0.29	1.1301e-05
MDH1	7.3077e-09	0.0515856	0.28	0.241	0.000171673
ANK3	4.51049e-09	0.0515771	0.199	0.164	0.00010596
CCDC6	6.22311e-17	0.0515373	0.115	0.079	1.46193e-12
PLIN2	2.25194e-11	0.0514843	0.176	0.14	5.29026e-07
EDEM1	6.00939e-13	0.0514831	0.157	0.119	1.41173e-08
SLF2	7.65241e-14	0.0514534	0.133	0.097	1.7977e-09
IKBKB	4.75054e-11	0.05144	0.175	0.138	1.116e-06
EEF1E1	2.1331e-11	0.0514359	0.158	0.124	5.01108e-07
SIRT1	2.03446e-18	0.0513964	0.1	0.064	4.77936e-14
CLEC2B	1.70208e-07	0.0513702	0.346	0.306	0.00399853
OSTF1	4.51534e-08	0.0513664	0.349	0.309	0.00106074
LNPK	2.68035e-15	0.0513459	0.105	0.072	6.29669e-11
TRMT13	6.13596e-11	0.0513275	0.157	0.123	1.44146e-06
SMAD5	9.3468e-14	0.0513155	0.112	0.079	2.19575e-09
NAGK	3.42854e-14	0.0513049	0.136	0.1	8.05433e-10
CTSB	8.12195e-10	0.0512873	0.186	0.152	1.90801e-05
NRBF2	1.09029e-13	0.0512305	0.146	0.109	2.5613e-09
CHD6	5.05362e-11	0.0512214	0.204	0.165	1.1872e-06
LIN7C	2.94831e-15	0.0511595	0.122	0.086	6.92616e-11
RSF1	1.45464e-07	0.0511311	0.382	0.341	0.00341724
THAP1	5.01291e-13	0.0511187	0.129	0.095	1.17763e-08
[truncated: 824 more rows]

## Sheet: Treg_PDDMvsH
	p_val	avg_log2FC	pct.1	pct.2	p_val_adj
[truncated: 421 more rows]

[truncated: 13 more sheets: CD16highNK_PDDMvsH, CD56highNK_PDDMvsH, naiveB_PDDMvsH, switchedmemoryB_PDDMvsH, classicmono_PDDMvsH, intermediatemono_PDDMvsH, nonclassicmono_PDDMvsH, gdT_PDDMvsH, MAIT_PDDMvsH, mDC_PDDMvsH, pDC_PDDMvsH, RBC_PDDMvsH, platelet_PDDMvsH]
